# Supplementary material for: Poly-GP accumulation due to C9orf72 loss of function induces motor neuron apoptosis through autophagy and mitophagy defects
Source: Autophagy. 2024 Sep 24;20(10):2164–85. doi: 10.1080/15548627.2024.2358736 (PMC11423671; doi:10.1080/15548627.2024.2358736)
Supplement: Supplemental Material [file KAUP_A_2358736_SM0989.zip]

Archive with 4 entries (4 files):
- suppl/Supplementary Figures R6.docx
- suppl/Supplementary Tables R6.xlsm
- Supplementary Tables R6.xlsm
- suppl/Source immunoblots.pdf
