# Supplementary material for: Poly-GP accumulation due to C9orf72 loss of function induces motor neuron apoptosis through autophagy and mitophagy defects
Source: Autophagy. 2024 Sep 24;20(10):2164–85. doi: 10.1080/15548627.2024.2358736 (PMC11423671; doi:10.1080/15548627.2024.2358736)
Supplement: Supplemental Material [file KAUP_A_2358736_SM0989.zip › suppl/Supplementary Tables R6.xlsm]

## Sheet: Table S1
		Table S1. Results of proteomics analysis.
		ZEBRAFISH DATASET
		Quantitative values						Statistic					Gene/Protein metadata								Enrichment			Figure VP filtering			MS metadata
		C9-c	C9-d	C9-e	Mis-a	Mis-b	Mis-d	Student's T-test Significant C9_Mis	Student's T-test p-value C9_Mis	Student's T-test q-value C9_Mis	Student's T-test Difference C9_Mis	Student's T-test Test statistic C9_Mis	Protein Name	Gene Name	Protein IDs	Majority protein IDs	UniProt names	UniProt	Blue Cluster STRING (mitochondrial translation)	Red Cluster STRING (ribosome biogenesis)	C: C: GOBP name	C: C: GSEA	C: C: Keywords	C: Figure Mito	C: Figure Apopto	C: Figure autophagie/mitophagie	Peptides	Razor + unique peptides	Unique peptides	MS/MS count
		23.0432	23.455	23.0818	23.0981	23.9041	20.9152		0.572342	0.873534	0.5542	0.552861	Mars protein OS=Danio rerio OX=7955 GN=mars1 PE=2 SV=1;tr|Q6DRB3|Q6DRB3_	mars1	tr|Q6PFQ4|Q6PFQ4_DANRE;tr|Q6DRB3|Q6DRB3_DANRE;tr|F1QVW1|F1QVW1_DANRE;tr|Q6TEM5|Q6TEM5_DANRE;tr|F1QFL1|F1QFL1_DANRE	tr|Q6PFQ4|Q6PFQ4_DANRE;tr|Q6DRB3|Q6DRB3_DANRE;tr|F1QVW1|F1QVW1_DANRE;tr|Q6TEM5|Q6TEM5_DANRE;tr|F1QFL1|F1QFL1_DANRE	F1QFL1_DANRE	F1QFL1			amine metabolic process;amino acid activation;carboxylic acid metabolic process;cellular amine metabolic process;cellular amino acid metabolic process;cellular ketone metabolic process;cellular macromolecule metabolic process;cellular metabolic process;cellular nitrogen compound metabolic process;cellular process;macromolecule metabolic process;metabolic process;methionyl-tRNA aminoacylation;ncRN…	AACYNNNNTTCCS_UNKNOWN;ACEVEDO_LIVER_CANCER_UP;ACEVEDO_LIVER_TUMOR_VS_NORMAL_ADJACENT_TISSUE_UP;AMUNDSON_RESPONSE_TO_ARSENITE;BASAKI_YBX1_TARGETS_UP;BENPORATH_ES_1;BENPORATH_MYC_MAX_TARGETS;BLALOCK_ALZHEIMERS_DISEASE_DN;BLALOCK_ALZHEIMERS_DISEASE_INCIPIENT_DN;BLUM_RESPONSE_TO_SALIRASIB_UP;BOQUEST_STEM_CELL_CULTURED_VS_FRESH_UP;CAMP_UP.V1_UP;CHARAFE_BREAST_CANCER_LUMINAL_VS_BASAL_UP;chr12q13;DANG_B…	Completeproteome;Proteomicsidentification;Referenceproteome				7	7	7	29
		24.3352	24.5436	23.9175	24.2431	24.1584	24.251		0.809791	0.962879	0.0479336	0.167339	Septin 2 OS=Danio rerio OX=7955 GN=sept2 PE=1 SV=2;tr|Q6NWE2|Q6NWE2_	sept1	tr|F1QQN9|F1QQN9_DANRE;tr|Q6NWE2|Q6NWE2_DANRE;tr|Q08CQ1|Q08CQ1_DANRE;tr|A4IGC0|A4IGC0_DANRE;tr|Q32PU0|Q32PU0_DANRE;tr|F1QW60|F1QW60_DANRE;tr|A7MBR1|A7MBR1_DANRE;tr|Q1JPX7|Q1JPX7_DANRE;tr|Q7SXV6|Q7SXV6_DANRE;tr|F1QNN4|F1QNN4_DANRE	tr|F1QQN9|F1QQN9_DANRE;tr|Q6NWE2|Q6NWE2_DANRE;tr|Q08CQ1|Q08CQ1_DANRE;tr|A4IGC0|A4IGC0_DANRE;tr|Q32PU0|Q32PU0_DANRE;tr|F1QW60|F1QW60_DANRE;tr|A7MBR1|A7MBR1_DANRE;tr|Q1JPX7|Q1JPX7_DANRE;tr|Q7SXV6|Q7SXV6_DANRE;tr|F1QNN4|F1QNN4_DANRE	Q7SXV6_DANRE	Q7SXV6			cell cycle;cell division;cellular process	AAGCACT;BAELDE_DIABETIC_NEPHROPATHY_DN;BARIS_THYROID_CANCER_DN;BLALOCK_ALZHEIMERS_DISEASE_UP;BYSTRYKH_HEMATOPOIESIS_STEM_CELL_QTL_TRANS;CAIRO_HEPATOBLASTOMA_UP;CASORELLI_ACUTE_PROMYELOCYTIC_LEUKEMIA_DN;chr2q37;CYTOPLASM;DIAZ_CHRONIC_MEYLOGENOUS_LEUKEMIA_UP;GRADE_COLON_CANCER_UP;GSE10239_NAIVE_VS_MEMORY_CD8_TCELL_DN;GSE11864_CSF1_VS_CSF1_IFNG_PAM3CYS_IN_MAC_UP;GSE12366_GC_VS_NAIVE_BCELL_UP;GSE1284…	GTP-binding;Nucleotide-binding				7	7	3	73
		22.679	23.776	23.034	23.47	23.8551	23.2069		0.405196	0.806441	-0.347666	-0.733483	Septin 6 OS=Danio rerio OX=7955 GN=sept6 PE=2 SV=1;tr|F1R3Q3|F1R3Q3_	sept6	tr|Q6PHD7|Q6PHD7_DANRE;tr|F1R3Q3|F1R3Q3_DANRE;tr|A0A0R4IPQ7|A0A0R4IPQ7_DANRE;tr|F1QQ74|F1QQ74_DANRE;tr|A0A140LGH9|A0A140LGH9_DANRE;tr|A0A140LGQ2|A0A140LGQ2_DANRE;tr|F1QVB3|F1QVB3_DANRE;sp|A4FUM1|SEP8B_DANRE	tr|Q6PHD7|Q6PHD7_DANRE;tr|F1R3Q3|F1R3Q3_DANRE;tr|A0A0R4IPQ7|A0A0R4IPQ7_DANRE	Q6PHD7_DANRE	Q6PHD7				AACTGAC;ATGCTGC;BASAKI_YBX1_TARGETS_DN;BENPORATH_NANOG_TARGETS;BENPORATH_SOX2_TARGETS;BLALOCK_ALZHEIMERS_DISEASE_DN;BLALOCK_ALZHEIMERS_DISEASE_UP;CAGCACT;CAIRO_LIVER_DEVELOPMENT_UP;CELL_DIVISION;CHIANG_LIVER_CANCER_SUBCLASS_CTNNB1_DN;chrxq24;CHYLA_CBFA2T3_TARGETS_UP;CREIGHTON_ENDOCRINE_THERAPY_RESISTANCE_3;CTTTGCA;CYTOKINESIS;DAVICIONI_TARGETS_OF_PAX_FOXO1_FUSIONS_UP;FLECHNER_BIOPSY_KIDNEY_TRANSP…	GTP-binding;Nucleotide-binding		Apopto_GSEA		9	9	8	45
		21.7067	21.8325	21.4693	20.8799	20.5538	20.5772		0.00260943	0.0540088	0.9992	4.00388	Septin 10 OS=Danio rerio OX=7955 GN=sept10 PE=1 SV=1	sept10	tr|Q568B3|Q568B3_DANRE	tr|Q568B3|Q568B3_DANRE	Q568B3_DANRE	Q568B3				AMBROSINI_FLAVOPIRIDOL_TREATMENT_TP53;BAELDE_DIABETIC_NEPHROPATHY_DN;BILBAN_B_CLL_LPL_UP;BOHN_PRIMARY_IMMUNODEFICIENCY_SYNDROM_UP;BURTON_ADIPOGENESIS_10;CHARAFE_BREAST_CANCER_LUMINAL_VS_BASAL_DN;chr2q13;chr8q11;DAZARD_RESPONSE_TO_UV_SCC_UP;DE_YY1_TARGETS_DN;EGFR_UP.V1_UP;ERB2_UP.V1_UP;FLECHNER_BIOPSY_KIDNEY_TRANSPLANT_OK_VS_DONOR_UP;FLECHNER_BIOPSY_KIDNEY_TRANSPLANT_REJECTED_VS_OK_DN;FOURNIER_ACI…	Completeproteome;GTP-binding;Nucleotide-binding;Proteomicsidentification;Referenceproteome		Apopto_GSEA		3	2	2	9
		17.9703	16.5321	16.1978	20.1917	20.5609	17.3001		0.103325	0.338504	-2.45086	-1.93665	Septin 12 OS=Danio rerio OX=7955 GN=sept12 PE=1 SV=1;tr|E7FGH0|E7FGH0_	sept12	tr|I3ISV7|I3ISV7_DANRE;tr|E7FGH0|E7FGH0_DANRE;tr|I3ISI2|I3ISI2_DANRE;sp|A2BGU8|SEPT3_DANRE	tr|I3ISV7|I3ISV7_DANRE;tr|E7FGH0|E7FGH0_DANRE;tr|I3ISI2|I3ISI2_DANRE;sp|A2BGU8|SEPT3_DANRE	I3ISI2_DANRE	I3ISI2				chr16p13;GSE27786_NKCELL_VS_MONO_MAC_DN;GSE7460_CTRL_VS_TGFB_TREATED_ACT_FOXP3_MUT_TCONV_DN;INGRAM_SHH_TARGETS_DN;MIKKELSEN_MEF_LCP_WITH_H3K27ME3;MIR-330;TGCTTTG;V$MYB_Q3;V$MYB_Q5_01;V$MYB_Q6	Completeproteome;GTP-binding;Nucleotide-binding;Proteomicsidentification;Referenceproteome				2	2	1	2
		20.7218	20.9844	20.5813	20.6126	21.9014	20.2105		0.794609	0.958112	-0.145667	-0.233626	Achalasia, adrenocortical insufficiency, alacrimia OS=Danio rerio OX=7955 GN=aaas PE=1 SV=1	aaas	tr|Q6NW98|Q6NW98_DANRE	tr|Q6NW98|Q6NW98_DANRE	Q6NW98_DANRE	Q6NW98				ALCALA_APOPTOSIS;BONOME_OVARIAN_CANCER_SURVIVAL_SUBOPTIMAL_DEBULKING;CAMP_UP.V1_UP;chr12q13;ENDOMEMBRANE_SYSTEM;ENVELOPE;GARY_CD5_TARGETS_UP;GCM_BCL2L1;GCM_DENR;GCM_GSPT1;GCM_MLL;GCM_NF2;GCM_RAN;GCM_UBE2N;GOBERT_OLIGODENDROCYTE_DIFFERENTIATION_UP;GSE11924_TH1_VS_TH2_CD4_TCELL_UP;GSE14308_TH17_VS_NATURAL_TREG_UP;GSE15767_MED_VS_SCS_MAC_LN_DN;GSE17721_0.5H_VS_24H_LPS_BMDM_UP;GSE17721_0.5H_VS_24H_PO…	Completeproteome;Proteomicsidentification;Referenceproteome;Repeat;WDrepeat		Apopto_GSEA		4	4	4	11
		25.2723	26.0656	26.2606	25.8475	26.0374	25.6877		0.979685	0.993539	0.0086333	0.0206205	Alanyl-tRNA synthetase OS=Danio rerio OX=7955 GN=aars1 PE=1 SV=1;tr|A0A286YAH8|A0A286YAH8_	aars1	tr|Q1LVL2|Q1LVL2_DANRE;tr|A0A286YAH8|A0A286YAH8_DANRE;tr|Q1LVL3|Q1LVL3_DANRE;tr|A0A2R8RMW6|A0A2R8RMW6_DANRE;tr|B0S709|B0S709_DANRE;tr|A1A5T1|A1A5T1_DANRE;tr|B0S708|B0S708_DANRE;tr|Q6IQM6|Q6IQM6_DANRE;tr|F1QBG7|F1QBG7_DANRE;tr|Q4V983|Q4V983_DANRE	tr|Q1LVL2|Q1LVL2_DANRE;tr|A0A286YAH8|A0A286YAH8_DANRE;tr|Q1LVL3|Q1LVL3_DANRE;tr|A0A2R8RMW6|A0A2R8RMW6_DANRE;tr|B0S709|B0S709_DANRE;tr|A1A5T1|A1A5T1_DANRE;tr|B0S708|B0S708_DANRE;tr|Q6IQM6|Q6IQM6_DANRE											28	28	28	191
		24.2701	23.0553	24.3992	16.5722	17.4251	16.215	+	0.000212387	0.00568421	7.17078	10.8868	Protein HGH1 homolog OS=Danio rerio OX=7955 GN=hgh1 PE=1 SV=1;sp|Q6DGR4|HGH1_	hgh1	tr|A0A0R4IE47|A0A0R4IE47_DANRE;sp|Q6DGR4|HGH1_DANRE	tr|A0A0R4IE47|A0A0R4IE47_DANRE;sp|Q6DGR4|HGH1_DANRE	HGH1_DANRE	A8KBP9;Q6DGR4					Coiledcoil;Completeproteome;Referenceproteome				2	2	2	1
		17.4126	17.0636	16.6974	20.8094	21.0157	20.5822	+	0.000100919	0.006	-3.74459	-10.9664	Zgc:136346 protein (Fragment) OS=Danio rerio OX=7955 GN=dek PE=2 SV=1;tr|A1L1Y5|A1L1Y5_	dek	tr|Q6DGN3|Q6DGN3_DANRE;tr|A1L1Y5|A1L1Y5_DANRE;tr|A9JT72|A9JT72_DANRE;tr|Q1JQ24|Q1JQ24_DANRE;tr|F1R6C4|F1R6C4_DANRE;tr|Q503U7|Q503U7_DANRE	tr|Q6DGN3|Q6DGN3_DANRE;tr|A1L1Y5|A1L1Y5_DANRE;tr|A9JT72|A9JT72_DANRE;tr|Q1JQ24|Q1JQ24_DANRE;tr|F1R6C4|F1R6C4_DANRE;tr|Q503U7|Q503U7_DANRE	F1R1P1_DANRE	F1R1P1				BENPORATH_ES_1;BENPORATH_ES_CORE_NINE_CORRELATED;BENPORATH_PROLIFERATION;BERENJENO_TRANSFORMED_BY_RHOA_UP;BIOPOLYMER_METABOLIC_PROCESS;BLUM_RESPONSE_TO_SALIRASIB_DN;CAGTGTT;CHIARETTI_T_ALL_RELAPSE_PROGNOSIS;CHICAS_RB1_TARGETS_GROWING;CHICAS_RB1_TARGETS_SENESCENT;chr6p23;CROMER_METASTASIS_UP;DACOSTA_UV_RESPONSE_VIA_ERCC3_DN;DIAZ_CHRONIC_MEYLOGENOUS_LEUKEMIA_UP;DOANE_BREAST_CANCER_CLASSES_DN;DODD_N…	Completeproteome;Proteomicsidentification;Referenceproteome		Apopto_GSEA		2	2	2	2
		20.7258	21.5607	21.4936	20.4912	21.389	20.6072		0.329953	0.729852	0.4309	0.881442	4-aminobutyrate aminotransferase OS=Danio rerio OX=7955 GN=abat PE=1 SV=1;tr|Q7ZVS4|Q7ZVS4_	abat	tr|I3IRW7|I3IRW7_DANRE;tr|Q7ZVS4|Q7ZVS4_DANRE	tr|I3IRW7|I3IRW7_DANRE;tr|Q7ZVS4|Q7ZVS4_DANRE	I3IRW7_DANRE	I3IRW7			amine metabolic process;carboxylic acid metabolic process;cellular amine metabolic process;cellular amino acid metabolic process;cellular ketone metabolic process;cellular metabolic process;cellular nitrogen compound metabolic process;cellular process;gamma-aminobutyric acid metabolic process;metabolic process;nitrogen compound metabolic process;organic acid metabolic process;oxoacid metabolic pr…	AFFAR_YY1_TARGETS_UP;BEHAVIOR;BLALOCK_ALZHEIMERS_DISEASE_DN;BROWNE_HCMV_INFECTION_18HR_UP;BROWNE_HCMV_INFECTION_20HR_UP;BROWNE_HCMV_INFECTION_24HR_UP;BROWNE_HCMV_INFECTION_4HR_UP;CAIRO_HEPATOBLASTOMA_DN;CHARAFE_BREAST_CANCER_LUMINAL_VS_MESENCHYMAL_UP;CHIANG_LIVER_CANCER_SUBCLASS_PROLIFERATION_DN;CHICAS_RB1_TARGETS_CONFLUENT;chr16p13;COFACTOR_BINDING;CREIGHTON_ENDOCRINE_THERAPY_RESISTANCE_1;CREIGH…	Completeproteome;Proteomicsidentification;Pyridoxalphosphate;Referenceproteome	Mito_GSEA			3	3	3	7
		22.2247	25.1355	22.8501	19.8329	17.7964	19.8696		0.0193193	0.0795504	4.23713	3.47627	ATP-binding cassette, sub-family B (MDR/TAP), member 10 OS=Danio rerio OX=7955 GN=abcb10 PE=1 SV=1;tr|F1Q5K6|F1Q5K6_	abcb10	tr|B0V0U7|B0V0U7_DANRE;tr|F1Q5K6|F1Q5K6_DANRE	tr|B0V0U7|B0V0U7_DANRE;tr|F1Q5K6|F1Q5K6_DANRE	B0V0U7_DANRE	B0V0U7				ACEVEDO_LIVER_CANCER_UP;BENPORATH_MYC_MAX_TARGETS;BILD_E2F3_ONCOGENIC_SIGNATURE;BYSTRYKH_HEMATOPOIESIS_STEM_CELL_QTL_TRANS;CHIANG_LIVER_CANCER_SUBCLASS_UNANNOTATED_DN;chr1q32;DANG_BOUND_BY_MYC;FEVR_CTNNB1_TARGETS_UP;FORTSCHEGGER_PHF8_TARGETS_DN;GCNP_SHH_UP_EARLY.V1_UP;GEORGES_TARGETS_OF_MIR192_AND_MIR215;GGGCGGR_V$SP1_Q6;GRAESSMANN_APOPTOSIS_BY_DOXORUBICIN_UP;GRAESSMANN_RESPONSE_TO_MC_AND_DOXORUB…	ATP-binding;Completeproteome;Nucleotide-binding;Referenceproteome		Apopto_GSEA		11	11	11	20
		21.295	22.3877	22.5179	16.5106	16.515	16.0374	+	0.000167444	0.00635294	5.71254	11.0089	Proteasome subunit alpha type OS=Danio rerio OX=7955 GN=psma6a PE=1 SV=1	psma6a	tr|Q7SXN6|Q7SXN6_DANRE	tr|Q7SXN6|Q7SXN6_DANRE	Q7SXN6_DANRE	Q7SXN6			catabolic process;cellular catabolic process;cellular macromolecule catabolic process;cellular macromolecule metabolic process;cellular metabolic process;cellular process;macromolecule catabolic process;macromolecule metabolic process;metabolic process;modification-dependent macromolecule catabolic process;modification-dependent protein catabolic process;primary metabolic process;proteasomal prot…		Completeproteome;Cytoplasm;Hydrolase;Nucleus;Protease;Proteasome;Proteomicsidentification;Referenceproteome;Threonineprotease				8	2	2	10
		20.5753	17.7099	20.5574	20.6743	20.1423	15.6574		0.692163	0.917813	0.789536	0.404014	ATP-binding cassette, sub-family B (MDR/TAP), member 7 OS=Danio rerio OX=7955 GN=abcb7 PE=1 SV=1	abcb7	tr|E7F6F7|E7F6F7_DANRE	tr|E7F6F7|E7F6F7_DANRE	E7F6F7_DANRE	E7F6F7			biological regulation;cation homeostasis;cellular cation homeostasis;cellular chemical homeostasis;cellular homeostasis;cellular ion homeostasis;cellular iron ion homeostasis;cellular metal ion homeostasis;cellular process;chemical homeostasis;establishment of localization;homeostatic process;ion homeostasis;iron ion homeostasis;metal ion homeostasis;regulation of biological quality;transmembrane…	ACATTCC;ACEVEDO_LIVER_TUMOR_VS_NORMAL_ADJACENT_TISSUE_DN;ACTIVE_TRANSMEMBRANE_TRANSPORTER_ACTIVITY;ADENYL_NUCLEOTIDE_BINDING;ADENYL_RIBONUCLEOTIDE_BINDING;ATP_BINDING;ATPASE_ACTIVITY;ATPASE_ACTIVITY_COUPLED;ATPASE_ACTIVITY_COUPLED_TO_MOVEMENT_OF_SUBSTANCES;BENPORATH_NANOG_TARGETS;BENPORATH_SOX2_TARGETS;BROWNE_HCMV_INFECTION_48HR_UP;CAGGTG_V$E12_Q6;chrxq12;COFACTOR_TRANSPORTER_ACTIVITY;CYTOPLASM;C…	ATP-binding;Completeproteome;Nucleotide-binding;Proteomicsidentification;Referenceproteome	Mito_GSEA	Apopto_GSEA		2	2	2	3
		24.8166	25.5666	24.4747	25.0842	25.7324	24.3314		0.860878	0.966987	-0.0966994	-0.156587	ATP-binding cassette, sub-family E (OABP), member 1 OS=Danio rerio OX=7955 GN=abce1 PE=1 SV=1;tr|Q7ZVF6|Q7ZVF6_	abce1	tr|Q6TNW3|Q6TNW3_DANRE;tr|Q7ZVF6|Q7ZVF6_DANRE;tr|Q502R2|Q502R2_DANRE	tr|Q6TNW3|Q6TNW3_DANRE;tr|Q7ZVF6|Q7ZVF6_DANRE;tr|Q502R2|Q502R2_DANRE	Q6TNW3_DANRE	Q6TNW3				AAGCCAT;BENPORATH_ES_1;BENPORATH_MYC_MAX_TARGETS;BERENJENO_TRANSFORMED_BY_RHOA_UP;BIOPOLYMER_CATABOLIC_PROCESS;BIOPOLYMER_METABOLIC_PROCESS;BLALOCK_ALZHEIMERS_DISEASE_DN;CAGCTG_V$AP4_Q5;CATABOLIC_PROCESS;CATTTCA;CCCACAT;CELLULAR_CATABOLIC_PROCESS;CELLULAR_MACROMOLECULE_CATABOLIC_PROCESS;chr4q31;CTCTGGA;CYTOPLASM;CYTOPLASMIC_PART;DACOSTA_UV_RESPONSE_VIA_ERCC3_DN;DACOSTA_UV_RESPONSE_VIA_ERCC3_XPCS_…	ATP-binding;Completeproteome;Nucleotide-binding;Proteomicsidentification;Referenceproteome	Mito_GSEA	Apopto_GSEA		14	14	14	106
		24.6452	24.0965	22.7281	24.2804	24.9362	22.089		0.960264	0.98888	0.0547339	0.0483317	ATP-binding cassette, sub-family F (GCN20), member 1 OS=Danio rerio OX=7955 GN=abcf1 PE=1 SV=1;tr|Q6NV15|Q6NV15_	abcf1	tr|A0A2R8QRC7|A0A2R8QRC7_DANRE;tr|Q6NV15|Q6NV15_DANRE;tr|A3KPX2|A3KPX2_DANRE;tr|A3KPX1|A3KPX1_DANRE;tr|A7MCH9|A7MCH9_DANRE	tr|A0A2R8QRC7|A0A2R8QRC7_DANRE;tr|Q6NV15|Q6NV15_DANRE;tr|A3KPX2|A3KPX2_DANRE	A3KPX2_DANRE	A3KPX2				ACTIVE_TRANSMEMBRANE_TRANSPORTER_ACTIVITY;ADENYL_NUCLEOTIDE_BINDING;ADENYL_RIBONUCLEOTIDE_BINDING;ATP_BINDING;ATPASE_ACTIVITY;ATPASE_ACTIVITY_COUPLED;ATPASE_ACTIVITY_COUPLED_TO_MOVEMENT_OF_SUBSTANCES;BIOSYNTHETIC_PROCESS;BURTON_ADIPOGENESIS_PEAK_AT_16HR;BYSTRYKH_HEMATOPOIESIS_STEM_CELL_QTL_TRANS;CELLULAR_BIOSYNTHETIC_PROCESS;CELLULAR_MACROMOLECULE_METABOLIC_PROCESS;CELLULAR_PROTEIN_METABOLIC_PROC…	ATP-binding;Completeproteome;Nucleotide-binding;Proteomicsidentification;Referenceproteome				15	15	15	83
		23.7217	23.3996	22.0685	23.6064	24.9153	21.8856		0.709107	0.93031	-0.405833	-0.36471	ATP-binding cassette, sub-family F (GCN20), member 2 OS=Danio rerio OX=7955 GN=abcf2a PE=2 SV=1;tr|Q6NYQ1|Q6NYQ1_	abcf2a	tr|Q802V8|Q802V8_DANRE;tr|Q6NYQ1|Q6NYQ1_DANRE;tr|F1QZ64|F1QZ64_DANRE;tr|E7F1S8|E7F1S8_DANRE	tr|Q802V8|Q802V8_DANRE;tr|Q6NYQ1|Q6NYQ1_DANRE;tr|F1QZ64|F1QZ64_DANRE	Q802V8_DANRE	Q802V8					ATP-binding;Nucleotide-binding				12	12	12	38
		26.8469	26.547	26.1144	25.7604	26.3815	25.9389		0.166317	0.570719	0.475834	1.24701	Acetyl-CoA acyltransferase 2 OS=Danio rerio OX=7955 GN=acaa2 PE=1 SV=1;tr|Q7ZVG1|Q7ZVG1_	acaa2	tr|B0S5C5|B0S5C5_DANRE;tr|Q7ZVG1|Q7ZVG1_DANRE	tr|B0S5C5|B0S5C5_DANRE;tr|Q7ZVG1|Q7ZVG1_DANRE	Q7ZVG1_DANRE	Q7ZVG1				ABBUD_LIF_SIGNALING_1_UP;ALCALAY_AML_BY_NPM1_LOCALIZATION_DN;BECKER_TAMOXIFEN_RESISTANCE_DN;BERENJENO_ROCK_SIGNALING_NOT_VIA_RHOA_UP;BOYAULT_LIVER_CANCER_SUBCLASS_G123_DN;BROWNE_HCMV_INFECTION_16HR_DN;BURTON_ADIPOGENESIS_6;CAGGTG_V$E12_Q6;CAIRO_HEPATOBLASTOMA_DN;CAIRO_LIVER_DEVELOPMENT_DN;CHEMNITZ_RESPONSE_TO_PROSTAGLANDIN_E2_DN;chr18q21;CYCLIN_D1_UP.V1_DN;DAIRKEE_CANCER_PRONE_RESPONSE_BPA_E2;DEL…	Acyltransferase;Transferase	Mito_GSEA	Apopto_GSEA		14	14	7	163
		17.3811	22.2234	22.7747	17.3059	16.908	16.8162		0.0927063	0.304422	3.78305	2.07863	Acetyl-CoA carboxylase beta (Fragment) OS=Danio rerio OX=7955 GN=acacb PE=1 SV=1;tr|F1QM37|F1QM37_	acacb	tr|F1QX79|F1QX79_DANRE;tr|F1QM37|F1QM37_DANRE;tr|A0A2R8RIG4|A0A2R8RIG4_DANRE;tr|A0A2R8QJA0|A0A2R8QJA0_DANRE;tr|A0A2R8QPK9|A0A2R8QPK9_DANRE;tr|F6P055|F6P055_DANRE;tr|F1QH12|F1QH12_DANRE	tr|F1QX79|F1QX79_DANRE;tr|F1QM37|F1QM37_DANRE;tr|A0A2R8RIG4|A0A2R8RIG4_DANRE;tr|A0A2R8QJA0|A0A2R8QJA0_DANRE;tr|A0A2R8QPK9|A0A2R8QPK9_DANRE;tr|F6P055|F6P055_DANRE;tr|F1QH12|F1QH12_DANRE	F1QX79_DANRE	F1QX79			biosynthetic process;carboxylic acid biosynthetic process;carboxylic acid metabolic process;cellular biosynthetic process;cellular ketone metabolic process;cellular lipid metabolic process;cellular metabolic process;cellular process;fatty acid biosynthetic process;fatty acid metabolic process;lipid biosynthetic process;lipid metabolic process;metabolic process;monocarboxylic acid metabolic proces…	ACEVEDO_LIVER_CANCER_DN;AMBROSINI_FLAVOPIRIDOL_TREATMENT_TP53;ASTIER_INTEGRIN_SIGNALING;BIDUS_METASTASIS_DN;BOQUEST_STEM_CELL_CULTURED_VS_FRESH_UP;BROWNE_HCMV_INFECTION_48HR_DN;CAIRO_HEPATOBLASTOMA_DN;chr12q24;ESC_J1_UP_LATE.V1_DN;ESC_V6.5_UP_LATE.V1_DN;FEVR_CTNNB1_TARGETS_UP;GAZDA_DIAMOND_BLACKFAN_ANEMIA_ERYTHROID_DN;GOZGIT_ESR1_TARGETS_UP;GRAESSMANN_APOPTOSIS_BY_DOXORUBICIN_DN;GSE1460_CORD_VS_A…	ATP-binding;Biotin;Completeproteome;Ligase;Nucleotide-binding;Proteomicsidentification;Referenceproteome		Apopto_GSEA		2	2	2	4
		18.3254	17.7504	16.7247	19.7223	20.2943	19.0685		0.0234009	0.116308	-2.09485	-3.04932	Acyl-Coenzyme A dehydrogenase family, member 11 OS=Danio rerio OX=7955 GN=acad11 PE=2 SV=1;tr|F1RE17|F1RE17_	acad11	tr|Q7ZVN9|Q7ZVN9_DANRE;tr|F1RE17|F1RE17_DANRE;tr|E9QBY4|E9QBY4_DANRE;tr|A0A2R8RVY9|A0A2R8RVY9_DANRE	tr|Q7ZVN9|Q7ZVN9_DANRE;tr|F1RE17|F1RE17_DANRE;tr|E9QBY4|E9QBY4_DANRE;tr|A0A2R8RVY9|A0A2R8RVY9_DANRE	F1RE17_DANRE	F1RE17				ACEVEDO_LIVER_CANCER_DN;chr3q22;CYTOPLASM;CYTOPLASMIC_PART;GCM_DDX11;GCM_DENR;GCM_IL6ST;GCM_NF2;GCM_USP6;GRAESSMANN_APOPTOSIS_BY_DOXORUBICIN_UP;GRAESSMANN_RESPONSE_TO_MC_AND_DOXORUBICIN_UP;MICROBODY;PEROXISOME;SCGGAAGY_V$ELK1_02;V$CETS1P54_01;V$HAND1E47_01;V$NRF2_01;WANG_RESPONSE_TO_GSK3_INHIBITOR_SB216763_UP;YANG_BCL3_TARGETS_UP;ZHANG_BREAST_CANCER_PROGENITORS_DN;ZHANG_TLX_TARGETS_60HR_UP	Completeproteome;Proteomicsidentification;Referenceproteome		Apopto_GSEA		2	2	2	2
		20.6309	20.3656	16.1749	20.6463	20.6654	20.1392		0.381921	0.71481	-1.42651	-0.918309	Acad8 protein (Fragment) OS=Danio rerio OX=7955 GN=acad8 PE=2 SV=1;tr|Q7ZYY0|Q7ZYY0_	acad8	tr|Q6NYQ3|Q6NYQ3_DANRE;tr|Q7ZYY0|Q7ZYY0_DANRE	tr|Q6NYQ3|Q6NYQ3_DANRE;tr|Q7ZYY0|Q7ZYY0_DANRE	Q7ZYY0_DANRE	Q7ZYY0				BCAT_GDS748_DN;BENPORATH_MYC_MAX_TARGETS;BLALOCK_ALZHEIMERS_DISEASE_DN;BLALOCK_ALZHEIMERS_DISEASE_INCIPIENT_DN;BRUINS_UVC_RESPONSE_VIA_TP53_GROUP_B;chr11q25;CREIGHTON_ENDOCRINE_THERAPY_RESISTANCE_3;DANG_BOUND_BY_MYC;DIAZ_CHRONIC_MEYLOGENOUS_LEUKEMIA_UP;FARMER_BREAST_CANCER_APOCRINE_VS_BASAL;FARMER_BREAST_CANCER_APOCRINE_VS_LUMINAL;GRAESSMANN_APOPTOSIS_BY_DOXORUBICIN_UP;GRAESSMANN_RESPONSE_TO_MC_A…	Completeproteome;FAD;Flavoprotein;Oxidoreductase;Proteomicsidentification;Referenceproteome	Mito_GSEA	Apopto_GSEA		3	3	3	9
		21.7003	22.2076	21.5344	22.0631	23.1165	21.6119		0.410315	0.792648	-0.449734	-0.76275	Acyl-CoA dehydrogenase family, member 9 OS=Danio rerio OX=7955 GN=acad9 PE=1 SV=1;tr|Q1ED16|Q1ED16_	acad9	tr|F1QIL6|F1QIL6_DANRE;tr|Q1ED16|Q1ED16_DANRE;tr|Q503C3|Q503C3_DANRE	tr|F1QIL6|F1QIL6_DANRE;tr|Q1ED16|Q1ED16_DANRE;tr|Q503C3|Q503C3_DANRE	Q1ED16_DANRE	Q1ED16				BURTON_ADIPOGENESIS_6;chr3q21;DARWICHE_PAPILLOMA_RISK_HIGH_DN;DARWICHE_PAPILLOMA_RISK_LOW_UP;DARWICHE_SKIN_TUMOR_PROMOTER_DN;DARWICHE_SQUAMOUS_CELL_CARCINOMA_DN;DOUGLAS_BMI1_TARGETS_DN;GCM_RAB10;GRAESSMANN_APOPTOSIS_BY_DOXORUBICIN_UP;GSE13485_PRE_VS_POST_YF17D_VACCINATION_PBMC_DN;GSE15930_NAIVE_VS_24H_IN_VITRO_STIM_CD8_TCELL_DN;GSE15930_NAIVE_VS_24H_IN_VITRO_STIM_IL12_CD8_TCELL_DN;GSE15930_NAIVE_…	FAD;Flavoprotein;Oxidoreductase		Apopto_GSEA		9	7	7	20
		24.2353	23.7439	23.5993	23.3492	23.2034	22.7292		0.0463227	0.303905	0.765567	2.07767	Acyl-CoA dehydrogenase long chain OS=Danio rerio OX=7955 GN=acadl PE=1 SV=1;tr|Q6IQN8|Q6IQN8_	acadl	tr|A3KQR0|A3KQR0_DANRE;tr|Q6IQN8|Q6IQN8_DANRE;tr|Q7ZYX3|Q7ZYX3_DANRE	tr|A3KQR0|A3KQR0_DANRE;tr|Q6IQN8|Q6IQN8_DANRE;tr|Q7ZYX3|Q7ZYX3_DANRE	Q7ZYX3_DANRE	Q7ZYX3				BEGUM_TARGETS_OF_PAX3_FOXO1_FUSION_UP;BENPORATH_ES_WITH_H3K27ME3;BENPORATH_SUZ12_TARGETS;BOYAULT_LIVER_CANCER_SUBCLASS_G123_DN;BREDEMEYER_RAG_SIGNALING_VIA_ATM_NOT_VIA_NFKB_DN;BURTON_ADIPOGENESIS_10;BURTON_ADIPOGENESIS_6;BYSTRYKH_HEMATOPOIESIS_STEM_CELL_AND_BRAIN_QTL_CIS;BYSTRYKH_HEMATOPOIESIS_STEM_CELL_QTL_CIS;CAIRO_HEPATOBLASTOMA_DN;CHIANG_LIVER_CANCER_SUBCLASS_PROLIFERATION_DN;chr2q34;GOTZMANN…	FAD;Flavoprotein;Oxidoreductase	Mito_GSEA			10	10	10	53
		26.1996	27.3869	26.6132	26.5258	27.181	27.1479		0.620946	0.910404	-0.218334	-0.429768	Acyl-Coenzyme A dehydrogenase, C-4 to C-12 straight chain OS=Danio rerio OX=7955 GN=acadm PE=2 SV=1;tr|Q6NYM4|Q6NYM4_	acadm	tr|Q7ZTH8|Q7ZTH8_DANRE;tr|Q6NYM4|Q6NYM4_DANRE;tr|Q502R3|Q502R3_DANRE;tr|B2GT87|B2GT87_DANRE;tr|A9JTB3|A9JTB3_DANRE;tr|A2CG95|A2CG95_DANRE;tr|A2CG94|A2CG94_DANRE	tr|Q7ZTH8|Q7ZTH8_DANRE;tr|Q6NYM4|Q6NYM4_DANRE;tr|Q502R3|Q502R3_DANRE;tr|B2GT87|B2GT87_DANRE;tr|A9JTB3|A9JTB3_DANRE;tr|A2CG95|A2CG95_DANRE;tr|A2CG94|A2CG94_DANRE	B2GT87_DANRE	B2GT87				ALONSO_METASTASIS_UP;BAELDE_DIABETIC_NEPHROPATHY_DN;BENPORATH_MYC_TARGETS_WITH_EBOX;BENPORATH_NANOG_TARGETS;BERENJENO_TRANSFORMED_BY_RHOA_DN;BURTON_ADIPOGENESIS_5;CAIRO_HEPATOBLASTOMA_DN;CAIRO_LIVER_DEVELOPMENT_DN;CARBOXYLIC_ACID_METABOLIC_PROCESS;CASTELLANO_NRAS_TARGETS_UP;CATABOLIC_PROCESS;CELLULAR_CATABOLIC_PROCESS;CELLULAR_LIPID_CATABOLIC_PROCESS;CELLULAR_LIPID_METABOLIC_PROCESS;CHICAS_RB1_TA…	FAD;Flavoprotein;Oxidoreductase	Mito_GSEA	Apopto_GSEA		18	18	18	239
		22.1513	22.7748	22.1869	23.1744	22.7246	22.111		0.462745	0.838009	-0.299	-0.638102	Acyl-CoA dehydrogenase short chain OS=Danio rerio OX=7955 GN=acads PE=1 SV=1;tr|F1Q783|F1Q783_	acads	tr|Q6AXI7|Q6AXI7_DANRE;tr|F1Q783|F1Q783_DANRE	tr|Q6AXI7|Q6AXI7_DANRE;tr|F1Q783|F1Q783_DANRE	F1Q783_DANRE	F1Q783				ACEVEDO_LIVER_CANCER_DN;ACEVEDO_LIVER_TUMOR_VS_NORMAL_ADJACENT_TISSUE_DN;BIDUS_METASTASIS_DN;BLALOCK_ALZHEIMERS_DISEASE_UP;BURTON_ADIPOGENESIS_6;CAIRO_HEPATOBLASTOMA_DN;CARBOXYLIC_ACID_METABOLIC_PROCESS;CATABOLIC_PROCESS;CELLULAR_CATABOLIC_PROCESS;CELLULAR_LIPID_CATABOLIC_PROCESS;CELLULAR_LIPID_METABOLIC_PROCESS;chr12q24;CYTOPLASM;CYTOPLASMIC_PART;FATTY_ACID_BETA_OXIDATION;FATTY_ACID_METABOLIC_PR…	Completeproteome;Proteomicsidentification;Referenceproteome	Mito_GSEA			4	4	4	28
		22.2987	22.5353	21.4966	21.4286	22.0152	21.7282		0.340241	0.753288	0.386199	0.845019	Acyl-CoA dehydrogenase short/branched chain OS=Danio rerio OX=7955 GN=acadsb PE=1 SV=2;tr|A0A0G2L3J0|A0A0G2L3J0_	acadsb	tr|F1QFQ7|F1QFQ7_DANRE;tr|A0A0G2L3J0|A0A0G2L3J0_DANRE;tr|A4IGF5|A4IGF5_DANRE;tr|F8W3E0|F8W3E0_DANRE	tr|F1QFQ7|F1QFQ7_DANRE;tr|A0A0G2L3J0|A0A0G2L3J0_DANRE	F1R214_DANRE	F1R214				AAAGGAT;ACEVEDO_LIVER_CANCER_DN;ACEVEDO_NORMAL_TISSUE_ADJACENT_TO_LIVER_TUMOR_DN;BRUINS_UVC_RESPONSE_LATE;CAGGTG_V$E12_Q6;CARBOXYLIC_ACID_METABOLIC_PROCESS;CELLULAR_LIPID_METABOLIC_PROCESS;chr10q25;CREIGHTON_ENDOCRINE_THERAPY_RESISTANCE_5;CYTOPLASM;CYTOPLASMIC_PART;DOANE_BREAST_CANCER_ESR1_UP;ENK_UV_RESPONSE_KERATINOCYTE_DN;FARMER_BREAST_CANCER_BASAL_VS_LULMINAL;FATTY_ACID_METABOLIC_PROCESS;FLECH…	Completeproteome;Proteomicsidentification;Referenceproteome	Mito_GSEA	Apopto_GSEA		5	5	5	31
		24.8103	25.0654	24.8863	24.7173	25.5189	24.7378		0.809521	0.958246	-0.0706673	-0.188712	Acadvl protein OS=Danio rerio OX=7955 GN=acadvl PE=2 SV=1	acadvl	tr|A9JT52|A9JT52_DANRE	tr|A9JT52|A9JT52_DANRE	A9JT52_DANRE	A9JT52				ACEVEDO_LIVER_CANCER_DN;ACEVEDO_LIVER_TUMOR_VS_NORMAL_ADJACENT_TISSUE_DN;BOYAULT_LIVER_CANCER_SUBCLASS_G3_DN;BROWNE_HCMV_INFECTION_16HR_DN;BROWNE_HCMV_INFECTION_48HR_DN;CARBOXYLIC_ACID_METABOLIC_PROCESS;CASORELLI_ACUTE_PROMYELOCYTIC_LEUKEMIA_DN;CATABOLIC_PROCESS;CELLULAR_CATABOLIC_PROCESS;CELLULAR_LIPID_CATABOLIC_PROCESS;CELLULAR_LIPID_METABOLIC_PROCESS;chr17p13;CONCANNON_APOPTOSIS_BY_EPOXOMICIN_…	FAD;Flavoprotein;Oxidoreductase	Mito_GSEA	Apopto_GSEA		19	19	1	123
		16.471	17.2383	18.3473	20.6219	20.4902	17.209		0.168029	0.476199	-2.08816	-1.55588	Acyl-Coenzyme A dehydrogenase, very long chain OS=Danio rerio OX=7955 GN=acadvl PE=2 SV=1;tr|F1Q8J4|F1Q8J4_	acadvl	tr|Q7T2C2|Q7T2C2_DANRE;tr|F1Q8J4|F1Q8J4_DANRE	tr|Q7T2C2|Q7T2C2_DANRE;tr|F1Q8J4|F1Q8J4_DANRE	A9JT52_DANRE	A9JT52				ACEVEDO_LIVER_CANCER_DN;ACEVEDO_LIVER_TUMOR_VS_NORMAL_ADJACENT_TISSUE_DN;BOYAULT_LIVER_CANCER_SUBCLASS_G3_DN;BROWNE_HCMV_INFECTION_16HR_DN;BROWNE_HCMV_INFECTION_48HR_DN;CARBOXYLIC_ACID_METABOLIC_PROCESS;CASORELLI_ACUTE_PROMYELOCYTIC_LEUKEMIA_DN;CATABOLIC_PROCESS;CELLULAR_CATABOLIC_PROCESS;CELLULAR_LIPID_CATABOLIC_PROCESS;CELLULAR_LIPID_METABOLIC_PROCESS;chr17p13;CONCANNON_APOPTOSIS_BY_EPOXOMICIN_…	FAD;Flavoprotein;Oxidoreductase	Mito_GSEA	Apopto_GSEA		19	1	1	1
		23.9141	24.1772	23.776	23.2472	23.9177	23.9538		0.388448	0.821093	0.249533	0.696756	Acetyl-CoA acetyltransferase, mitochondrial OS=Danio rerio OX=7955 GN=acat1 PE=2 SV=1	acat1	sp|Q6AZA0|THIL_DANRE	sp|Q6AZA0|THIL_DANRE	THIL_DANRE	Q6AZA0				ACETYLTRANSFERASE_ACTIVITY;ACEVEDO_LIVER_CANCER_DN;ALCALAY_AML_BY_NPM1_LOCALIZATION_DN;BLALOCK_ALZHEIMERS_DISEASE_DN;BOYAULT_LIVER_CANCER_SUBCLASS_G3_DN;CAIRO_HEPATOBLASTOMA_DN;CASORELLI_ACUTE_PROMYELOCYTIC_LEUKEMIA_DN;chr11q22;CYTOPLASM;CYTOPLASMIC_PART;DEURIG_T_CELL_PROLYMPHOCYTIC_LEUKEMIA_DN;DIAZ_CHRONIC_MEYLOGENOUS_LEUKEMIA_UP;DURCHDEWALD_SKIN_CARCINOGENESIS_UP;ENK_UV_RESPONSE_EPIDERMIS_DN;FL…	Acyltransferase;Completeproteome;Metal-binding;Mitochondrion;Potassium;Referenceproteome;Transferase;Transitpeptide	Mito_k	Apopto_GSEA		9	9	9	35
		17.3863	20.7744	16.8207	19.5412	19.7596	20.2092		0.293727	0.616035	-1.50952	-1.11813	Acetyl-CoA acetyltransferase 2 (Fragment) OS=Danio rerio OX=7955 GN=acat2 PE=1 SV=1;tr|Q5SPA3|Q5SPA3_	acat2	tr|Q5SPA4|Q5SPA4_DANRE;tr|Q5SPA3|Q5SPA3_DANRE	tr|Q5SPA4|Q5SPA4_DANRE;tr|Q5SPA3|Q5SPA3_DANRE	Q7ZU18_DANRE	Q7ZU18				ACEVEDO_LIVER_CANCER_DN;ACEVEDO_NORMAL_TISSUE_ADJACENT_TO_LIVER_TUMOR_DN;AFFAR_YY1_TARGETS_DN;BENPORATH_NANOG_TARGETS;BROWNE_HCMV_INFECTION_14HR_DN;CAMP_UP.V1_DN;CASORELLI_ACUTE_PROMYELOCYTIC_LEUKEMIA_DN;chr6q25;CYTOPLASM;DAVICIONI_RHABDOMYOSARCOMA_PAX_FOXO1_FUSION_UP;DAVICIONI_TARGETS_OF_PAX_FOXO1_FUSIONS_UP;FEVR_CTNNB1_TARGETS_DN;FORTSCHEGGER_PHF8_TARGETS_DN;GGGCGGR_V$SP1_Q6;GSE11057_CD4_EFF_ME…	Transferase			Auto_GSEA	2	2	2	9
		17.7155	17.7156	17.3021	21.6294	22.1657	21.3635	+	0.000110414	0.00675	-4.14181	-11.0971	Polynucleotide phosphorylase OS=Danio rerio OX=7955 PE=2 SV=1		tr|G5CTT5|G5CTT5_DANRE	tr|G5CTT5|G5CTT5_DANRE											5	5	5	5
		20.4029	20.3431	20.6908	21.3149	21.164	20.4662		0.149826	0.551332	-0.502766	-1.31414	Apoptotic chromatin condensation inducer 1a (Fragment) OS=Danio rerio OX=7955 GN=acin1a PE=1 SV=2	acin1a	tr|F1R6R1|F1R6R1_DANRE	tr|F1R6R1|F1R6R1_DANRE	F1QFN9_DANRE	F1QFN9					Completeproteome;Proteomicsidentification;Referenceproteome		Apopto_HC		2	2	2	8
		17.3325	16.9477	17.3408	20.7329	20.5226	20.24	+	6.91885e-05	0.0072	-3.2915	-11.2376	Death-associated protein 3 OS=Danio rerio OX=7955 GN=dap3 PE=1 SV=1;tr|A5PLH1|A5PLH1_	dap3	tr|F1R4V5|F1R4V5_DANRE;tr|A5PLH1|A5PLH1_DANRE	tr|F1R4V5|F1R4V5_DANRE;tr|A5PLH1|A5PLH1_DANRE	A5PLH1_DANRE	A5PLH1	+		apoptosis;cell death;cellular process;death;programmed cell death	APOPTOSIS_GO;BENPORATH_MYC_MAX_TARGETS;BENPORATH_PROLIFERATION;BLUM_RESPONSE_TO_SALIRASIB_UP;BYSTRYKH_HEMATOPOIESIS_STEM_CELL_AND_BRAIN_QTL_CIS;BYSTRYKH_HEMATOPOIESIS_STEM_CELL_QTL_CIS;CAMP_UP.V1_UP;CCAWNWWNNNGGC_UNKNOWN;CELL_DEVELOPMENT;chr1q22;CONCANNON_APOPTOSIS_BY_EPOXOMICIN_UP;DAIRKEE_TERT_TARGETS_UP;DANG_BOUND_BY_MYC;DOUGLAS_BMI1_TARGETS_UP;FERREIRA_EWINGS_SARCOMA_UNSTABLE_VS_STABLE_UP;FLEC…		Mito_GSEA	Apopto_GSEA		2	2	2	5
		24.1057	24.1916	23.5477	23.8061	24.6458	24.0201		0.552634	0.891682	-0.209	-0.494308	ATP-citrate synthase OS=Danio rerio OX=7955 GN=aclya PE=2 SV=1;tr|F1QZ09|F1QZ09_	aclya	tr|Q6DG67|Q6DG67_DANRE;tr|F1QZ09|F1QZ09_DANRE;tr|F1R515|F1R515_DANRE;tr|R4GEU0|R4GEU0_DANRE	tr|Q6DG67|Q6DG67_DANRE;tr|F1QZ09|F1QZ09_DANRE	Q6DG67_DANRE	Q6DG67			carbohydrate metabolic process;cellular carbohydrate metabolic process;cellular metabolic process;cellular process;metabolic process;primary metabolic process		Lyase				17	17	17	64
		17.2068	20.0137	19.5565	17.0928	17.8466	17.0499		0.153369	0.462286	1.59588	1.58449	Iron regulatory protein 1 OS=Danio rerio OX=7955 GN=aco1 PE=2 SV=1;tr|F1QM42|F1QM42_	aco1	tr|Q3YMK9|Q3YMK9_DANRE;tr|F1QM42|F1QM42_DANRE	tr|Q3YMK9|Q3YMK9_DANRE;tr|F1QM42|F1QM42_DANRE	F1QM42_DANRE	F1QM42			biological regulation;cation homeostasis;cellular cation homeostasis;cellular chemical homeostasis;cellular homeostasis;cellular ion homeostasis;cellular iron ion homeostasis;cellular metal ion homeostasis;cellular process;chemical homeostasis;homeostatic process;ion homeostasis;iron ion homeostasis;metal ion homeostasis;regulation of biological quality;response to chemical stimulus;response to i…	BONOME_OVARIAN_CANCER_SURVIVAL_SUBOPTIMAL_DEBULKING;BOYAULT_LIVER_CANCER_SUBCLASS_G23_DN;BROWNE_HCMV_INFECTION_20HR_DN;CARBOHYDRATE_METABOLIC_PROCESS;CARBON_OXYGEN_LYASE_ACTIVITY;CARBOXYLIC_ACID_METABOLIC_PROCESS;CELLULAR_CARBOHYDRATE_METABOLIC_PROCESS;CHENG_RESPONSE_TO_NICKEL_ACETATE;chr9p21;CYTOPLASM;CYTOPLASMIC_PART;CYTOSOL;DAVICIONI_MOLECULAR_ARMS_VS_ERMS_UP;DIAZ_CHRONIC_MEYLOGENOUS_LEUKEMIA_…	4Fe-4S;Completeproteome;Iron;Iron-sulfur;Lyase;Metal-binding;Proteomicsidentification;Referenceproteome				2	2	2	2
		27.8327	27.6375	27.156	26.9609	27.3584	27.1776		0.179417	0.610539	0.376434	1.13519	Aconitate hydratase, mitochondrial OS=Danio rerio OX=7955 GN=aco2 PE=1 SV=1;tr|Q6PEI6|Q6PEI6_	aco2	tr|A0A2R8RID5|A0A2R8RID5_DANRE;tr|Q6PEI6|Q6PEI6_DANRE;tr|F8W4M7|F8W4M7_DANRE	tr|A0A2R8RID5|A0A2R8RID5_DANRE;tr|Q6PEI6|Q6PEI6_DANRE;tr|F8W4M7|F8W4M7_DANRE	Q6PEI6_DANRE	Q6PEI6			acetyl-CoA catabolic process;acetyl-CoA metabolic process;catabolic process;cellular catabolic process;cellular metabolic process;cellular process;coenzyme catabolic process;coenzyme metabolic process;cofactor catabolic process;cofactor metabolic process;metabolic process;tricarboxylic acid cycle	AEROBIC_RESPIRATION;BENPORATH_MYC_TARGETS_WITH_EBOX;BENPORATH_NANOG_TARGETS;BENPORATH_SOX2_TARGETS;BIOCARTA_KREB_PATHWAY;BLALOCK_ALZHEIMERS_DISEASE_DN;BURTON_ADIPOGENESIS_5;CAMP_UP.V1_UP;CARBOHYDRATE_METABOLIC_PROCESS;CARBOXYLIC_ACID_METABOLIC_PROCESS;CATABOLIC_PROCESS;CATION_BINDING;CATTTCA;CELLULAR_CARBOHYDRATE_METABOLIC_PROCESS;CELLULAR_CATABOLIC_PROCESS;CELLULAR_RESPIRATION;chr22q13;COENZYME_…		Mito_GSEA			30	30	30	355
		16.5573	21.245	21.6804	18.2155	17.0883	16.3062		0.204111	0.515635	2.62424	1.43318	Acyl-CoA thioesterase 13 OS=Danio rerio OX=7955 GN=acot13 PE=1 SV=1;tr|A0A2R8QNU6|A0A2R8QNU6_	acot13	tr|F6P1Y9|F6P1Y9_DANRE;tr|A0A2R8QNU6|A0A2R8QNU6_DANRE;tr|Q1LWU4|Q1LWU4_DANRE;tr|F1QXQ9|F1QXQ9_DANRE	tr|F6P1Y9|F6P1Y9_DANRE;tr|A0A2R8QNU6|A0A2R8QNU6_DANRE;tr|Q1LWU4|Q1LWU4_DANRE;tr|F1QXQ9|F1QXQ9_DANRE	F6P1Y9_DANRE	F6P1Y9				BLALOCK_ALZHEIMERS_DISEASE_DN;BONOME_OVARIAN_CANCER_SURVIVAL_OPTIMAL_DEBULKING;BRUINS_UVC_RESPONSE_LATE;BUYTAERT_PHOTODYNAMIC_THERAPY_STRESS_DN;chr6p22;FLECHNER_BIOPSY_KIDNEY_TRANSPLANT_OK_VS_DONOR_UP;FLECHNER_BIOPSY_KIDNEY_TRANSPLANT_REJECTED_VS_OK_DN;GSE13306_TREG_VS_TCONV_DN;GSE1432_6H_VS_24H_IFNG_MICROGLIA_DN;GSE14769_UNSTIM_VS_20MIN_LPS_BMDM_UP;GSE14769_UNSTIM_VS_60MIN_LPS_BMDM_UP;GSE14769_U…	3D-structure;Completeproteome;Proteomicsidentification;Referenceproteome		Apopto_GSEA		2	2	2	3
		19.9332	17.0625	18.0791	19.8734	20.3269	19.7876		0.128559	0.413074	-1.63772	-1.71152	Acyl-CoA thioesterase 9, tandem duplicate 1 OS=Danio rerio OX=7955 GN=acot9.1 PE=1 SV=1;tr|Q503Q9|Q503Q9_	acot9.1	tr|A0A2R8QMR4|A0A2R8QMR4_DANRE;tr|Q503Q9|Q503Q9_DANRE;tr|F1R5C2|F1R5C2_DANRE;tr|F1R961|F1R961_DANRE;tr|B7ZUV2|B7ZUV2_DANRE;tr|B0JZK4|B0JZK4_DANRE;tr|Q7T175|Q7T175_DANRE	tr|A0A2R8QMR4|A0A2R8QMR4_DANRE;tr|Q503Q9|Q503Q9_DANRE;tr|F1R5C2|F1R5C2_DANRE;tr|F1R961|F1R961_DANRE;tr|B7ZUV2|B7ZUV2_DANRE;tr|B0JZK4|B0JZK4_DANRE;tr|Q7T175|Q7T175_DANRE	B7ZUV2_DANRE	B7ZUV2									2	2	2	7
		17.1694	16.1654	16.543	17.0302	19.3315	19.2047		0.0773444	0.298385	-1.89622	-2.10177	Acyl-coenzyme A oxidase OS=Danio rerio OX=7955 GN=acox1 PE=2 SV=1;tr|Q4QRE2|Q4QRE2_	acox1	tr|Q5XIZ4|Q5XIZ4_DANRE;tr|Q4QRE2|Q4QRE2_DANRE;tr|F1R3V9|F1R3V9_DANRE;tr|F1R071|F1R071_DANRE	tr|Q5XIZ4|Q5XIZ4_DANRE;tr|Q4QRE2|Q4QRE2_DANRE;tr|F1R3V9|F1R3V9_DANRE;tr|F1R071|F1R071_DANRE	F1R071_DANRE	F1R071			carboxylic acid catabolic process;carboxylic acid metabolic process;catabolic process;cellular catabolic process;cellular ketone metabolic process;cellular lipid catabolic process;cellular lipid metabolic process;cellular metabolic process;cellular process;fatty acid beta-oxidation;fatty acid catabolic process;fatty acid metabolic process;fatty acid oxidation;lipid catabolic process;lipid metabol…	AFFAR_YY1_TARGETS_UP;BENPORATH_MYC_TARGETS_WITH_EBOX;BENPORATH_SOX2_TARGETS;BIOCARTA_PPARA_PATHWAY;BOGNI_TREATMENT_RELATED_MYELOID_LEUKEMIA_DN;BROWNE_HCMV_INFECTION_14HR_DN;BROWNE_HCMV_INFECTION_24HR_DN;BROWNE_HCMV_INFECTION_6HR_DN;BYSTRYKH_HEMATOPOIESIS_STEM_CELL_QTL_TRANS;CHIANG_LIVER_CANCER_SUBCLASS_INTERFERON_DN;CHIANG_LIVER_CANCER_SUBCLASS_UNANNOTATED_UP;chr17q24;CREIGHTON_ENDOCRINE_THERAPY_…	Completeproteome;FAD;Flavoprotein;Proteomicsidentification;Referenceproteome				1	1	1	2
		22.9865	23.9677	22.1168	23.3178	23.0166	23.3667		0.719921	0.941055	-0.210033	-0.325269	Acid phosphatase 1 OS=Danio rerio OX=7955 GN=acp1 PE=1 SV=1;tr|Q58EK2|Q58EK2_	acp1	tr|A0A0R4IBG2|A0A0R4IBG2_DANRE;tr|Q58EK2|Q58EK2_DANRE;tr|F1QH99|F1QH99_DANRE	tr|A0A0R4IBG2|A0A0R4IBG2_DANRE;tr|Q58EK2|Q58EK2_DANRE;tr|F1QH99|F1QH99_DANRE	Q58EK2_DANRE	Q58EK2				AAGCAAT;ACEVEDO_LIVER_CANCER_UP;ACEVEDO_LIVER_TUMOR_VS_NORMAL_ADJACENT_TISSUE_UP;BLALOCK_ALZHEIMERS_DISEASE_DN;CAIRO_HEPATOBLASTOMA_CLASSES_UP;CASORELLI_ACUTE_PROMYELOCYTIC_LEUKEMIA_DN;CELL_FRACTION;CHEN_NEUROBLASTOMA_COPY_NUMBER_GAINS;chr2p25;CHYLA_CBFA2T3_TARGETS_DN;DIAZ_CHRONIC_MEYLOGENOUS_LEUKEMIA_UP;FEVR_CTNNB1_TARGETS_DN;FUKUSHIMA_TNFSF11_TARGETS;GROSS_HYPOXIA_VIA_ELK3_AND_HIF1A_DN;GROSS_HY…					3	3	3	29
		17.1778	16.6977	17.0222	21.0428	21.2008	20.5362	+	8.61127e-05	0.00771429	-3.9607	-11.4692	D-3-phosphoglycerate dehydrogenase OS=Danio rerio OX=7955 GN=phgdh PE=1 SV=1	phgdh	tr|F1QEY8|F1QEY8_DANRE	tr|F1QEY8|F1QEY8_DANRE	Q6PHU9_DANRE	Q6PHU9			amine biosynthetic process;amine metabolic process;biosynthetic process;carboxylic acid biosynthetic process;carboxylic acid metabolic process;cellular amine metabolic process;cellular amino acid biosynthetic process;cellular amino acid metabolic process;cellular biosynthetic process;cellular ketone metabolic process;cellular metabolic process;cellular nitrogen compound biosynthetic process;cellu…	ACEVEDO_LIVER_CANCER_DN;ACEVEDO_LIVER_CANCER_WITH_H3K27ME3_DN;ACEVEDO_LIVER_TUMOR_VS_NORMAL_ADJACENT_TISSUE_DN;ACEVEDO_NORMAL_TISSUE_ADJACENT_TO_LIVER_TUMOR_DN;ANATOMICAL_STRUCTURE_DEVELOPMENT;BENPORATH_NANOG_TARGETS;BENPORATH_OCT4_TARGETS;BLUM_RESPONSE_TO_SALIRASIB_UP;BRAIN_DEVELOPMENT;BRUINS_UVC_RESPONSE_VIA_TP53_GROUP_D;BYSTRYKH_HEMATOPOIESIS_STEM_CELL_QTL_TRANS;CENTRAL_NERVOUS_SYSTEM_DEVELOPM…			Apopto_GSEA		12	2	2	8
		17.9622	17.4742	17.3858	19.5449	22.8743	18.9206		0.0839177	0.294782	-2.83919	-2.11852	Acyl-CoA synthetase long chain family member 2 OS=Danio rerio OX=7955 GN=acsl2 PE=1 SV=1	acsl2	tr|E7F351|E7F351_DANRE	tr|E7F351|E7F351_DANRE											7	7	7	9
		22.0392	22.3306	21.8597	22.5434	23.0221	22.064		0.205194	0.609241	-0.466667	-1.14171	Acyl-CoA synthetase long chain family member 3b OS=Danio rerio OX=7955 GN=acsl3b PE=1 SV=1	acsl3b	tr|B0S5C4|B0S5C4_DANRE;tr|Q1LVA8|Q1LVA8_DANRE;tr|Q08CP5|Q08CP5_DANRE;tr|A5WV16|A5WV16_DANRE;tr|Q7SXQ9|Q7SXQ9_DANRE;tr|Q58EE3|Q58EE3_DANRE;tr|Q6PFP1|Q6PFP1_DANRE	tr|B0S5C4|B0S5C4_DANRE	B0S5C4_DANRE	B0S5C4					Completeproteome;Proteomicsidentification;Referenceproteome				7	7	6	21
		21.0636	22.4054	21.157	20.7554	21.1897	15.4316		0.272589	0.587709	2.41642	1.20756	Acetyl-coenzyme A synthetase OS=Danio rerio OX=7955 GN=acss1 PE=1 SV=1;tr|B0JZJ9|B0JZJ9_	acss1	tr|F1QYS7|F1QYS7_DANRE;tr|B0JZJ9|B0JZJ9_DANRE;tr|A0A2R8QUR7|A0A2R8QUR7_DANRE;tr|Q5BLJ0|Q5BLJ0_DANRE;tr|A0A2R8Q6S1|A0A2R8Q6S1_DANRE	tr|F1QYS7|F1QYS7_DANRE;tr|B0JZJ9|B0JZJ9_DANRE;tr|A0A2R8QUR7|A0A2R8QUR7_DANRE;tr|Q5BLJ0|Q5BLJ0_DANRE;tr|A0A2R8Q6S1|A0A2R8Q6S1_DANRE	Q5BLJ0_DANRE	Q5BLJ0				BENPORATH_SUZ12_TARGETS;BHAT_ESR1_TARGETS_NOT_VIA_AKT1_UP;CHEN_METABOLIC_SYNDROM_NETWORK;chr20p11;COATES_MACROPHAGE_M1_VS_M2_UP;CRX_DN.V1_DN;ESC_J1_UP_EARLY.V1_UP;ESC_V6.5_UP_EARLY.V1_UP;FOSTER_KDM1A_TARGETS_UP;GCNP_SHH_UP_EARLY.V1_DN;GGGCGGR_V$SP1_Q6;GSE10094_LCMV_VS_LISTERIA_IND_EFF_CD4_TCELL_UP;GSE10239_NAIVE_VS_DAY4.5_EFF_CD8_TCELL_UP;GSE11864_UNTREATED_VS_CSF1_IFNG_PAM3CYS_IN_MAC_UP;GSE11864…					3	3	3	5
		22.1415	17.8734	19.8471	19.4565	20.7735	19.7057		0.985809	0.993481	-0.0245565	-0.0175691	Acyl-CoA synthetase short chain family member 2 OS=Danio rerio OX=7955 GN=acss2 PE=1 SV=1;tr|A0A2R8Q6G5|A0A2R8Q6G5_	acss2	tr|A0A2R8QSI5|A0A2R8QSI5_DANRE;tr|A0A2R8Q6G5|A0A2R8Q6G5_DANRE;tr|F1QAA7|F1QAA7_DANRE;tr|Q6DHN4|Q6DHN4_DANRE;tr|E9QJ17|E9QJ17_DANRE	tr|A0A2R8QSI5|A0A2R8QSI5_DANRE;tr|A0A2R8Q6G5|A0A2R8Q6G5_DANRE;tr|F1QAA7|F1QAA7_DANRE;tr|Q6DHN4|Q6DHN4_DANRE;tr|E9QJ17|E9QJ17_DANRE	F1QAA7_DANRE	F1QAA7				AACTTT_UNKNOWN;BENPORATH_MYC_MAX_TARGETS;BILD_MYC_ONCOGENIC_SIGNATURE;BRUINS_UVC_RESPONSE_LATE;CHANG_CORE_SERUM_RESPONSE_DN;CHEMNITZ_RESPONSE_TO_PROSTAGLANDIN_E2_DN;chr20q11;DANG_BOUND_BY_MYC;DEMAGALHAES_AGING_DN;FORTSCHEGGER_PHF8_TARGETS_DN;GSE11057_NAIVE_VS_EFF_MEMORY_CD4_TCELL_UP;GSE16522_MEMORY_VS_NAIVE_ANTI_CD3CD28_STIM_CD8_TCELL_UP;GSE17580_UNINFECTED_VS_S_MANSONI_INF_TEFF_UP;GSE17721_0.5H_…	Completeproteome;Proteomicsidentification;Referenceproteome				2	2	2	6
		16.849	18.0181	17.4679	16.438	23.1345	22.0201		0.215447	0.527441	-3.08587	-1.40337	Actin OS=Danio rerio OX=7955 GN=acta1b PE=1 SV=1;tr|Q4KMI7|Q4KMI7_	acta1b	tr|Q6XNL8|Q6XNL8_DANRE;tr|Q4KMI7|Q4KMI7_DANRE	tr|Q6XNL8|Q6XNL8_DANRE;tr|Q4KMI7|Q4KMI7_DANRE	Q4KMI7_DANRE	Q4KMI7					ATP-binding;Nucleotide-binding				22	1	1	6
		31.4657	32.1988	31.9072	31.3872	31.9887	32.4773		0.817359	0.958298	-0.0938333	-0.195277	Bactin2 protein OS=Danio rerio OX=7955 GN=actb2 PE=2 SV=1;sp|Q7ZVF9|ACTB2_	actb2	tr|A8WG05|A8WG05_DANRE;sp|Q7ZVF9|ACTB2_DANRE;tr|B2GTB1|B2GTB1_DANRE;tr|F1QC15|F1QC15_DANRE;tr|A0FKD7|A0FKD7_DANRE	tr|A8WG05|A8WG05_DANRE;sp|Q7ZVF9|ACTB2_DANRE;tr|B2GTB1|B2GTB1_DANRE	A0FKD7_DANRE	A0FKD7									25	25	1	1962
		18.0514	20.7772	17.7848	19.2858	20.2138	21.0737		0.291259	0.620086	-1.31997	-1.11239	Actin, cytoplasmic 1 OS=Danio rerio OX=7955 GN=actba PE=1 SV=2;tr|B2GS08|B2GS08_	actba	sp|Q7ZVI7|ACTB1_DANRE;tr|B2GS08|B2GS08_DANRE;tr|E9QD59|E9QD59_DANRE;tr|E9QH14|E9QH14_DANRE;tr|E9QBP3|E9QBP3_DANRE;tr|A0A2R8QB43|A0A2R8QB43_DANRE	sp|Q7ZVI7|ACTB1_DANRE;tr|B2GS08|B2GS08_DANRE;tr|E9QD59|E9QD59_DANRE;tr|E9QH14|E9QH14_DANRE	ACTB1_DANRE	O73815;P12714;Q6P3K9;Q7ZVI7					Acetylation;ATP-binding;Completeproteome;Cytoplasm;Cytoskeleton;Methylation;Nucleotide-binding;Oxidation;Referenceproteome				25	1	1	13
		21.6778	19.6593	20.0664	20.6999	25.8151	22.6762		0.182558	0.489086	-2.5959	-1.5165	Actin alpha cardiac muscle 1a OS=Danio rerio OX=7955 GN=actc1a PE=2 SV=1;tr|Q6IQL9|Q6IQL9_	actc1a	tr|Q6IQR3|Q6IQR3_DANRE;tr|Q6IQL9|Q6IQL9_DANRE;tr|F1QUN8|F1QUN8_DANRE;tr|Q6TH51|Q6TH51_DANRE;tr|Q6DHS1|Q6DHS1_DANRE;tr|Q567E8|Q567E8_DANRE;tr|Q9PTR4|Q9PTR4_DANRE;tr|F8W3L1|F8W3L1_DANRE;tr|A0A2R8RJJ2|A0A2R8RJJ2_DANRE	tr|Q6IQR3|Q6IQR3_DANRE;tr|Q6IQL9|Q6IQL9_DANRE;tr|F1QUN8|F1QUN8_DANRE;tr|Q6TH51|Q6TH51_DANRE;tr|Q6DHS1|Q6DHS1_DANRE;tr|Q567E8|Q567E8_DANRE;tr|Q9PTR4|Q9PTR4_DANRE;tr|F8W3L1|F8W3L1_DANRE;tr|A0A2R8RJJ2|A0A2R8RJJ2_DANRE	Q9PTR4_DANRE	Q9PTR4			anatomical structure formation involved in morphogenesis;anatomical structure morphogenesis;developmental process;endocardial cushion formation;endocardial cushion morphogenesis;mesenchyme morphogenesis;tissue morphogenesis		ATP-binding;Nucleotide-binding				22	1	1	16
		28.9766	27.7894	27.1705	28.1385	29.44	28.4912		0.340098	0.703913	-0.711067	-0.939147	Actin alpha cardiac muscle 1b OS=Danio rerio OX=7955 GN=actc1b PE=2 SV=1;tr|Q7ZU23|Q7ZU23_	actc1b	tr|Q9I8V1|Q9I8V1_DANRE;tr|Q7ZU23|Q7ZU23_DANRE	tr|Q9I8V1|Q9I8V1_DANRE;tr|Q7ZU23|Q7ZU23_DANRE	Q7ZU23_DANRE	Q7ZU23					ATP-binding;Nucleotide-binding				22	8	0	355
		25.3136	24.8428	25.0006	24.8543	25.0008	24.9595		0.47539	0.902336	0.114134	0.465743	BAF53 OS=Danio rerio OX=7955 GN=actl6a PE=2 SV=1;tr|Q8JGS6|Q8JGS6_	actl6a	tr|Q6TLE7|Q6TLE7_DANRE;tr|Q8JGS6|Q8JGS6_DANRE;tr|Q7ZU19|Q7ZU19_DANRE;tr|F1R473|F1R473_DANRE	tr|Q6TLE7|Q6TLE7_DANRE;tr|Q8JGS6|Q8JGS6_DANRE;tr|Q7ZU19|Q7ZU19_DANRE;tr|F1R473|F1R473_DANRE	F1QM20_DANRE	F1QM20			ATP-dependent chromatin remodeling;cellular component organization;cellular component organization at cellular level;cellular component organization or biogenesis;cellular component organization or biogenesis at cellular level;cellular process;chromatin modification;chromatin organization;chromatin remodeling;chromosome organization;organelle organization	ACEVEDO_LIVER_CANCER_UP;ACEVEDO_LIVER_TUMOR_VS_NORMAL_ADJACENT_TISSUE_UP;ACTGCCT;BERENJENO_TRANSFORMED_BY_RHOA_UP;BLALOCK_ALZHEIMERS_DISEASE_UP;BORCZUK_MALIGNANT_MESOTHELIOMA_UP;BOYAULT_LIVER_CANCER_SUBCLASS_G3_UP;CHANG_CORE_SERUM_RESPONSE_UP;chr3q26;CHROMATIN_BINDING;CHROMATIN_MODIFICATION;CHROMATIN_REMODELING;CHROMOSOME_ORGANIZATION_AND_BIOGENESIS;CSR_LATE_UP.V1_UP;CTTTGT_V$LEF1_Q2;DIAZ_CHRONIC…	Completeproteome;Proteomicsidentification;Referenceproteome				6	6	6	78
		23.9119	20.8567	21.0475	23.4472	22.2645	20.7109		0.880918	0.969044	-0.202166	-0.147938	Actinin alpha 3b OS=Danio rerio OX=7955 GN=actn3b PE=2 SV=1;tr|Q8AX99|Q8AX99_	actn3b	tr|Q6P0J5|Q6P0J5_DANRE;tr|Q8AX99|Q8AX99_DANRE;tr|E9QFR8|E9QFR8_DANRE;tr|Q2YDR5|Q2YDR5_DANRE;tr|D1GJ55|D1GJ55_DANRE;tr|A0A2R8QBL5|A0A2R8QBL5_DANRE	tr|Q6P0J5|Q6P0J5_DANRE;tr|Q8AX99|Q8AX99_DANRE	Q8AX99_DANRE	Q8AX99					Actin-binding;Calcium;Completeproteome;Proteomicsidentification;Referenceproteome;Repeat				14	7	2	29
		27.7662	27.8029	27.5191	27.2397	27.2924	27.7574		0.227789	0.709351	0.266233	0.92739	Actinin, alpha 4 OS=Danio rerio OX=7955 GN=actn4 PE=1 SV=1;tr|H9GX78|H9GX78_	actn4	tr|Q7SYE2|Q7SYE2_DANRE;tr|H9GX78|H9GX78_DANRE;tr|A0A2R8QDC7|A0A2R8QDC7_DANRE;tr|E9QCQ2|E9QCQ2_DANRE;tr|A5PLJ3|A5PLJ3_DANRE;tr|A0A2R8Q1V1|A0A2R8Q1V1_DANRE;tr|F1RAJ3|F1RAJ3_DANRE	tr|Q7SYE2|Q7SYE2_DANRE;tr|H9GX78|H9GX78_DANRE;tr|A0A2R8QDC7|A0A2R8QDC7_DANRE	Q7SYE2_DANRE	Q7SYE2			actin crosslink formation;actin cytoskeleton organization;actin filament bundle assembly;actin filament organization;actin filament-based process;cellular component assembly;cellular component assembly at cellular level;cellular component organization;cellular component organization at cellular level;cellular component organization or biogenesis;cellular component organization or biogenesis at ce…	AAACCAC;ACTIN_BINDING;ACTIN_FILAMENT_BINDING;ACTTTAT;AMIT_SERUM_RESPONSE_480_MCF10A;BCAT_BILD_ET_AL_UP;BERENJENO_TRANSFORMED_BY_RHOA_REVERSIBLY_DN;BERENJENO_TRANSFORMED_BY_RHOA_UP;CELL_PROJECTION;CHICAS_RB1_TARGETS_CONFLUENT;chr19q13;CTATGCA;CYTOPLASM;CYTOPLASMIC_PART;CYTOSKELETAL_PROTEIN_BINDING;DELACROIX_RAR_BOUND_ES;DELYS_THYROID_CANCER_UP;ENK_UV_RESPONSE_KERATINOCYTE_UP;FAELT_B_CLL_WITH_VH3_2…	Actin-binding;Calcium;Repeat				30	30	19	369
		23.2781	23.7389	23.3966	23.3907	23.9415	23.5359		0.520004	0.89473	-0.1515	-0.480859	Actin-related protein 1, centractin OS=Danio rerio OX=7955 GN=actr1 PE=1 SV=1;tr|Q4V943|Q4V943_	actr1	tr|Q7ZUZ2|Q7ZUZ2_DANRE;tr|Q4V943|Q4V943_DANRE	tr|Q7ZUZ2|Q7ZUZ2_DANRE;tr|Q4V943|Q4V943_DANRE	Q7ZUZ2_DANRE	Q7ZUZ2					ATP-binding;Completeproteome;Nucleotide-binding;Proteomicsidentification;Referenceproteome				7	7	7	47
		17.578	17.3846	17.1279	17.416	18.2498	17.5444		0.267686	0.690042	-0.373238	-0.956717	Actin-related protein 10 (Fragment) OS=Danio rerio OX=7955 GN=actr10 PE=1 SV=1;tr|Q7ZVU0|Q7ZVU0_	actr10	tr|I3ITK2|I3ITK2_DANRE;tr|Q7ZVU0|Q7ZVU0_DANRE;tr|F1R008|F1R008_DANRE	tr|I3ITK2|I3ITK2_DANRE;tr|Q7ZVU0|Q7ZVU0_DANRE;tr|F1R008|F1R008_DANRE	I3ITK2_DANRE	I3ITK2				AGUIRRE_PANCREATIC_CANCER_COPY_NUMBER_UP;BLALOCK_ALZHEIMERS_DISEASE_DN;chr14q22;CTTTGCA;GCM_BAG5;GCM_CSNK1D;GCM_HBP1;GCM_MLL;GCM_NF2;GCM_RAB10;GGATTA_V$PITX2_Q2;GSE12845_IGD_NEG_BLOOD_VS_DARKZONE_GC_TONSIL_BCELL_DN;GSE14308_TH17_VS_NAIVE_CD4_TCELL_UP;GSE14308_TH2_VS_NATURAL_TREG_DN;GSE1432_1H_VS_6H_IFNG_MICROGLIA_DN;GSE1432_6H_VS_24H_IFNG_MICROGLIA_UP;GSE1432_CTRL_VS_IFNG_6H_MICROGLIA_DN;GSE14350…	Completeproteome;Proteomicsidentification;Referenceproteome				1	1	1	2
		22.9449	23.4427	22.1924	22.5712	22.1621	19.2311		0.238988	0.564232	1.53853	1.26853	Actin-related protein 2 OS=Danio rerio OX=7955 GN=actr2a PE=1 SV=1;sp|Q7SXW6|ARP2A_	actr2a	tr|F1QF15|F1QF15_DANRE;sp|Q7SXW6|ARP2A_DANRE;sp|Q56A35|ARP2B_DANRE;tr|F1QLV9|F1QLV9_DANRE	tr|F1QF15|F1QF15_DANRE;sp|Q7SXW6|ARP2A_DANRE;sp|Q56A35|ARP2B_DANRE;tr|F1QLV9|F1QLV9_DANRE	ARP2A_DANRE	Q7SXW6			actin cytoskeleton organization;actin filament organization;actin filament-based process;actin nucleation;Arp2/3 complex-mediated actin nucleation;biological regulation;cellular component organization;cellular component organization at cellular level;cellular component organization or biogenesis;cellular component organization or biogenesis at cellular level;cellular process;cytoskeleton organiza…		Actin-binding;ATP-binding;Cellprojection;Completeproteome;Cytoplasm;Cytoskeleton;Nucleotide-binding;Referenceproteome				4	4	4	21
		24.5693	24.732	24.897	24.6357	24.8934	25.6436		0.363152	0.784651	-0.3248	-0.779332	Actr3 protein OS=Danio rerio OX=7955 GN=actr3 PE=2 SV=1;tr|Q8JGM2|Q8JGM2_	actr3	tr|Q4V9L1|Q4V9L1_DANRE;tr|Q8JGM2|Q8JGM2_DANRE;tr|Q6PUQ3|Q6PUQ3_DANRE;tr|F1QEB3|F1QEB3_DANRE;tr|F1QKV8|F1QKV8_DANRE	tr|Q4V9L1|Q4V9L1_DANRE;tr|Q8JGM2|Q8JGM2_DANRE;tr|Q6PUQ3|Q6PUQ3_DANRE	Q8JGM2_DANRE	Q8JGM2			actin cytoskeleton organization;actin filament organization;actin filament-based process;actin nucleation;Arp2/3 complex-mediated actin nucleation;biological regulation;cellular component organization;cellular component organization at cellular level;cellular component organization or biogenesis;cellular component organization or biogenesis at cellular level;cellular process;cytoskeleton organiza…	AACTGGA;AACTTT_UNKNOWN;ACATATC;ACEVEDO_LIVER_CANCER_UP;ACEVEDO_NORMAL_TISSUE_ADJACENT_TO_LIVER_TUMOR_UP;ACTIN_CYTOSKELETON;BAELDE_DIABETIC_NEPHROPATHY_DN;BENPORATH_MYC_MAX_TARGETS;BIOCARTA_ACTINY_PATHWAY;BIOCARTA_CDC42RAC_PATHWAY;BIOCARTA_MPR_PATHWAY;BIOCARTA_RHO_PATHWAY;BIOCARTA_SALMONELLA_PATHWAY;BLALOCK_ALZHEIMERS_DISEASE_DN;BRUECKNER_TARGETS_OF_MIRLET7A3_DN;CASORELLI_ACUTE_PROMYELOCYTIC_LEUKE…					7	7	7	61
		18.4312	16.412	16.9948	16.3178	17.0435	15.3469		NaN	1	0	NaN	N-acyl-aromatic-L-amino acid amidohydrolase (carboxylate-forming) B OS=Danio rerio OX=7955 GN=acy3.2 PE=2 SV=1;tr|F1RAU2|F1RAU2_	acy3.2	sp|Q6DHQ3|ACY3B_DANRE;tr|F1RAU2|F1RAU2_DANRE;tr|Z4YJ12|Z4YJ12_DANRE	sp|Q6DHQ3|ACY3B_DANRE;tr|F1RAU2|F1RAU2_DANRE;tr|Z4YJ12|Z4YJ12_DANRE	ACY3B_DANRE	A2BG59;Q6DHQ3					Cellmembrane;Completeproteome;Cytoplasm;Hydrolase;Membrane;Metal-binding;Referenceproteome;Zinc				2	2	2	2
		15.7789	16.092	16.5715	21.514	21.4925	20.7483	+	0.000116484	0.00830769	-5.10415	-11.5656	TruB pseudouridine (psi) synthase family member 1 OS=Danio rerio OX=7955 GN=trub1 PE=1 SV=1;tr|F8W3T9|F8W3T9_	trub1	tr|B3DHG0|B3DHG0_DANRE;tr|F8W3T9|F8W3T9_DANRE;tr|F8W5W3|F8W5W3_DANRE;tr|F8W456|F8W456_DANRE	tr|B3DHG0|B3DHG0_DANRE;tr|F8W3T9|F8W3T9_DANRE;tr|F8W5W3|F8W5W3_DANRE;tr|F8W456|F8W456_DANRE	B3DHG0_DANRE	B3DHG0		+	cellular macromolecule metabolic process;cellular metabolic process;cellular nitrogen compound metabolic process;cellular process;macromolecule metabolic process;macromolecule modification;metabolic process;ncRNA metabolic process;ncRNA processing;nitrogen compound metabolic process;nucleic acid metabolic process;nucleobase-containing compound metabolic process;primary metabolic process;RNA metab…	ACTAYRNNNCCCR_UNKNOWN;chr10q25;DODD_NASOPHARYNGEAL_CARCINOMA_DN;DURCHDEWALD_SKIN_CARCINOGENESIS_UP;GAVIN_FOXP3_TARGETS_CLUSTER_P7;GGAMTNNNNNTCCY_UNKNOWN;GGCAGCT;GRABARCZYK_BCL11B_TARGETS_UP;GSE14308_TH17_VS_INDUCED_TREG_DN;GSE14350_IL2RB_KO_VS_WT_TREG_UP;GSE15750_WT_VS_TRAF6KO_DAY6_EFF_CD8_TCELL_UP;GSE18791_CTRL_VS_NEWCASTLE_VIRUS_DC_4H_UP;GSE20366_TREG_VS_TCONV_DN;GSE2197_CPG_DNA_VS_UNTREATED_IN…	Completeproteome;Proteomicsidentification;Referenceproteome				5	5	5	7
		19.4348	19.2551	19.4479	19.3646	19.8491	15.3698		0.4512	0.784239	1.18477	0.779135	Adar protein OS=Danio rerio OX=7955 GN=adar PE=2 SV=1;tr|E9QIW2|E9QIW2_	adar	tr|Q803S9|Q803S9_DANRE;tr|E9QIW2|E9QIW2_DANRE;tr|Q9I8Y2|Q9I8Y2_DANRE	tr|Q803S9|Q803S9_DANRE;tr|E9QIW2|E9QIW2_DANRE;tr|Q9I8Y2|Q9I8Y2_DANRE	Q9I8Y2_DANRE	Q9I8Y2			cellular macromolecule metabolic process;cellular metabolic process;cellular nitrogen compound metabolic process;cellular process;macromolecule metabolic process;metabolic process;nitrogen compound metabolic process;nucleic acid metabolic process;nucleobase-containing compound metabolic process;primary metabolic process;RNA metabolic process;RNA processing	ACATTCC;BENPORATH_NANOG_TARGETS;BENPORATH_SOX2_TARGETS;BIOPOLYMER_METABOLIC_PROCESS;BIOPOLYMER_MODIFICATION;BOYAULT_LIVER_CANCER_SUBCLASS_G1_UP;BYSTROEM_CORRELATED_WITH_IL5_DN;chr1q21;CYTOPLASM;DER_IFN_ALPHA_RESPONSE_UP;DER_IFN_BETA_RESPONSE_UP;DER_IFN_GAMMA_RESPONSE_UP;DODD_NASOPHARYNGEAL_CARCINOMA_DN;EINAV_INTERFERON_SIGNATURE_IN_CANCER;GEISS_RESPONSE_TO_DSRNA_UP;GRADE_COLON_CANCER_UP;GRADE_MET…			Apopto_GSEA		2	2	2	5
		17.206	21.9464	21.3042	20.7611	20.8792	21.2455		0.616121	0.888862	-0.809718	-0.508666	adducin 1 (Alpha) OS=Danio rerio OX=7955 GN=add1 PE=1 SV=1;tr|A0A0R4IT10|A0A0R4IT10_	add1	tr|A1A5X4|A1A5X4_DANRE;tr|A0A0R4IT10|A0A0R4IT10_DANRE	tr|A1A5X4|A1A5X4_DANRE;tr|A0A0R4IT10|A0A0R4IT10_DANRE	A1A5X4_DANRE	A1A5X4				ACEVEDO_METHYLATED_IN_LIVER_CANCER_DN;ACTIN_BINDING;ATATGCA;BROWNE_HCMV_INFECTION_14HR_DN;BROWNE_HCMV_INFECTION_48HR_DN;CCCACAT;CHANDRAN_METASTASIS_UP;CHAUHAN_RESPONSE_TO_METHOXYESTRADIOL_DN;CHICAS_RB1_TARGETS_CONFLUENT;chr4p16;CTTTGTA;CYTOSKELETAL_PROTEIN_BINDING;DACOSTA_UV_RESPONSE_VIA_ERCC3_TTD_UP;DAVICIONI_TARGETS_OF_PAX_FOXO1_FUSIONS_UP;DAVIES_MULTIPLE_MYELOMA_VS_MGUS_DN;GAGCCAG;GCM_LTK;GGGC…	Completeproteome;Proteomicsidentification;Referenceproteome		Apopto_GSEA		3	3	3	6
		25.6471	26.0887	25.674	26.096	26.1641	25.7727		0.329242	0.808194	-0.207667	-0.723345	S-(hydroxymethyl)glutathione dehydrogenase OS=Danio rerio OX=7955 GN=adh5 PE=1 SV=1;tr|Q90XD4|Q90XD4_	adh5	tr|Q6NXA6|Q6NXA6_DANRE;tr|Q90XD4|Q90XD4_DANRE	tr|Q6NXA6|Q6NXA6_DANRE;tr|Q90XD4|Q90XD4_DANRE	Q90XD4_DANRE	Q90XD4			alcohol metabolic process;ethanol metabolic process;ethanol oxidation;metabolic process;oxidation-reduction process;primary alcohol metabolic process;small molecule metabolic process	ALCOHOL_METABOLIC_PROCESS;BAE_BRCA1_TARGETS_UP;BLALOCK_ALZHEIMERS_DISEASE_DN;BROWNE_HCMV_INFECTION_16HR_DN;BRUINS_UVC_RESPONSE_LATE;CHIANG_LIVER_CANCER_SUBCLASS_UNANNOTATED_DN;chr4q23;DIAZ_CHRONIC_MEYLOGENOUS_LEUKEMIA_UP;DODD_NASOPHARYNGEAL_CARCINOMA_DN;ELECTRON_CARRIER_ACTIVITY;ENK_UV_RESPONSE_KERATINOCYTE_DN;FLECHNER_BIOPSY_KIDNEY_TRANSPLANT_OK_VS_DONOR_UP;FLECHNER_BIOPSY_KIDNEY_TRANSPLANT_REJE…	Metal-binding;NAD;Oxidoreductase;Zinc				10	10	10	124
		22.9611	23.5575	22.9806	23.2996	23.467	23.6731		0.233306	0.680697	-0.313499	-0.96918	Alcohol dehydrogenase 8b OS=Danio rerio OX=7955 GN=adh8b PE=1 SV=1	adh8b	tr|Q7T2J4|Q7T2J4_DANRE;tr|Q90Y38|Q90Y38_DANRE;tr|Q6P0S5|Q6P0S5_DANRE;tr|Q4QRI0|Q4QRI0_DANRE	tr|Q7T2J4|Q7T2J4_DANRE	Q7T2J4_DANRE	Q7T2J4			alcohol metabolic process;cellular aldehyde metabolic process;cellular metabolic process;cellular process;formaldehyde metabolic process;metabolic process;octanol metabolic process;primary alcohol metabolic process;small molecule metabolic process		Completeproteome;Metal-binding;Proteomicsidentification;Referenceproteome;Zinc				6	6	6	24
		20.4109	20.9537	19.7005	21.6206	20.6138	15.3406		0.58855	0.87196	1.16338	0.559082	1,2-dihydroxy-3-keto-5-methylthiopentene dioxygenase OS=Danio rerio OX=7955 GN=adi1 PE=2 SV=2	adi1	sp|Q6PBX5|MTND_DANRE	sp|Q6PBX5|MTND_DANRE	MTND_DANRE	E7FAD8;Q6PBX5			amine biosynthetic process;amine metabolic process;amino acid salvage;aspartate family amino acid biosynthetic process;aspartate family amino acid metabolic process;biosynthetic process;carboxylic acid biosynthetic process;carboxylic acid metabolic process;cellular amine metabolic process;cellular amino acid biosynthetic process;cellular amino acid metabolic process;cellular biosynthetic process;…	ACEVEDO_LIVER_CANCER_DN;ACEVEDO_NORMAL_TISSUE_ADJACENT_TO_LIVER_TUMOR_DN;AMINE_METABOLIC_PROCESS;AMINO_ACID_AND_DERIVATIVE_METABOLIC_PROCESS;AMINO_ACID_METABOLIC_PROCESS;BLALOCK_ALZHEIMERS_DISEASE_DN;BOYAULT_LIVER_CANCER_SUBCLASS_G12_DN;CADWELL_ATG16L1_TARGETS_DN;CARBOXYLIC_ACID_METABOLIC_PROCESS;chr2p25;CYTOPLASM;DAIRKEE_TERT_TARGETS_UP;DOUGLAS_BMI1_TARGETS_UP;GARY_CD5_TARGETS_DN;GNF2_CEBPA;GRAD…	Amino-acidbiosynthesis;Cellmembrane;Completeproteome;Cytoplasm;Dioxygenase;Iron;Membrane;Metal-binding;Methioninebiosynthesis;Nucleus;Oxidoreductase;Referenceproteome		Apopto_GSEA		2	2	2	8
		16.3139	23.3299	23.1506	23.677	23.4596	22.9903		0.351208	0.661664	-2.44415	-1.01072	Adenosine kinase a OS=Danio rerio OX=7955 GN=adka PE=1 SV=1;tr|Q803H6|Q803H6_	adka	tr|Q6P3J9|Q6P3J9_DANRE;tr|Q803H6|Q803H6_DANRE;tr|A0A2R8Q0N1|A0A2R8Q0N1_DANRE;tr|A0A0R4IYX1|A0A0R4IYX1_DANRE	tr|Q6P3J9|Q6P3J9_DANRE;tr|Q803H6|Q803H6_DANRE;tr|A0A2R8Q0N1|A0A2R8Q0N1_DANRE;tr|A0A0R4IYX1|A0A0R4IYX1_DANRE	Q6P3J9_DANRE	Q6P3J9			biosynthetic process;cellular biosynthetic process;cellular metabolic compound salvage;cellular metabolic process;cellular nitrogen compound biosynthetic process;cellular nitrogen compound metabolic process;cellular process;heterocycle biosynthetic process;heterocycle metabolic process;metabolic process;nitrogen compound metabolic process;nucleobase-containing compound biosynthetic process;nucleo…		Completeproteome;Kinase;Proteomicsidentification;Referenceproteome;Transferase				3	3	3	4
		22.0465	24.0946	22.7088	22.4467	22.3924	22.2829		0.395233	0.772325	0.575967	0.816595	Adenosine kinase b OS=Danio rerio OX=7955 GN=adkb PE=1 SV=1;tr|Q7ZTT5|Q7ZTT5_	adkb	tr|A0A0R4IIH9|A0A0R4IIH9_DANRE;tr|Q7ZTT5|Q7ZTT5_DANRE;tr|F8W3J8|F8W3J8_DANRE	tr|A0A0R4IIH9|A0A0R4IIH9_DANRE;tr|Q7ZTT5|Q7ZTT5_DANRE	Q7ZTT5_DANRE	Q7ZTT5			biosynthetic process;cellular biosynthetic process;cellular metabolic compound salvage;cellular metabolic process;cellular nitrogen compound biosynthetic process;cellular nitrogen compound metabolic process;cellular process;heterocycle biosynthetic process;heterocycle metabolic process;metabolic process;nitrogen compound metabolic process;nucleobase-containing compound biosynthetic process;nucleo…		Kinase;Transferase				4	4	4	28
		17.0223	18.596	18.2825	19.0843	19.3645	18.1605		0.20868	0.558401	-0.902796	-1.28425	ADNP homeobox 2b OS=Danio rerio OX=7955 GN=adnp2b PE=1 SV=1;tr|A0JMC9|A0JMC9_	adnp2b	tr|A3KQW9|A3KQW9_DANRE;tr|A0JMC9|A0JMC9_DANRE	tr|A3KQW9|A3KQW9_DANRE;tr|A0JMC9|A0JMC9_DANRE	A3KQW9_DANRE	A3KQW9			cell maturation;cellular developmental process;cellular process;developmental maturation;developmental process;erythrocyte maturation		Completeproteome;Proteomicsidentification;Referenceproteome				3	3	3	4
		17.2106	17.3403	17.1004	17.1129	19.0701	16.1346		0.810178	0.958483	-0.222109	-0.229989	Activity-dependent neuroprotector homeobox a OS=Danio rerio OX=7955 GN=adnpa PE=1 SV=1;tr|A1A5I2|A1A5I2_	adnpa	tr|F1QLG5|F1QLG5_DANRE;tr|A1A5I2|A1A5I2_DANRE	tr|F1QLG5|F1QLG5_DANRE;tr|A1A5I2|A1A5I2_DANRE	A1A5I2_DANRE	A1A5I2					DNA-binding;Homeobox;Nucleus				1	1	1	1
		22.5413	23.4085	23.1198	23.4353	23.7013	23.7317		0.0920295	0.449065	-0.599567	-1.61268	Adhesion-regulating molecule 1 (Fragment) OS=Danio rerio OX=7955 GN=adrm1 PE=1 SV=1;tr|E9QIC6|E9QIC6_	adrm1	tr|E9QHX7|E9QHX7_DANRE;tr|E9QIC6|E9QIC6_DANRE;tr|E9QJJ5|E9QJJ5_DANRE;sp|Q6NZ09|ADRM1_DANRE;tr|A8WGS1|A8WGS1_DANRE;tr|Q7ZVC8|Q7ZVC8_DANRE	tr|E9QHX7|E9QHX7_DANRE;tr|E9QIC6|E9QIC6_DANRE;tr|E9QJJ5|E9QJJ5_DANRE;sp|Q6NZ09|ADRM1_DANRE;tr|A8WGS1|A8WGS1_DANRE;tr|Q7ZVC8|Q7ZVC8_DANRE	A8WGS1_DANRE	A8WGS1				BIOPOLYMER_METABOLIC_PROCESS;CELL_FRACTION;CELLULAR_COMPONENT_ASSEMBLY;CELLULAR_MACROMOLECULE_METABOLIC_PROCESS;CELLULAR_PROTEIN_COMPLEX_ASSEMBLY;CELLULAR_PROTEIN_METABOLIC_PROCESS;CONCANNON_APOPTOSIS_BY_EPOXOMICIN_UP;CSR_EARLY_UP.V1_UP;CTTTGT_V$LEF1_Q2;ENZYME_ACTIVATOR_ACTIVITY;ENZYME_REGULATOR_ACTIVITY;GRADE_COLON_CANCER_UP;GSE12845_IGD_NEG_BLOOD_VS_NAIVE_TONSIL_BCELL_UP;GSE14026_TH1_VS_TH17_UP…	Completeproteome;Proteomicsidentification;Referenceproteome		Apopto_GSEA		2	2	2	39
		22.6572	22.9769	22.3671	23.3651	23.7341	23.0228		0.0592329	0.345913	-0.706934	-1.90782	Adenylosuccinate lyase OS=Danio rerio OX=7955 GN=adsl PE=2 SV=1;tr|Q6IQR1|Q6IQR1_	adsl	tr|Q6TH50|Q6TH50_DANRE;tr|Q6IQR1|Q6IQR1_DANRE;tr|A8KBY9|A8KBY9_DANRE;tr|A0A2R8RJH3|A0A2R8RJH3_DANRE;tr|Q7ZVE8|Q7ZVE8_DANRE;tr|F1R293|F1R293_DANRE;tr|A0A2R8QND3|A0A2R8QND3_DANRE;tr|E9QH78|E9QH78_DANRE	tr|Q6TH50|Q6TH50_DANRE;tr|Q6IQR1|Q6IQR1_DANRE;tr|A8KBY9|A8KBY9_DANRE;tr|A0A2R8RJH3|A0A2R8RJH3_DANRE;tr|Q7ZVE8|Q7ZVE8_DANRE;tr|F1R293|F1R293_DANRE;tr|A0A2R8QND3|A0A2R8QND3_DANRE	Q6IQR1_DANRE	Q6IQR1			AMP biosynthetic process;AMP metabolic process;biosynthetic process;cellular biosynthetic process;cellular metabolic process;cellular nitrogen compound biosynthetic process;cellular nitrogen compound metabolic process;cellular process;'de novo' AMP biosynthetic process;'de novo' IMP biosynthetic process;heterocycle biosynthetic process;heterocycle metabolic process;IMP biosynthetic process;IMP me…	ALONSO_METASTASIS_UP;BOYAULT_LIVER_CANCER_SUBCLASS_G3_UP;BRUINS_UVC_RESPONSE_LATE;BYSTRYKH_HEMATOPOIESIS_STEM_CELL_QTL_TRANS;CAIRO_HEPATOBLASTOMA_CLASSES_UP;chr22q13;CREIGHTON_ENDOCRINE_THERAPY_RESISTANCE_1;CYTOPLASM;DODD_NASOPHARYNGEAL_CARCINOMA_DN;ENK_UV_RESPONSE_EPIDERMIS_UP;FEVR_CTNNB1_TARGETS_DN;GARY_CD5_TARGETS_DN;GCGNNANTTCC_UNKNOWN;GGCNRNWCTTYS_UNKNOWN;GNF2_MSH6;GNF2_NS;GNF2_RAN;GNF2_RFC3…	Lyase;Purinebiosynthesis				5	5	5	36
		22.9199	23.1372	23.6341	24.3204	24.7533	23.243		0.152605	0.505188	-0.875167	-1.46769	Adenylosuccinate synthetase OS=Danio rerio OX=7955 GN=adssl PE=1 SV=1;tr|Q8JGR3|Q8JGR3_	adssl	tr|F1Q9U6|F1Q9U6_DANRE;tr|Q8JGR3|Q8JGR3_DANRE;sp|Q568F6|PURA2_DANRE;sp|Q6NSN5|PURA1_DANRE	tr|F1Q9U6|F1Q9U6_DANRE;tr|Q8JGR3|Q8JGR3_DANRE	F1Q9U6_DANRE	F1Q9U6			AMP biosynthetic process;AMP metabolic process;biosynthetic process;cellular biosynthetic process;cellular metabolic process;cellular nitrogen compound biosynthetic process;cellular nitrogen compound metabolic process;cellular process;'de novo' AMP biosynthetic process;heterocycle biosynthetic process;heterocycle metabolic process;IMP metabolic process;metabolic process;nitrogen compound metaboli…		Completeproteome;GTP-binding;Ligase;Magnesium;Metal-binding;Nucleotide-binding;Proteomicsidentification;Purinebiosynthesis;Referenceproteome				10	10	10	49
		25.1509	22.5684	23.5812	21.5196	19.8417	26.0611		0.554003	0.846053	1.2927	0.614432	Aerolysin-like protein OS=Danio rerio OX=7955 GN=aep1 PE=1 SV=1;tr|A7MCP2|A7MCP2_	aep1	sp|Q5CZR5|AEP1_DANRE;tr|A7MCP2|A7MCP2_DANRE;tr|A0A140LGS3|A0A140LGS3_DANRE;tr|A8WG08|A8WG08_DANRE;tr|A0A0G2L4S8|A0A0G2L4S8_DANRE;tr|A8E5N2|A8E5N2_DANRE;tr|A0A140LGD4|A0A140LGD4_DANRE;tr|F1RCT3|F1RCT3_DANRE;tr|B3DK25|B3DK25_DANRE;tr|A0A140LH60|A0A140LH60_DANRE;tr|E7F8T3|E7F8T3_DANRE;tr|A8WG86|A8WG86_DANRE;tr|A0A140LH64|A0A140LH64_DANRE	sp|Q5CZR5|AEP1_DANRE;tr|A7MCP2|A7MCP2_DANRE;tr|A0A140LGS3|A0A140LGS3_DANRE											5	5	5	27
		17.1464	16.6145	16.693	20.1636	20.5395	20.2462	+	6.42487e-05	0.009	-3.49847	-11.6141	Zgc:153679 OS=Danio rerio OX=7955 GN=dhrs12 PE=2 SV=1;tr|B0UYL5|B0UYL5_	dhrs12	tr|Q0D284|Q0D284_DANRE;tr|B0UYL5|B0UYL5_DANRE	tr|Q0D284|Q0D284_DANRE;tr|B0UYL5|B0UYL5_DANRE	B0UYL5_DANRE	B0UYL5				BROWNE_HCMV_INFECTION_18HR_DN;chr13q14;FIGUEROA_AML_METHYLATION_CLUSTER_1_UP;FIGUEROA_AML_METHYLATION_CLUSTER_2_UP;FIGUEROA_AML_METHYLATION_CLUSTER_3_UP;FIGUEROA_AML_METHYLATION_CLUSTER_4_UP;FIGUEROA_AML_METHYLATION_CLUSTER_6_UP;FIGUEROA_AML_METHYLATION_CLUSTER_7_UP;GSE14000_TRANSLATED_RNA_VS_MRNA_DC_DN;GSE1460_CD4_THYMOCYTE_VS_NAIVE_CD4_TCELL_ADULT_BLOOD_DN;GSE22886_NAIVE_CD4_TCELL_VS_48H_ACT_TH…	Completeproteome;Proteomicsidentification;Referenceproteome				2	2	2	6
		18.5947	21.2332	19.9089	17.0775	17.1785	17.1383		0.0218065	0.0963491	2.7808	3.22508	HIV-1 Rev binding protein OS=Danio rerio OX=7955 GN=agfg1a PE=2 SV=1;tr|Q6PH01|Q6PH01_	agfg1a	tr|Q6TEN4|Q6TEN4_DANRE;tr|Q6PH01|Q6PH01_DANRE;tr|F1R9R7|F1R9R7_DANRE;tr|F1QPM2|F1QPM2_DANRE	tr|Q6TEN4|Q6TEN4_DANRE;tr|Q6PH01|Q6PH01_DANRE;tr|F1R9R7|F1R9R7_DANRE;tr|F1QPM2|F1QPM2_DANRE	F1QPM2_DANRE	F1QPM2					Completeproteome;Proteomicsidentification;Referenceproteome				2	2	2	3
		17.1514	17.0877	20.661	20.0926	19.5289	14.5643		0.915846	0.978843	0.238085	0.107425	Argonaute RISC component 1 OS=Danio rerio OX=7955 GN=ago1 PE=1 SV=2;tr|K4I6K9|K4I6K9_	ago1	tr|X1WG39|X1WG39_DANRE;tr|K4I6K9|K4I6K9_DANRE	tr|X1WG39|X1WG39_DANRE;tr|K4I6K9|K4I6K9_DANRE	K4I6K9_DANRE	K4I6K9			biological regulation;cellular process;gene silencing;gene silencing by RNA;negative regulation of biological process;negative regulation of gene expression;negative regulation of macromolecule metabolic process;negative regulation of metabolic process;regulation of biological process;regulation of gene expression;regulation of macromolecule metabolic process;regulation of metabolic process		RNA-mediatedgenesilencing				3	2	2	4
		21.1019	21.4627	20.434	20.7634	20.8546	20.3971		0.379567	0.794812	0.327833	0.758542	Protein argonaute-2 OS=Danio rerio OX=7955 GN=ago2 PE=2 SV=1;tr|E7EXY4|E7EXY4_	ago2	tr|K4I874|K4I874_DANRE;tr|E7EXY4|E7EXY4_DANRE;sp|A3KPK0|AGO3_DANRE;tr|K4IAH1|K4IAH1_DANRE;tr|K4IKE9|K4IKE9_DANRE;tr|K4I722|K4I722_DANRE;tr|F1Q7S8|F1Q7S8_DANRE	tr|K4I874|K4I874_DANRE;tr|E7EXY4|E7EXY4_DANRE	K4I874_DANRE	K4I874			biological regulation;cellular macromolecule metabolic process;cellular metabolic process;cellular nitrogen compound metabolic process;cellular process;DNA-dependent;macromolecule metabolic process;metabolic process;mRNA cleavage;mRNA cleavage involved in gene silencing by miRNA;mRNA metabolic process;mRNA processing;ncRNA metabolic process;ncRNA processing;ncRNA-mediated;negative regulation of b…		Cytoplasm;Endonuclease;Hydrolase;Metal-binding;Nuclease;Ribonucleoprotein;RNA-binding;RNA-mediatedgenesilencing;Translationregulation				3	3	2	7
		16.7234	21.9571	22.1649	20.7282	20.4341	16.0717		0.632858	0.892218	1.2038	0.495091	Alkylglycerone-phosphate synthase OS=Danio rerio OX=7955 GN=agps PE=1 SV=1;tr|Q7ZVJ9|Q7ZVJ9_	agps	tr|F1QC72|F1QC72_DANRE;tr|Q7ZVJ9|Q7ZVJ9_DANRE;tr|F1QAN4|F1QAN4_DANRE	tr|F1QC72|F1QC72_DANRE;tr|Q7ZVJ9|Q7ZVJ9_DANRE;tr|F1QAN4|F1QAN4_DANRE	F1QAN4_DANRE	F1QAN4			biosynthetic process;lipid biosynthetic process;lipid metabolic process;metabolic process;primary metabolic process	BECKER_TAMOXIFEN_RESISTANCE_DN;BENPORATH_MYC_MAX_TARGETS;BIOSYNTHETIC_PROCESS;CAGGTA_V$AREB6_01;CAIRO_HEPATOBLASTOMA_CLASSES_UP;CELLULAR_LIPID_METABOLIC_PROCESS;CHARAFE_BREAST_CANCER_LUMINAL_VS_BASAL_DN;CHARAFE_BREAST_CANCER_LUMINAL_VS_MESENCHYMAL_DN;CHIARETTI_ACUTE_LYMPHOBLASTIC_LEUKEMIA_ZAP70;chr2q;CYTOPLASM;CYTOPLASMIC_PART;DANG_BOUND_BY_MYC;DIAZ_CHRONIC_MEYLOGENOUS_LEUKEMIA_UP;DURCHDEWALD_SKI…	Completeproteome;Proteomicsidentification;Referenceproteome		Apopto_GSEA		4	4	4	6
		24.9285	22.4046	24.3529	19.5304	21.8487	26.022		0.523778	0.834141	1.4283	0.665232	Ag1 OS=Danio rerio OX=7955 GN=agr1 PE=1 SV=1;tr|E9QEK9|E9QEK9_	agr1	tr|F1Q8B0|F1Q8B0_DANRE;tr|E9QEK9|E9QEK9_DANRE;tr|A5PLE1|A5PLE1_DANRE	tr|F1Q8B0|F1Q8B0_DANRE;tr|E9QEK9|E9QEK9_DANRE;tr|A5PLE1|A5PLE1_DANRE											6	6	6	54
		17.1477	16.519	17.1578	20.7242	20.775	21.0313	+	7.28306e-05	0.00981818	-3.90198	-11.7648	Mitochondrial ribosomal protein S23 OS=Danio rerio OX=7955 GN=mrps23 PE=2 SV=1;tr|F1QN22|F1QN22_	mrps23	tr|Q6DEM0|Q6DEM0_DANRE;tr|F1QN22|F1QN22_DANRE;tr|E9QDB6|E9QDB6_DANRE	tr|Q6DEM0|Q6DEM0_DANRE;tr|F1QN22|F1QN22_DANRE;tr|E9QDB6|E9QDB6_DANRE	Q6DEM0_DANRE	Q6DEM0	+		biosynthetic process;cellular biosynthetic process;cellular macromolecule biosynthetic process;cellular macromolecule metabolic process;cellular metabolic process;cellular process;cellular protein metabolic process;macromolecule biosynthetic process;macromolecule metabolic process;metabolic process;primary metabolic process;protein metabolic process;translation	ACEVEDO_LIVER_CANCER_UP;ACEVEDO_LIVER_TUMOR_VS_NORMAL_ADJACENT_TISSUE_UP;BENPORATH_SOX2_TARGETS;CHIANG_LIVER_CANCER_SUBCLASS_UNANNOTATED_DN;chr17q22;CTAWWWATA_V$RSRFC4_Q2;DODD_NASOPHARYNGEAL_CARCINOMA_DN;DUTERTRE_ESTRADIOL_RESPONSE_6HR_UP;GARY_CD5_TARGETS_DN;GGAANCGGAANY_UNKNOWN;GSE14000_TRANSLATED_RNA_VS_MRNA_DC_UP;GSE14350_IL2RB_KO_VS_WT_TREG_UP;GSE17721_0.5H_VS_12H_CPG_BMDM_UP;GSE17721_0.5H_VS…	Ribonucleoprotein;Ribosomalprotein	Mito_HC			2	2	2	4
		27.2308	27.5407	27.2477	27.6129	27.559	27.0945		0.691207	0.952194	-0.0823994	-0.281351	Adenosylhomocysteinase OS=Danio rerio OX=7955 GN=ahcy PE=1 SV=1	ahcy	tr|Q803T5|Q803T5_DANRE	tr|Q803T5|Q803T5_DANRE	Q803T5_DANRE	Q803T5			amine metabolic process;carboxylic acid metabolic process;cellular amine metabolic process;cellular amino acid metabolic process;cellular ketone metabolic process;cellular metabolic process;cellular modified amino acid metabolic process;cellular nitrogen compound metabolic process;cellular process;coenzyme metabolic process;cofactor metabolic process;heterocycle metabolic process;metabolic proces…	ACEVEDO_LIVER_TUMOR_VS_NORMAL_ADJACENT_TISSUE_UP;ACEVEDO_NORMAL_TISSUE_ADJACENT_TO_LIVER_TUMOR_DN;ATACTGT;BERENJENO_TRANSFORMED_BY_RHOA_UP;BILANGES_RAPAMYCIN_SENSITIVE_VIA_TSC1_AND_TSC2;BILANGES_SERUM_SENSITIVE_GENES;BOCHKIS_FOXA2_TARGETS;BORCZUK_MALIGNANT_MESOTHELIOMA_UP;BROWN_MYELOID_CELL_DEVELOPMENT_DN;BYSTRYKH_HEMATOPOIESIS_STEM_CELL_AND_BRAIN_QTL_TRANS;BYSTRYKH_HEMATOPOIESIS_STEM_CELL_QTL_TR…	Completeproteome;Hydrolase;NAD;One-carbonmetabolism;Proteomicsidentification;Referenceproteome				19	19	19	263
		23.5735	22.9038	21.9447	21.8009	22.7765	24.7119		0.782097	0.953351	-0.289101	-0.268351	AHNAK nucleoprotein OS=Danio rerio OX=7955 GN=ahnak PE=1 SV=2	ahnak	tr|F1QZ50|F1QZ50_DANRE	tr|F1QZ50|F1QZ50_DANRE	F1QZ50_DANRE	F1QZ50				ABBUD_LIF_SIGNALING_1_DN;BASSO_B_LYMPHOCYTE_NETWORK;BERTUCCI_MEDULLARY_VS_DUCTAL_BREAST_CANCER_DN;BILD_MYC_ONCOGENIC_SIGNATURE;BOYAULT_LIVER_CANCER_SUBCLASS_G1_UP;BOYLAN_MULTIPLE_MYELOMA_D_DN;BRUINS_UVC_RESPONSE_EARLY_LATE;BRUINS_UVC_RESPONSE_LATE;BRUINS_UVC_RESPONSE_VIA_TP53_GROUP_B;CAMPS_COLON_CANCER_COPY_NUMBER_DN;CHIARETTI_T_ALL_RELAPSE_PROGNOSIS;CHICAS_RB1_TARGETS_CONFLUENT;chr11q12;CROONQUI…	Completeproteome;Proteomicsidentification;Referenceproteome		Apopto_GSEA		10	10	10	36
		17.0508	16.7857	20.614	22.761	22.7912	16.9845		0.304695	0.610998	-2.69541	-1.12713	Aryl hydrocarbon receptor OS=Danio rerio OX=7955 GN=ahr2 PE=2 SV=1;tr|Q1LV27|Q1LV27_	ahr2	tr|Q9YGV3|Q9YGV3_DANRE;tr|Q1LV27|Q1LV27_DANRE;tr|B3DK40|B3DK40_DANRE	tr|Q9YGV3|Q9YGV3_DANRE;tr|Q1LV27|Q1LV27_DANRE;tr|B3DK40|B3DK40_DANRE	B3DK40_DANRE	B3DK40			biological regulation;biosynthetic process;cellular biosynthetic process;cellular macromolecule biosynthetic process;cellular macromolecule metabolic process;cellular metabolic process;cellular nitrogen compound metabolic process;cellular process;DNA-dependent;macromolecule biosynthetic process;macromolecule metabolic process;metabolic process;nitrogen compound metabolic process;nucleic acid meta…		DNA-binding;Nucleus;Receptor;Repeat;Transcription;Transcriptionregulation				1	1	1	8
		22.0673	22.6978	21.2032	21.8356	23.5768	22.257		0.451406	0.807184	-0.567033	-0.726735	AHA1, activator of heat shock protein ATPase homolog 1, like OS=Danio rerio OX=7955 GN=ahsa1b PE=2 SV=1;tr|A0A0R4IE20|A0A0R4IE20_	ahsa1b	tr|Q7SXN3|Q7SXN3_DANRE;tr|A0A0R4IE20|A0A0R4IE20_DANRE;tr|Q5RIK5|Q5RIK5_DANRE;tr|Q29RB9|Q29RB9_DANRE	tr|Q7SXN3|Q7SXN3_DANRE;tr|A0A0R4IE20|A0A0R4IE20_DANRE	Q7SXN3_DANRE	Q7SXN3			response to stimulus;response to stress		Stressresponse				6	6	6	20
		25.7786	26.6987	26.3095	25.9993	26.4307	26.2643		0.921725	0.983452	0.0308336	0.0781065	Apoptosis-inducing factor mitochondrion-associated 1 OS=Danio rerio OX=7955 GN=aifm1 PE=1 SV=1;tr|F1RBU0|F1RBU0_	aifm1	tr|F1RBU6|F1RBU6_DANRE;tr|F1RBU0|F1RBU0_DANRE;tr|A2BGE5|A2BGE5_DANRE;tr|Q5XFY2|Q5XFY2_DANRE;tr|Q6TEP2|Q6TEP2_DANRE;tr|A2BGE4|A2BGE4_DANRE	tr|F1RBU6|F1RBU6_DANRE;tr|F1RBU0|F1RBU0_DANRE;tr|A2BGE5|A2BGE5_DANRE;tr|Q5XFY2|Q5XFY2_DANRE;tr|Q6TEP2|Q6TEP2_DANRE	Q5XFY2_DANRE	Q5XFY2			biological regulation;cell redox homeostasis;cellular homeostasis;cellular process;homeostatic process;regulation of biological process;regulation of biological quality;regulation of cellular process	APOPTOSIS_GO;APOPTOTIC_NUCLEAR_CHANGES;APOPTOTIC_PROGRAM;BENPORATH_MYC_MAX_TARGETS;BIOCARTA_CERAMIDE_PATHWAY;BIOCARTA_MITOCHONDRIA_PATHWAY;BIOPOLYMER_CATABOLIC_PROCESS;BIOPOLYMER_METABOLIC_PROCESS;BRUINS_UVC_RESPONSE_LATE;BURTON_ADIPOGENESIS_5;CASORELLI_ACUTE_PROMYELOCYTIC_LEUKEMIA_DN;CATABOLIC_PROCESS;CCAATNNSNNNGCG_UNKNOWN;CELL_DEVELOPMENT;CELL_STRUCTURE_DISASSEMBLY_DURING_APOPTOSIS;CELLULAR_CA…		Mito_GSEA	Apopto_GSEA		19	19	19	209
		21.1393	20.8767	20.9868	20.8078	21.0566	21.0391		0.779575	0.967102	0.0330989	0.15719	Apoptosis-inducing factor mitochondria-associated 2 OS=Danio rerio OX=7955 GN=aifm2 PE=1 SV=1	aifm2	tr|E7FFC4|E7FFC4_DANRE	tr|E7FFC4|E7FFC4_DANRE								Mito_HC	Apopto_HC		3	3	3	11
		23.1574	22.5794	21.986	21.2034	22.8558	21.8028		0.352133	0.724393	0.620267	0.899483	Apoptosis-inducing factor mitochondria-associated 4 OS=Danio rerio OX=7955 GN=aifm4 PE=1 SV=1;tr|A1L230|A1L230_	aifm4	tr|E7FGD0|E7FGD0_DANRE;tr|A1L230|A1L230_DANRE;tr|X1WDZ2|X1WDZ2_DANRE	tr|E7FGD0|E7FGD0_DANRE;tr|A1L230|A1L230_DANRE	E7FGD0_DANRE	E7FGD0			biological regulation;cell redox homeostasis;cellular homeostasis;cellular process;homeostatic process;regulation of biological process;regulation of biological quality;regulation of cellular process		2Fe-2S;Completeproteome;Iron;Iron-sulfur;Metal-binding;Proteomicsidentification;Referenceproteome	Mito_HC	Apopto_HC		7	7	7	14
		22.706	24.3369	23.5094	23.4563	24.0776	23.7675		0.646162	0.916046	-0.249701	-0.413533	Zgc:154081 OS=Danio rerio OX=7955 GN=aimp1a PE=2 SV=1;tr|B0V1K1|B0V1K1_	aimp1a	tr|Q0P3U2|Q0P3U2_DANRE;tr|B0V1K1|B0V1K1_DANRE	tr|Q0P3U2|Q0P3U2_DANRE;tr|B0V1K1|B0V1K1_DANRE											7	7	7	44
		17.4782	17.5561	16.8063	20.6752	21.8664	17.8004		0.0825977	0.293395	-2.83379	-2.13055	Aminoacyl tRNA synthetase complex-interacting multifunctional protein 2 (Fragment) OS=Danio rerio OX=7955 GN=aimp2 PE=1 SV=1;tr|F1R182|F1R182_	aimp2	tr|X1WHC2|X1WHC2_DANRE;tr|F1R182|F1R182_DANRE	tr|X1WHC2|X1WHC2_DANRE;tr|F1R182|F1R182_DANRE	X1WHC2_DANRE	X1WHC2				AMUNDSON_GAMMA_RADIATION_RESPONSE;BASSO_B_LYMPHOCYTE_NETWORK;BENPORATH_MYC_MAX_TARGETS;BERENJENO_TRANSFORMED_BY_RHOA_UP;BILD_MYC_ONCOGENIC_SIGNATURE;BLALOCK_ALZHEIMERS_DISEASE_UP;BOQUEST_STEM_CELL_CULTURED_VS_FRESH_UP;BROWNE_HCMV_INFECTION_10HR_DN;CAFFAREL_RESPONSE_TO_THC_8HR_3_UP;CAFFAREL_RESPONSE_TO_THC_8HR_5_UP;CHANG_CORE_SERUM_RESPONSE_UP;chr7p22;DANG_BOUND_BY_MYC;DANG_MYC_TARGETS_UP;DIAZ_CHR…	Completeproteome;Proteomicsidentification;Referenceproteome				1	1	1	3
		20.6867	20.5257	20.7907	15.9334	16.7966	16.3765	+	7.94074e-05	0.0108	4.29888	11.9124	DEAH (Asp-Glu-Ala-His) box polypeptide 16 OS=Danio rerio OX=7955 GN=dhx16 PE=2 SV=1;tr|F1QU72|F1QU72_	dhx16	tr|Q7ZVV8|Q7ZVV8_DANRE;tr|F1QU72|F1QU72_DANRE	tr|Q7ZVV8|Q7ZVV8_DANRE;tr|F1QU72|F1QU72_DANRE	Q7ZVV8_DANRE	Q7ZVV8			cell differentiation;cellular developmental process;cellular macromolecule metabolic process;cellular metabolic process;cellular nitrogen compound metabolic process;cellular process;developmental process;endodermal cell differentiation;macromolecule metabolic process;metabolic process;mRNA metabolic process;mRNA processing;nitrogen compound metabolic process;nuclear mRNA splicing;nucleic acid met…	ACEVEDO_LIVER_CANCER_UP;ACEVEDO_LIVER_TUMOR_VS_NORMAL_ADJACENT_TISSUE_UP;BANDRES_RESPONSE_TO_CARMUSTIN_MGMT_24HR_DN;BANDRES_RESPONSE_TO_CARMUSTIN_MGMT_48HR_DN;BIOPOLYMER_METABOLIC_PROCESS;chr6p21;GINESTIER_BREAST_CANCER_20Q13_AMPLIFICATION_DN;GSE11864_UNTREATED_VS_CSF1_IFNG_IN_MAC_DN;GSE12845_IGD_POS_VS_NEG_BLOOD_BCELL_UP;GSE13229_IMM_VS_INTMATURE_NKCELL_DN;GSE13306_RA_VS_UNTREATED_TREG_DN;GSE140…	ATP-binding;Helicase;Hydrolase;Nucleotide-binding				3	3	3	6
		22.1329	22.0884	21.1462	20.9315	22.4375	23.153		0.625719	0.901622	-0.384833	-0.463949	Adenylate kinase isoenzyme 1 OS=Danio rerio OX=7955 GN=ak1 PE=1 SV=1;tr|A0A2R8RXT8|A0A2R8RXT8_	ak1	tr|Q68EH2|Q68EH2_DANRE;tr|A0A2R8RXT8|A0A2R8RXT8_DANRE	tr|Q68EH2|Q68EH2_DANRE;tr|A0A2R8RXT8|A0A2R8RXT8_DANRE	Q68EH2_DANRE	Q68EH2			ADP biosynthetic process;ADP metabolic process;AMP metabolic process;ATP metabolic process;biosynthetic process;cellular biosynthetic process;cellular metabolic process;cellular nitrogen compound biosynthetic process;cellular nitrogen compound metabolic process;cellular process;heterocycle biosynthetic process;heterocycle metabolic process;metabolic process;nitrogen compound metabolic process;nuc…	BLALOCK_ALZHEIMERS_DISEASE_UP;BMI1_DN_MEL18_DN.V1_DN;BOUDOUKHA_BOUND_BY_IGF2BP2;BRUNO_HEMATOPOIESIS;BUYTAERT_PHOTODYNAMIC_THERAPY_STRESS_DN;CASTELLANO_NRAS_TARGETS_UP;CHEN_METABOLIC_SYNDROM_NETWORK;CHICAS_RB1_TARGETS_CONFLUENT;chr9q34;CREIGHTON_ENDOCRINE_THERAPY_RESISTANCE_3;CUI_TCF21_TARGETS_2_DN;DODD_NASOPHARYNGEAL_CARCINOMA_UP;EBAUER_TARGETS_OF_PAX3_FOXO1_FUSION_UP;GNF2_MYL3;GOBERT_OLIGODENDRO…	ATP-binding;Completeproteome;Cytoplasm;Kinase;Nucleotide-binding;Proteomicsidentification;Referenceproteome;Transferase		Apopto_GSEA		6	6	6	25
		24.7985	25.9893	25.3474	24.6608	25.3523	24.6119		0.295853	0.682479	0.5034	0.969943	Adenylate kinase 2, mitochondrial OS=Danio rerio OX=7955 GN=ak2 PE=1 SV=1;sp|Q1L8L9|KAD2_	ak2	tr|A0A0F6PK88|A0A0F6PK88_DANRE;sp|Q1L8L9|KAD2_DANRE	tr|A0A0F6PK88|A0A0F6PK88_DANRE;sp|Q1L8L9|KAD2_DANRE	KAD2_DANRE	Q1L8L9;Q7T3D7			ADP biosynthetic process;ADP metabolic process;AMP metabolic process;ATP metabolic process;biosynthetic process;cell differentiation;cellular biosynthetic process;cellular developmental process;cellular metabolic process;cellular nitrogen compound biosynthetic process;cellular nitrogen compound metabolic process;cellular process;developmental process;heterocycle biosynthetic process;heterocycle m…	AAGCACT;ACTGTGA;AGCACTT;AGUIRRE_PANCREATIC_CANCER_COPY_NUMBER_DN;ATGCTGC;BLALOCK_ALZHEIMERS_DISEASE_UP;BOYAULT_LIVER_CANCER_SUBCLASS_G1_DN;BURTON_ADIPOGENESIS_5;BUYTAERT_PHOTODYNAMIC_THERAPY_STRESS_DN;BYSTRYKH_HEMATOPOIESIS_STEM_CELL_QTL_TRANS;CACGTG_V$MYC_Q2;CACTGTG;chr1p35;DEBIASI_APOPTOSIS_BY_REOVIRUS_INFECTION_UP;DIAZ_CHRONIC_MEYLOGENOUS_LEUKEMIA_UP;DODD_NASOPHARYNGEAL_CARCINOMA_DN;FULCHER_IN…	ATP-binding;Completeproteome;Disulfidebond;Kinase;Mitochondrion;Nucleotide-binding;Referenceproteome;Transferase	Mito_k	Apopto_GSEA		9	9	9	97
		21.2231	21.998	20.9407	21.407	21.9988	15.9917		0.458402	0.785075	1.5881	0.779498	GTP:AMP phosphotransferase AK3, mitochondrial OS=Danio rerio OX=7955 GN=ak3 PE=1 SV=1;tr|Q7T333|Q7T333_	ak3	tr|F1R4S7|F1R4S7_DANRE;tr|Q7T333|Q7T333_DANRE;tr|A8KBS5|A8KBS5_DANRE	tr|F1R4S7|F1R4S7_DANRE;tr|Q7T333|Q7T333_DANRE;tr|A8KBS5|A8KBS5_DANRE	Q7T333_DANRE	Q7T333			ADP biosynthetic process;ADP metabolic process;AMP metabolic process;biosynthetic process;cellular biosynthetic process;cellular metabolic process;cellular nitrogen compound biosynthetic process;cellular nitrogen compound metabolic process;cellular process;GTP metabolic process;heterocycle biosynthetic process;heterocycle metabolic process;ITP metabolic process;metabolic process;nitrogen compound…	ACEVEDO_LIVER_CANCER_DN;ACEVEDO_NORMAL_TISSUE_ADJACENT_TO_LIVER_TUMOR_DN;BENPORATH_NANOG_TARGETS;BENPORATH_SOX2_TARGETS;BOCHKIS_FOXA2_TARGETS;CACGTG_V$MYC_Q2;CAGGTG_V$E12_Q6;chr9p24;CREIGHTON_ENDOCRINE_THERAPY_RESISTANCE_3;CYTOPLASM;CYTOPLASMIC_PART;FIRESTEIN_PROLIFERATION;GOLDRATH_ANTIGEN_RESPONSE;GOLDRATH_EFF_VS_MEMORY_CD8_TCELL_UP;GRAESSMANN_APOPTOSIS_BY_DOXORUBICIN_DN;GSE12366_GC_VS_MEMORY_BC…	GTP-binding;Kinase;Mitochondrion;Nucleotide-binding;Transferase	Mito_k	Apopto_GSEA		2	2	2	5
		21.6165	21.976	22.1916	22.7243	24.5037	22.2534		0.155565	0.487545	-1.23243	-1.53008	A kinase (PRKA) anchor protein 12b OS=Danio rerio OX=7955 GN=akap12b PE=1 SV=1;tr|F2Z4T4|F2Z4T4_	akap12b	tr|A0A2R8QBS2|A0A2R8QBS2_DANRE;tr|F2Z4T4|F2Z4T4_DANRE;tr|A0A0R4IC31|A0A0R4IC31_DANRE;tr|A5HLY6|A5HLY6_DANRE;tr|A0A2R8Q9F2|A0A2R8Q9F2_DANRE;tr|A0A0A0MPJ0|A0A0A0MPJ0_DANRE	tr|A0A2R8QBS2|A0A2R8QBS2_DANRE;tr|F2Z4T4|F2Z4T4_DANRE;tr|A0A0R4IC31|A0A0R4IC31_DANRE;tr|A5HLY6|A5HLY6_DANRE;tr|A0A2R8Q9F2|A0A2R8Q9F2_DANRE	A5HLY6_DANRE	A5HLY6			biological regulation;cellular process;cellular response to stimulus;establishment of localization;establishment of localization in cell;establishment of protein localization;intracellular protein transport;intracellular transport;positive regulation of biological process;positive regulation of cell communication;positive regulation of cellular process;positive regulation of intracellular protein…						17	17	17	40
		19.3807	20.4837	19.9247	16.6582	15.8501	18.2404		0.0174028	0.0790498	3.01347	3.46046	A kinase (PRKA) anchor protein 1b OS=Danio rerio OX=7955 GN=akap1b PE=1 SV=2;tr|A5D6U6|A5D6U6_	akap1b	tr|F1RBY1|F1RBY1_DANRE;tr|A5D6U6|A5D6U6_DANRE	tr|F1RBY1|F1RBY1_DANRE;tr|A5D6U6|A5D6U6_DANRE	A5D6U6_DANRE	A5D6U6									3	3	3	8
		18.7997	16.8694	17.2459	20.3189	19.2498	17.421		0.258456	0.591155	-1.35825	-1.19994	A kinase (PRKA) anchor protein 8-like (Fragment) OS=Danio rerio OX=7955 GN=akap8l PE=1 SV=2;tr|A0A0H2UKW6|A0A0H2UKW6_	akap8l	tr|F1QML8|F1QML8_DANRE;tr|A0A0H2UKW6|A0A0H2UKW6_DANRE;tr|A0A0H2UKS3|A0A0H2UKS3_DANRE;tr|R4GEY4|R4GEY4_DANRE;tr|R4GEN9|R4GEN9_DANRE	tr|F1QML8|F1QML8_DANRE;tr|A0A0H2UKW6|A0A0H2UKW6_DANRE;tr|A0A0H2UKS3|A0A0H2UKS3_DANRE	Q6NUT6_DANRE	Q6NUT6				BLALOCK_ALZHEIMERS_DISEASE_UP;BROWNE_HCMV_INFECTION_16HR_UP;BROWNE_HCMV_INFECTION_20HR_UP;BROWNE_HCMV_INFECTION_8HR_UP;BRUINS_UVC_RESPONSE_LATE;BUYTAERT_PHOTODYNAMIC_THERAPY_STRESS_UP;chr19p13;DIAZ_CHRONIC_MEYLOGENOUS_LEUKEMIA_UP;ENZYME_BINDING;GCCATNTTG_V$YY1_Q6;GOLDRATH_NAIVE_VS_EFF_CD8_TCELL_UP;GSE10239_NAIVE_VS_DAY4.5_EFF_CD8_TCELL_UP;GSE10239_NAIVE_VS_KLRG1HIGH_EFF_CD8_TCELL_UP;GSE10239_NAIV…	Kinase;Transferase				19	1	1	6
		25.4961	23.6641	23.9102	24.9784	25.3049	22.6899		0.975781	0.993249	0.0324008	0.0293709	A kinase (PRKA) anchor protein 8-like OS=Danio rerio OX=7955 GN=akap8l PE=2 SV=1	akap8l	tr|Q6NUT6|Q6NUT6_DANRE	tr|Q6NUT6|Q6NUT6_DANRE	Q6NUT6_DANRE	Q6NUT6				BLALOCK_ALZHEIMERS_DISEASE_UP;BROWNE_HCMV_INFECTION_16HR_UP;BROWNE_HCMV_INFECTION_20HR_UP;BROWNE_HCMV_INFECTION_8HR_UP;BRUINS_UVC_RESPONSE_LATE;BUYTAERT_PHOTODYNAMIC_THERAPY_STRESS_UP;chr19p13;DIAZ_CHRONIC_MEYLOGENOUS_LEUKEMIA_UP;ENZYME_BINDING;GCCATNTTG_V$YY1_Q6;GOLDRATH_NAIVE_VS_EFF_CD8_TCELL_UP;GSE10239_NAIVE_VS_DAY4.5_EFF_CD8_TCELL_UP;GSE10239_NAIVE_VS_KLRG1HIGH_EFF_CD8_TCELL_UP;GSE10239_NAIV…	Kinase;Transferase				20	20	2	80
		24.7453	25.8346	25.0391	25.2559	25.3829	25.145		0.876813	0.975878	-0.0549329	-0.126995	Aldo-keto reductase family 1 member A1-B OS=Danio rerio OX=7955 GN=akr1a1b PE=2 SV=1;tr|A0A2R8QTH3|A0A2R8QTH3_	akr1a1b	sp|Q568L5|A1A1B_DANRE;tr|A0A2R8QTH3|A0A2R8QTH3_DANRE;tr|E9QG13|E9QG13_DANRE;tr|E9QGW9|E9QGW9_DANRE;tr|E9QFX1|E9QFX1_DANRE;tr|E9QDZ5|E9QDZ5_DANRE	sp|Q568L5|A1A1B_DANRE;tr|A0A2R8QTH3|A0A2R8QTH3_DANRE;tr|E9QG13|E9QG13_DANRE;tr|E9QGW9|E9QGW9_DANRE;tr|E9QFX1|E9QFX1_DANRE	A1A1B_DANRE	Q568L5					Completeproteome;NADP;Oxidoreductase;Referenceproteome				9	9	1	85
		19.8668	20.8582	21.0549	17.4116	16.3045	22.3832		0.376503	0.698966	1.89355	0.944385	Aldo-keto reductase family 1, member B1 (aldose reductase), tandem duplicate 1 OS=Danio rerio OX=7955 GN=akr1b1.1 PE=1 SV=1;tr|Q6IQU1|Q6IQU1_	akr1b1.1	tr|A0A2R8QK40|A0A2R8QK40_DANRE;tr|Q6IQU1|Q6IQU1_DANRE;tr|Q5TYY5|Q5TYY5_DANRE;tr|Q1JPZ2|Q1JPZ2_DANRE;tr|Q6AZC3|Q6AZC3_DANRE;tr|Q5RH67|Q5RH67_DANRE;tr|Q502L9|Q502L9_DANRE	tr|A0A2R8QK40|A0A2R8QK40_DANRE;tr|Q6IQU1|Q6IQU1_DANRE;tr|Q5TYY5|Q5TYY5_DANRE											3	3	3	10
		22.4627	23.783	23.6414	22.631	23.7362	22.8188		0.687548	0.931218	0.2337	0.365093	Aldo-keto reductase family 7, member A3 (aflatoxin aldehyde reductase) OS=Danio rerio OX=7955 GN=akr7a3 PE=1 SV=1;tr|A0A2R8RZR0|A0A2R8RZR0_	akr7a3	tr|Q6DHD5|Q6DHD5_DANRE;tr|A0A2R8RZR0|A0A2R8RZR0_DANRE	tr|Q6DHD5|Q6DHD5_DANRE;tr|A0A2R8RZR0|A0A2R8RZR0_DANRE	Q6DHD5_DANRE	Q6DHD5				ACEVEDO_LIVER_CANCER_DN;ACEVEDO_LIVER_TUMOR_VS_NORMAL_ADJACENT_TISSUE_DN;ACEVEDO_NORMAL_TISSUE_ADJACENT_TO_LIVER_TUMOR_DN;ALDO_KETO_REDUCTASE_ACTIVITY;BROWNE_HCMV_INFECTION_48HR_DN;CHIANG_LIVER_CANCER_SUBCLASS_PROLIFERATION_DN;chr1p35;CYTOPLASM;CYTOPLASMIC_PART;CYTOSOL;ELECTRON_CARRIER_ACTIVITY;FARMER_BREAST_CANCER_BASAL_VS_LULMINAL;FLECHNER_BIOPSY_KIDNEY_TRANSPLANT_REJECTED_VS_OK_DN;GNF2_GSTM1;G…	Completeproteome;Proteomicsidentification;Referenceproteome				5	5	5	43
		20.4754	21.2652	20.8121	21.2941	22.0448	21.0212		0.190005	0.570144	-0.602467	-1.24963	Non-specific serine/threonine protein kinase OS=Danio rerio OX=7955 GN=akt2 PE=1 SV=1	akt2	tr|Q8UUX0|Q8UUX0_DANRE;tr|A0A0G2KG61|A0A0G2KG61_DANRE;tr|M4MD44|M4MD44_DANRE;tr|Q802Y3|Q802Y3_DANRE;tr|A0A0R4IY09|A0A0R4IY09_DANRE	tr|Q8UUX0|Q8UUX0_DANRE	E7EYV0_DANRE	E7EYV0				BANDRES_RESPONSE_TO_CARMUSTIN_MGMT_48HR_DN;BIOPOLYMER_METABOLIC_PROCESS;BIOPOLYMER_MODIFICATION;CAGCTG_V$AP4_Q5;CAGNYGKNAAA_UNKNOWN;CAHOY_ASTROCYTIC;CELLULAR_MACROMOLECULE_METABOLIC_PROCESS;CELLULAR_PROTEIN_METABOLIC_PROCESS;chr19q13;CTGCAGY_UNKNOWN;CTTTGA_V$LEF1_Q2;DANG_REGULATED_BY_MYC_DN;DELASERNA_MYOD_TARGETS_UP;DOANE_RESPONSE_TO_ANDROGEN_UP;GCGNNANTTCC_UNKNOWN;GGGCGGR_V$SP1_Q6;GRESHOCK_CANCE…	ATP-binding;Completeproteome;Kinase;Nucleotide-binding;Proteomicsidentification;Referenceproteome;Serine/threonine-proteinkinase;Transferase		Apopto_GSEA		4	4	4	9
		21.0333	20.8164	20.1025	20.1042	20.5195	20.3479		0.345479	0.778881	0.326867	0.80528	Non-specific serine/threonine protein kinase OS=Danio rerio OX=7955 GN=akt3b PE=3 SV=2;tr|D9IL79|D9IL79_	akt3b	tr|E7EXT6|E7EXT6_DANRE;tr|D9IL79|D9IL79_DANRE	tr|E7EXT6|E7EXT6_DANRE;tr|D9IL79|D9IL79_DANRE											2	2	2	3
		24.6862	27.108	25.1098	23.704	24.2935	24.8581		0.174225	0.505063	1.34947	1.47048	Delta-aminolevulinic acid dehydratase OS=Danio rerio OX=7955 GN=alad PE=2 SV=1;tr|A0A0R4IPV1|A0A0R4IPV1_	alad	tr|Q568L9|Q568L9_DANRE;tr|A0A0R4IPV1|A0A0R4IPV1_DANRE	tr|Q568L9|Q568L9_DANRE;tr|A0A0R4IPV1|A0A0R4IPV1_DANRE	Q568L9_DANRE	Q568L9			biosynthetic process;cellular biosynthetic process;cellular metabolic process;cellular nitrogen compound biosynthetic process;cellular nitrogen compound metabolic process;cellular process;cofactor biosynthetic process;cofactor metabolic process;heme biosynthetic process;heme metabolic process;heterocycle biosynthetic process;heterocycle metabolic process;metabolic process;nitrogen compound metabo…	ABE_VEGFA_TARGETS_30MIN;BANDRES_RESPONSE_TO_CARMUSTIN_MGMT_48HR_DN;BHAT_ESR1_TARGETS_NOT_VIA_AKT1_DN;BHAT_ESR1_TARGETS_VIA_AKT1_DN;BIOCARTA_AHSP_PATHWAY;BIOSYNTHETIC_PROCESS;BOYAULT_LIVER_CANCER_SUBCLASS_G3_DN;BURTON_ADIPOGENESIS_6;BYSTRYKH_HEMATOPOIESIS_STEM_CELL_AND_BRAIN_QTL_CIS;BYSTRYKH_HEMATOPOIESIS_STEM_CELL_QTL_CIS;CARBON_OXYGEN_LYASE_ACTIVITY;CELLULAR_BIOSYNTHETIC_PROCESS;CHESLER_BRAIN_HI…	Lyase;Metal-binding;Porphyrinbiosynthesis;Zinc		Apopto_GSEA		8	8	8	89
		20.4245	23.4425	21.7963	19.443	18.661	16.6087		0.0397402	0.148913	3.6502	2.77655	5-aminolevulinate synthase, erythroid-specific, mitochondrial OS=Danio rerio OX=7955 GN=alas2 PE=2 SV=1;tr|A0A0R4IU72|A0A0R4IU72_	alas2	sp|Q9YHT4|HEM0_DANRE;tr|A0A0R4IU72|A0A0R4IU72_DANRE	sp|Q9YHT4|HEM0_DANRE;tr|A0A0R4IU72|A0A0R4IU72_DANRE	HEM0_DANRE	Q6NXC5;Q9YHT4			anatomical structure development;biosynthetic process;cell differentiation;cellular aromatic compound metabolic process;cellular biosynthetic process;cellular developmental process;cellular macromolecule biosynthetic process;cellular macromolecule metabolic process;cellular metabolic process;cellular nitrogen compound biosynthetic process;cellular nitrogen compound metabolic process;cellular proc…	ACOSTA_PROLIFERATION_INDEPENDENT_MYC_TARGETS_DN;ANATOMICAL_STRUCTURE_DEVELOPMENT;BIOCARTA_AHSP_PATHWAY;BIOSYNTHETIC_PROCESS;CELLULAR_BIOSYNTHETIC_PROCESS;CELLULAR_MACROMOLECULE_METABOLIC_PROCESS;CELLULAR_PROTEIN_METABOLIC_PROCESS;chrxp11;CHYLA_CBFA2T3_TARGETS_DN;COFACTOR_BIOSYNTHETIC_PROCESS;COFACTOR_METABOLIC_PROCESS;CYTOPLASM;CYTOPLASMIC_PART;E2F1_UP.V1_DN;ENVELOPE;GNF2_ANK1;GNF2_BNIP3L;GNF2_CD…	Acyltransferase;Completeproteome;Hemebiosynthesis;Mitochondrion;Pyridoxalphosphate;Referenceproteome;Transferase;Transitpeptide	Mito_k			3	3	3	8
		20.8953	21.121	20.8061	20.6801	21.2208	20.9909		0.905278	0.982475	-0.023133	-0.0818709	Aldehyde dehydrogenase 16 family, member A1 OS=Danio rerio OX=7955 GN=aldh16a1 PE=2 SV=1;tr|F1QGP1|F1QGP1_	aldh16a1	tr|A1L1R7|A1L1R7_DANRE;tr|F1QGP1|F1QGP1_DANRE	tr|A1L1R7|A1L1R7_DANRE;tr|F1QGP1|F1QGP1_DANRE	Q58EL5_DANRE	Q58EL5				chr19q13;CUI_TCF21_TARGETS_2_UP;FORTSCHEGGER_PHF8_TARGETS_DN;GARY_CD5_TARGETS_UP;GGGYGTGNY_UNKNOWN;GOBERT_OLIGODENDROCYTE_DIFFERENTIATION_UP;GSE11924_TH2_VS_TH17_CD4_TCELL_UP;GSE15659_CD45RA_NEG_CD4_TCELL_VS_NONSUPPRESSIVE_TCELL_UP;GSE15659_CD45RA_NEG_CD4_TCELL_VS_RESTING_TREG_UP;GSE15659_NAIVE_CD4_TCELL_VS_NONSUPPRESSIVE_TCELL_UP;GSE15659_NAIVE_CD4_TCELL_VS_RESTING_TREG_UP;GSE15659_NAIVE_VS_PTPR…					3	3	1	12
		27.195	28.1019	27.6759	27.4972	28.0509	27.256		0.880859	0.97588	0.0562331	0.124376	Delta-1-pyrroline-5-carboxylate synthase OS=Danio rerio OX=7955 GN=aldh18a1 PE=1 SV=1	aldh18a1	tr|A4IGC8|A4IGC8_DANRE	tr|A4IGC8|A4IGC8_DANRE	A4IGC8_DANRE	A4IGC8;F1QBM9			amine biosynthetic process;amine metabolic process;biosynthetic process;carboxylic acid biosynthetic process;carboxylic acid metabolic process;cellular amine metabolic process;cellular amino acid biosynthetic process;cellular amino acid metabolic process;cellular biosynthetic process;cellular ketone metabolic process;cellular metabolic process;cellular nitrogen compound biosynthetic process;cellu…	ACEVEDO_FGFR1_TARGETS_IN_PROSTATE_CANCER_MODEL_DN;AFFAR_YY1_TARGETS_DN;AMINE_BIOSYNTHETIC_PROCESS;AMINE_METABOLIC_PROCESS;AMINO_ACID_AND_DERIVATIVE_METABOLIC_PROCESS;AMINO_ACID_METABOLIC_PROCESS;BENPORATH_MYC_MAX_TARGETS;BIOSYNTHETIC_PROCESS;CACGTG_V$MYC_Q2;CAIRO_HEPATOBLASTOMA_CLASSES_UP;CARBOXYLIC_ACID_METABOLIC_PROCESS;CELLULAR_BIOSYNTHETIC_PROCESS;CHEN_METABOLIC_SYNDROM_NETWORK;chr10q24;CTCNA…	Completeproteome;Proteomicsidentification;Referenceproteome;Transferase		Apopto_GSEA		27	27	27	336
		20.3144	21.0399	17.0299	20.2099	20.1083	19.837		0.658522	0.90548	-0.590336	-0.440987	Aldehyde dehydrogenase 1 family, member A2 OS=Danio rerio OX=7955 GN=aldh1a2 PE=1 SV=1;tr|Q90XS8|Q90XS8_	aldh1a2	tr|Q90Y03|Q90Y03_DANRE;tr|Q90XS8|Q90XS8_DANRE;tr|Q8QGQ1|Q8QGQ1_DANRE;tr|B3DKM0|B3DKM0_DANRE	tr|Q90Y03|Q90Y03_DANRE;tr|Q90XS8|Q90XS8_DANRE;tr|Q8QGQ1|Q8QGQ1_DANRE;tr|B3DKM0|B3DKM0_DANRE	Q90Y03_DANRE	Q90Y03			anatomical structure development;anatomical structure formation involved in morphogenesis;anatomical structure morphogenesis;anterior/posterior pattern specification;appendage development;appendage morphogenesis;axial mesoderm development;axon ensheathment;axon ensheathment in central nervous system;biological regulation;camera-type eye morphogenesis;cell development;cellular developmental proces…	AATGTGA;ACAWYAAAG_UNKNOWN;ALONSO_METASTASIS_UP;BASAKI_YBX1_TARGETS_DN;BLALOCK_ALZHEIMERS_DISEASE_UP;BOQUEST_STEM_CELL_DN;BYSTRYKH_HEMATOPOIESIS_STEM_CELL_QTL_TRANS;CAGGTA_V$AREB6_01;CAGGTG_V$E12_Q6;CATTTCA;CCAWYNNGAAR_UNKNOWN;chr15q21;CONCANNON_APOPTOSIS_BY_EPOXOMICIN_UP;DELYS_THYROID_CANCER_DN;EBAUER_TARGETS_OF_PAX3_FOXO1_FUSION_UP;ELECTRON_CARRIER_ACTIVITY;GAGCTGG;GGGAGGRR_V$MAZ_Q6;GRABARCZYK_B…	Completeproteome;Oxidoreductase;Proteomicsidentification;Referenceproteome		Apopto_GSEA		3	2	2	3
		19.9057	20.845	20.0531	19.2207	19.9393	20.0823		0.258132	0.649699	0.5205	1.05124	10-formyltetrahydrofolate dehydrogenase OS=Danio rerio OX=7955 GN=aldh1l2 PE=1 SV=2	aldh1l2	tr|E7EXW7|E7EXW7_DANRE	tr|E7EXW7|E7EXW7_DANRE	X1WBH6_DANRE	X1WBH6			biosynthetic process;metabolic process	CHICAS_RB1_TARGETS_GROWING;chr12q23;CSR_EARLY_UP.V1_DN;FORTSCHEGGER_PHF8_TARGETS_UP;GAUSSMANN_MLL_AF4_FUSION_TARGETS_F_DN;GROSS_HYPOXIA_VIA_ELK3_AND_HIF1A_UP;GROSS_HYPOXIA_VIA_ELK3_DN;GSE13306_RA_VS_UNTREATED_MEM_CD4_TCELL_DN;GSE14308_NAIVE_CD4_TCELL_VS_INDUCED_TREG_DN;GSE14308_TH17_VS_INDUCED_TREG_DN;GSE14350_TREG_VS_TEFF_DN;GSE15659_CD45RA_NEG_CD4_TCELL_VS_ACTIVATED_TREG_UP;GSE15659_CD45RA_NEG_…	Completeproteome;Proteomicsidentification;Referenceproteome				2	2	2	4
		22.1193	22.2489	22.5754	22.0864	20.9962	22.0722		0.197029	0.577284	0.596266	1.22761	Aldehyde dehydrogenase 2 family member, tandem duplicate 1 OS=Danio rerio OX=7955 GN=aldh2.1 PE=1 SV=1	aldh2.1	tr|A2BGR9|A2BGR9_DANRE	tr|A2BGR9|A2BGR9_DANRE	Q7SXU3_DANRE	Q7SXU3					Oxidoreductase				16	2	0	4
		20.668	20.3786	20.5387	22.0744	19.9562	21.3017		0.403885	0.779058	-0.582334	-0.803758	Aldehyde dehydrogenase 2 family (Mitochondrial)a OS=Danio rerio OX=7955 GN=aldh2.1 PE=2 SV=1;tr|Q8QGQ2|Q8QGQ2_	aldh2.1	tr|Q7SXU3|Q7SXU3_DANRE;tr|Q8QGQ2|Q8QGQ2_DANRE	tr|Q7SXU3|Q7SXU3_DANRE;tr|Q8QGQ2|Q8QGQ2_DANRE	Q7SXU3_DANRE	Q7SXU3					Oxidoreductase	Mito_HC			15	1	1	7
		27.0835	27.7363	27.472	26.8164	27.5381	27.268		0.475031	0.866914	0.2231	0.582048	Mitochondrial aldehyde dehydrogenase 2 family OS=Danio rerio OX=7955 GN=aldh2.2 PE=2 SV=1;tr|F1QZU7|F1QZU7_	aldh2.2	tr|Q6TH48|Q6TH48_DANRE;tr|F1QZU7|F1QZU7_DANRE;tr|Q32PU9|Q32PU9_DANRE;tr|Q1JPX8|Q1JPX8_DANRE;tr|A0A0G2KZR6|A0A0G2KZR6_DANRE;tr|Q0H2G3|Q0H2G3_DANRE	tr|Q6TH48|Q6TH48_DANRE;tr|F1QZU7|F1QZU7_DANRE;tr|Q32PU9|Q32PU9_DANRE;tr|Q1JPX8|Q1JPX8_DANRE;tr|A0A0G2KZR6|A0A0G2KZR6_DANRE	Q32PU9_DANRE	Q32PU9					Oxidoreductase	Mito_HC			22	22	7	315
		21.7147	20.9184	21.2135	21.1694	23.4459	21.6077		0.341852	0.694449	-0.792133	-0.948582	Aldehyde dehydrogenase OS=Danio rerio OX=7955 GN=aldh3b1 PE=2 SV=1;tr|Q90ZZ7|Q90ZZ7_	aldh3b1	tr|Q7ZU10|Q7ZU10_DANRE;tr|Q90ZZ7|Q90ZZ7_DANRE;tr|I3IT92|I3IT92_DANRE	tr|Q7ZU10|Q7ZU10_DANRE;tr|Q90ZZ7|Q90ZZ7_DANRE;tr|I3IT92|I3IT92_DANRE	I3IT92_DANRE	I3IT92				ABDULRAHMAN_KIDNEY_CANCER_VHL_DN;ALCOHOL_METABOLIC_PROCESS;BAELDE_DIABETIC_NEPHROPATHY_DN;BHAT_ESR1_TARGETS_VIA_AKT1_UP;BROWNE_HCMV_INFECTION_18HR_DN;BRUINS_UVC_RESPONSE_VIA_TP53_GROUP_B;CACGTG_V$MYC_Q2;CAGGTA_V$AREB6_01;CAGGTG_V$E12_Q6;CHEN_METABOLIC_SYNDROM_NETWORK;chr11q13;DELYS_THYROID_CANCER_UP;DODD_NASOPHARYNGEAL_CARCINOMA_UP;DUNNE_TARGETS_OF_AML1_MTG8_FUSION_UP;GOBERT_OLIGODENDROCYTE_DIFFE…	Completeproteome;Oxidoreductase;Proteomicsidentification;Referenceproteome				5	5	5	13
		22.2246	22.7839	22.1797	22.7766	22.6778	22.0444		0.747911	0.955105	-0.103533	-0.258416	Multifunctional fusion protein OS=Danio rerio OX=7955 GN=aldh4a1 PE=1 SV=2;sp|Q7SY23|AL4A1_	aldh4a1	tr|A0A140LG76|A0A140LG76_DANRE;sp|Q7SY23|AL4A1_DANRE	tr|A0A140LG76|A0A140LG76_DANRE;sp|Q7SY23|AL4A1_DANRE	AL4A1_DANRE	Q7SY23			amine biosynthetic process;amine catabolic process;amine metabolic process;biosynthetic process;carboxylic acid biosynthetic process;carboxylic acid catabolic process;carboxylic acid metabolic process;catabolic process;cellular amine metabolic process;cellular amino acid biosynthetic process;cellular amino acid catabolic process;cellular amino acid metabolic process;cellular biosynthetic process;…	ALCALAY_AML_BY_NPM1_LOCALIZATION_DN;AMINE_CATABOLIC_PROCESS;AMINE_METABOLIC_PROCESS;AMINO_ACID_AND_DERIVATIVE_METABOLIC_PROCESS;AMINO_ACID_CATABOLIC_PROCESS;AMINO_ACID_METABOLIC_PROCESS;BAELDE_DIABETIC_NEPHROPATHY_UP;CAGGTA_V$AREB6_01;CARBOXYLIC_ACID_METABOLIC_PROCESS;CATABOLIC_PROCESS;CELLULAR_CATABOLIC_PROCESS;CHARAFE_BREAST_CANCER_LUMINAL_VS_MESENCHYMAL_UP;chr1p36;CROMER_METASTASIS_DN;CYTOPLAS…	Completeproteome;Mitochondrion;NAD;Oxidoreductase;Prolinemetabolism;Referenceproteome;Transitpeptide	Mito_k	Apopto_GSEA		6	6	6	25
		26.2765	26.5151	26.3516	25.951	26.4871	26.4911		0.730022	0.95637	0.0713336	0.243705	Aldehyde dehydrogenase 6 family, member A1 OS=Danio rerio OX=7955 GN=aldh6a1 PE=1 SV=1	aldh6a1	tr|Q6DHT4|Q6DHT4_DANRE	tr|Q6DHT4|Q6DHT4_DANRE	F8W3W6_DANRE	F8W3W6				AACTTT_UNKNOWN;AMINE_METABOLIC_PROCESS;AMINO_ACID_AND_DERIVATIVE_METABOLIC_PROCESS;AMINO_ACID_METABOLIC_PROCESS;AROMATIC_COMPOUND_METABOLIC_PROCESS;BOCHKIS_FOXA2_TARGETS;BONOME_OVARIAN_CANCER_SURVIVAL_OPTIMAL_DEBULKING;BROWNE_HCMV_INFECTION_20HR_DN;BROWNE_HCMV_INFECTION_48HR_DN;CACGTG_V$MYC_Q2;CARBOXYLIC_ACID_METABOLIC_PROCESS;CCTGAGT;CHARAFE_BREAST_CANCER_LUMINAL_VS_MESENCHYMAL_UP;CHIANG_LIVER_C…	Completeproteome;Proteomicsidentification;Referenceproteome	Mito_GSEA			16	16	16	225
		25.1469	26.1651	25.7036	25.0213	25.5448	25.4808		0.392731	0.804805	0.3229	0.738251	Aldehyde dehydrogenase 7 family, member A1 OS=Danio rerio OX=7955 GN=aldh7a1 PE=1 SV=1	aldh7a1	tr|F1QR17|F1QR17_DANRE	tr|F1QR17|F1QR17_DANRE	F1QR17_DANRE	F1QR17			anatomical structure development;appendage development;camera-type eye development;cartilage development;developmental process;eye development;fin development;organ development;pectoral fin development;sensory organ development;tissue development	ACEVEDO_NORMAL_TISSUE_ADJACENT_TO_LIVER_TUMOR_DN;AMUNDSON_POOR_SURVIVAL_AFTER_GAMMA_RADIATION_2G;AUNG_GASTRIC_CANCER;BENPORATH_SOX2_TARGETS;BROWNE_HCMV_INFECTION_18HR_DN;CHANDRAN_METASTASIS_DN;CHESLER_BRAIN_HIGHEST_GENETIC_VARIANCE;CHESLER_BRAIN_QTL_CIS;CHICAS_RB1_TARGETS_SENESCENT;chr5q31;COLINA_TARGETS_OF_4EBP1_AND_4EBP2;CONCANNON_APOPTOSIS_BY_EPOXOMICIN_DN;CORRE_MULTIPLE_MYELOMA_DN;DAIRKEE_TER…	Completeproteome;Oxidoreductase;Proteomicsidentification;Referenceproteome		Apopto_GSEA		11	11	1	107
		21.7005	20.9114	20.8451	20.6944	21.1546	20.4105		0.317723	0.726949	0.399167	0.88706	Aldehyde dehydrogenase 7 family, member A1 OS=Danio rerio OX=7955 GN=aldh7a1 PE=2 SV=1	aldh7a1	tr|Q803R9|Q803R9_DANRE	tr|Q803R9|Q803R9_DANRE	F1QR17_DANRE	F1QR17			anatomical structure development;appendage development;camera-type eye development;cartilage development;developmental process;eye development;fin development;organ development;pectoral fin development;sensory organ development;tissue development	ACEVEDO_NORMAL_TISSUE_ADJACENT_TO_LIVER_TUMOR_DN;AMUNDSON_POOR_SURVIVAL_AFTER_GAMMA_RADIATION_2G;AUNG_GASTRIC_CANCER;BENPORATH_SOX2_TARGETS;BROWNE_HCMV_INFECTION_18HR_DN;CHANDRAN_METASTASIS_DN;CHESLER_BRAIN_HIGHEST_GENETIC_VARIANCE;CHESLER_BRAIN_QTL_CIS;CHICAS_RB1_TARGETS_SENESCENT;chr5q31;COLINA_TARGETS_OF_4EBP1_AND_4EBP2;CONCANNON_APOPTOSIS_BY_EPOXOMICIN_DN;CORRE_MULTIPLE_MYELOMA_DN;DAIRKEE_TER…	Completeproteome;Oxidoreductase;Proteomicsidentification;Referenceproteome		Apopto_GSEA		11	1	1	8
		25.3596	26.4805	25.5205	25.4526	26.3568	26.1465		0.67801	0.930681	-0.198434	-0.36482	Aldh9a1a protein OS=Danio rerio OX=7955 GN=aldh9a1a.1 PE=2 SV=1;sp|Q7ZVB2|A9A1A_	aldh9a1a.1	tr|B0S7W4|B0S7W4_DANRE;sp|Q7ZVB2|A9A1A_DANRE;tr|A0A2R8Q3R8|A0A2R8Q3R8_DANRE;tr|B0S7W5|B0S7W5_DANRE;tr|B0S7W3|B0S7W3_DANRE	tr|B0S7W4|B0S7W4_DANRE;sp|Q7ZVB2|A9A1A_DANRE;tr|A0A2R8Q3R8|A0A2R8Q3R8_DANRE;tr|B0S7W5|B0S7W5_DANRE	B0S7W3_DANRE	B0S7W3					Completeproteome;Proteomicsidentification;Referenceproteome				9	9	8	102
		22.0974	23.2285	22.1763	22.0156	22.6466	22.0596		0.566995	0.88864	0.260133	0.50268	4-trimethylaminobutyraldehyde dehydrogenase B OS=Danio rerio OX=7955 GN=aldh9a1b PE=2 SV=2;tr|B2GT49|B2GT49_	aldh9a1b	sp|Q802W2|A9A1B_DANRE;tr|B2GT49|B2GT49_DANRE	sp|Q802W2|A9A1B_DANRE;tr|B2GT49|B2GT49_DANRE	A9A1B_DANRE	A2AWD6;Q802W2					Completeproteome;Cytoplasm;NAD;Oxidoreductase;Referenceproteome				5	4	4	21
		27.4734	27.8166	27.4708	27.9099	27.9985	27.4833		0.344066	0.819403	-0.2103	-0.71008	Fructose-bisphosphate aldolase OS=Danio rerio OX=7955 GN=aldoaa PE=1 SV=1;tr|Q8JH72|Q8JH72_	aldoaa	tr|Q803Q7|Q803Q7_DANRE;tr|Q8JH72|Q8JH72_DANRE	tr|Q803Q7|Q803Q7_DANRE;tr|Q8JH72|Q8JH72_DANRE	Q803Q7_DANRE	Q803Q7			alcohol catabolic process;alcohol metabolic process;carbohydrate catabolic process;carbohydrate metabolic process;catabolic process;cellular carbohydrate catabolic process;cellular carbohydrate metabolic process;cellular metabolic process;cellular process;generation of precursor metabolites and energy;glucose catabolic process;glucose metabolic process;glycolysis;hexose catabolic process;hexose m…		Completeproteome;Glycolysis;Lyase;Proteomicsidentification;Referenceproteome				19	19	8	297
		22.9699	18.7819	18.5138	21.1624	24.0083	21.0126		0.320536	0.639553	-1.97257	-1.07142	Fructose-bisphosphate aldolase OS=Danio rerio OX=7955 GN=aldoab PE=1 SV=1	aldoab	tr|Q6P043|Q6P043_DANRE;tr|F1QC70|F1QC70_DANRE;sp|Q4KMC8|ALDCA_DANRE;tr|A0A2R8QMC2|A0A2R8QMC2_DANRE	tr|Q6P043|Q6P043_DANRE	Q6P043_DANRE	Q6P043			alcohol catabolic process;alcohol metabolic process;carbohydrate catabolic process;carbohydrate metabolic process;catabolic process;cellular carbohydrate catabolic process;cellular carbohydrate metabolic process;cellular metabolic process;cellular process;generation of precursor metabolites and energy;glucose catabolic process;glucose metabolic process;glycolysis;hexose catabolic process;hexose m…		Completeproteome;Glycolysis;Lyase;Proteomicsidentification;Referenceproteome				18	7	7	25
		17.1832	17.093	16.4887	20.6406	21.0972	20.7039	+	0.000117112	0.0110476	-3.89226	-10.7928	Dihydropyrimidine dehydrogenase [NADP(+)] OS=Danio rerio OX=7955 GN=dpydb PE=1 SV=2;sp|Q6NYG8|DPYD_	dpydb	tr|F1QUE6|F1QUE6_DANRE;sp|Q6NYG8|DPYD_DANRE;tr|F1QX36|F1QX36_DANRE;tr|A0A2R8QU12|A0A2R8QU12_DANRE	tr|F1QUE6|F1QUE6_DANRE;sp|Q6NYG8|DPYD_DANRE;tr|F1QX36|F1QX36_DANRE;tr|A0A2R8QU12|A0A2R8QU12_DANRE	F1QX36_DANRE	F1QX36			biosynthetic process;cellular biosynthetic process;cellular metabolic process;cellular nitrogen compound biosynthetic process;cellular nitrogen compound metabolic process;cellular process;heterocycle biosynthetic process;heterocycle metabolic process;metabolic process;nitrogen compound metabolic process;nucleobase-containing compound biosynthetic process;nucleobase-containing compound metabolic p…		Completeproteome;Proteomicsidentification;Referenceproteome				5	5	5	6
		23.4527	22.5393	22.5459	21.9933	22.2573	21.9308		0.0697707	0.357208	0.785501	1.87271	Fructose-bisphosphate aldolase OS=Danio rerio OX=7955 GN=aldocb PE=2 SV=1;sp|Q8JH70|ALDCB_	aldocb	tr|B2GP30|B2GP30_DANRE;sp|Q8JH70|ALDCB_DANRE	tr|B2GP30|B2GP30_DANRE;sp|Q8JH70|ALDCB_DANRE	ALDCB_DANRE	Q8JH70			alcohol catabolic process;alcohol metabolic process;carbohydrate catabolic process;carbohydrate metabolic process;catabolic process;cellular carbohydrate catabolic process;cellular carbohydrate metabolic process;cellular metabolic process;cellular process;generation of precursor metabolites and energy;glucose catabolic process;glucose metabolic process;glycolysis;hexose catabolic process;hexose m…		Completeproteome;Glycolysis;Lyase;Referenceproteome;Schiffbase				8	8	8	33
		20.1484	16.7307	19.7504	17.7219	15.5538	21.2772		0.745111	0.942659	0.6922	0.331695	Arachidonate 12-lipoxygenase OS=Danio rerio OX=7955 GN=alox12 PE=1 SV=1	alox12	tr|Q7T2A9|Q7T2A9_DANRE	tr|Q7T2A9|Q7T2A9_DANRE	Q7T2A9_DANRE	Q7T2A9			metabolic process;oxidation-reduction process	ANTI_APOPTOSIS;APOPTOSIS_GO;ATF2_UP.V1_UP;CARBOXYLIC_ACID_METABOLIC_PROCESS;CELL_DEVELOPMENT;CELL_PROLIFERATION_GO_0008283;CELLULAR_LIPID_METABOLIC_PROCESS;chr17p13;CTTTAAR_UNKNOWN;CYTOPLASM;CYTOPLASMIC_PART;CYTOSOL;ENK_UV_RESPONSE_KERATINOCYTE_UP;FATTY_ACID_METABOLIC_PROCESS;FATTY_ACID_OXIDATION;GAZDA_DIAMOND_BLACKFAN_ANEMIA_ERYTHROID_DN;GGGCGGR_V$SP1_Q6;GRAESSMANN_APOPTOSIS_BY_DOXORUBICIN_UP;GR…	Completeproteome;Dioxygenase;Iron;Metal-binding;Oxidoreductase;Proteomicsidentification;Referenceproteome		Apopto_GSEA		2	2	2	5
		26.1303	26.2268	26.2128	26.2384	26.9077	26.5195		0.13639	0.577814	-0.365233	-1.23242	Aly/REF export factor OS=Danio rerio OX=7955 GN=alyref PE=1 SV=1;tr|A7MBY2|A7MBY2_	alyref	tr|F1Q9D1|F1Q9D1_DANRE;tr|A7MBY2|A7MBY2_DANRE;tr|A0A0R4IU36|A0A0R4IU36_DANRE	tr|F1Q9D1|F1Q9D1_DANRE;tr|A7MBY2|A7MBY2_DANRE;tr|A0A0R4IU36|A0A0R4IU36_DANRE	A7MBY2_DANRE	A7MBY2									9	9	9	145
		22.2472	22.772	22.6776	22.1576	22.7132	21.5398		0.317159	0.726075	0.428733	0.901816	Aminomethyltransferase OS=Danio rerio OX=7955 GN=amt PE=1 SV=1;tr|Q5XJA4|Q5XJA4_	amt	tr|A9C3Q7|A9C3Q7_DANRE;tr|Q5XJA4|Q5XJA4_DANRE;tr|F6P1J6|F6P1J6_DANRE	tr|A9C3Q7|A9C3Q7_DANRE;tr|Q5XJA4|Q5XJA4_DANRE;tr|F6P1J6|F6P1J6_DANRE	A9C3Q7_DANRE	A9C3Q7			amine catabolic process;amine metabolic process;carboxylic acid catabolic process;carboxylic acid metabolic process;catabolic process;cellular amine metabolic process;cellular amino acid catabolic process;cellular amino acid metabolic process;cellular catabolic process;cellular ketone metabolic process;cellular metabolic process;cellular nitrogen compound metabolic process;cellular process;glycin…	AMINE_CATABOLIC_PROCESS;AMINE_METABOLIC_PROCESS;AMINO_ACID_AND_DERIVATIVE_METABOLIC_PROCESS;AMINO_ACID_CATABOLIC_PROCESS;AMINO_ACID_METABOLIC_PROCESS;CARBOXYLIC_ACID_METABOLIC_PROCESS;CATABOLIC_PROCESS;CELLULAR_CATABOLIC_PROCESS;chr3p21;CSR_EARLY_UP.V1_DN;CYTOPLASM;CYTOPLASMIC_PART;DELACROIX_RAR_BOUND_ES;GSE12845_IGD_POS_BLOOD_VS_DARKZONE_GC_TONSIL_BCELL_UP;GSE12845_IGD_POS_BLOOD_VS_NAIVE_TONSIL_…	Aminotransferase;Completeproteome;Proteomicsidentification;Referenceproteome;Transferase	Mito_GSEA			5	5	5	14
		17.5883	17.3317	17.4289	20.338	20.6119	21.1263	+	0.000181996	0.0115897	-3.24243	-9.45685	Zgc:77665 protein (Fragment) OS=Danio rerio OX=7955 GN=arf6b PE=2 SV=1;tr|Q6P2U5|Q6P2U5_	arf6b	tr|Q561S8|Q561S8_DANRE;tr|Q6P2U5|Q6P2U5_DANRE	tr|Q561S8|Q561S8_DANRE;tr|Q6P2U5|Q6P2U5_DANRE	Q561S8_DANRE	Q561S8			anatomical structure morphogenesis;biological regulation;cellular process;cellular response to stimulus;developmental process;embryonic morphogenesis;epiboly involved in gastrulation with mouth forming second;intracellular signal transduction;morphogenesis of an epithelial sheet;morphogenesis of an epithelium;regulation of biological process;regulation of cellular process;response to stimulus;sig…		GTP-binding;Nucleotide-binding				2	2	2	3
		17.3238	19.6698	16.4945	16.5633	17.2127	18.552		0.746568	0.941667	0.386693	0.317835	Ankyrin repeat and KH domain-containing 1 OS=Danio rerio OX=7955 GN=ankhd1 PE=1 SV=2;tr|E9QEX9|E9QEX9_	ankhd1	tr|A0A0R4IUB2|A0A0R4IUB2_DANRE;tr|E9QEX9|E9QEX9_DANRE	tr|A0A0R4IUB2|A0A0R4IUB2_DANRE;tr|E9QEX9|E9QEX9_DANRE	E9QEX9_DANRE	E9QEX9			circulatory system process;heart contraction;heart process;multicellular organismal process;system process	AAGWWRNYGGC_UNKNOWN;AATGTGA;ATGTAGC;ATGTTTC;BENPORATH_OCT4_TARGETS;BENPORATH_SOX2_TARGETS;CACGTG_V$MYC_Q2;CAGGTG_V$E12_Q6;CGTSACG_V$PAX3_B;chr5q31;E2F1_UP.V1_DN;GCTNWTTGK_UNKNOWN;GGGCGGR_V$SP1_Q6;GSE11864_CSF1_PAM3CYS_VS_CSF1_IFNG_PAM3CYS_IN_MAC_DN;GSE11864_UNTREATED_VS_CSF1_IN_MAC_UP;GSE11924_TFH_VS_TH17_CD4_TCELL_UP;GSE12845_NAIVE_VS_PRE_GC_TONSIL_BCELL_DN;GSE13229_MATURE_VS_INTMATURE_NKCELL_DN…	ANKrepeat;Completeproteome;Proteomicsidentification;Referenceproteome;Repeat				2	2	2	0
		26.026	26.4808	25.8474	26.1998	26.395	26.3248		0.392912	0.840217	-0.188467	-0.63456	Anp32a protein OS=Danio rerio OX=7955 GN=anp32a PE=2 SV=1;sp|Q7ZUP0|AN32A_	anp32a	tr|B2GSB4|B2GSB4_DANRE;sp|Q7ZUP0|AN32A_DANRE;tr|E9QB42|E9QB42_DANRE;tr|C5J3M0|C5J3M0_DANRE	tr|B2GSB4|B2GSB4_DANRE;sp|Q7ZUP0|AN32A_DANRE;tr|E9QB42|E9QB42_DANRE	AN32A_DANRE	Q7ZUP0			establishment of localization;establishment of localization in cell;intracellular transport;nuclear transport;nucleocytoplasmic transport;transport	AACTTT_UNKNOWN;AMUNDSON_POOR_SURVIVAL_AFTER_GAMMA_RADIATION_2G;BENPORATH_NANOG_TARGETS;BENPORATH_SOX2_TARGETS;BERNARD_PPAPDC1B_TARGETS_UP;BIOCARTA_SET_PATHWAY;BLUM_RESPONSE_TO_SALIRASIB_DN;BROWNE_HCMV_INFECTION_10HR_DN;BUYTAERT_PHOTODYNAMIC_THERAPY_STRESS_DN;BYSTRYKH_HEMATOPOIESIS_STEM_CELL_AND_BRAIN_QTL_TRANS;CAGCTG_V$AP4_Q5;CAGGTA_V$AREB6_01;CAGGTG_V$E12_Q6;CELLULAR_LOCALIZATION;CHEN_HOXA5_TARG…	Completeproteome;Cytoplasm;Endoplasmicreticulum;Leucine-richrepeat;Nucleus;Phosphoprotein;Referenceproteome;Repeat		Apopto_GSEA		10	10	6	123
		26.0038	26.6823	25.3156	25.6684	26.3357	25.1739		0.624537	0.905737	0.274567	0.443835	Acidic (leucine-rich) nuclear phosphoprotein 32 family, member B OS=Danio rerio OX=7955 GN=anp32b PE=1 SV=1	anp32b	tr|F1Q4N7|F1Q4N7_DANRE	tr|F1Q4N7|F1Q4N7_DANRE	F1Q4N7_DANRE	F1Q4N7				ACATTCC;AMUNDSON_POOR_SURVIVAL_AFTER_GAMMA_RADIATION_2G;BENPORATH_CYCLING_GENES;BENPORATH_NANOG_TARGETS;BENPORATH_SOX2_TARGETS;BLALOCK_ALZHEIMERS_DISEASE_INCIPIENT_UP;BLALOCK_ALZHEIMERS_DISEASE_UP;BRUINS_UVC_RESPONSE_LATE;CHICAS_RB1_TARGETS_SENESCENT;chr9q22;CREIGHTON_ENDOCRINE_THERAPY_RESISTANCE_1;CTTTGTA;DAIRKEE_CANCER_PRONE_RESPONSE_BPA_E2;FLECHNER_PBL_KIDNEY_TRANSPLANT_OK_VS_DONOR_UP;GCM_ANP3…	Completeproteome;Leucine-richrepeat;Proteomicsidentification;Referenceproteome;Repeat		Apopto_GSEA		9	5	5	83
		24.9722	25.5579	25.4049	25.7277	26.1706	25.2653		0.263098	0.67249	-0.409534	-0.987422	Acidic leucine-rich nuclear phosphoprotein 32 family member E OS=Danio rerio OX=7955 GN=anp32e PE=1 SV=1	anp32e	sp|Q6NUW5|AN32E_DANRE	sp|Q6NUW5|AN32E_DANRE	AN32E_DANRE	Q6NUW5			ATP-dependent chromatin remodeling;cellular component organization;cellular component organization at cellular level;cellular component organization or biogenesis;cellular component organization or biogenesis at cellular level;cellular macromolecular complex subunit organization;cellular process;chromatin modification;chromatin organization;chromatin remodeling;chromosome organization;histone exc…	AFFAR_YY1_TARGETS_DN;ATAGGAA;BENPORATH_CYCLING_GENES;BOYAULT_LIVER_CANCER_SUBCLASS_G3_UP;BRACHAT_RESPONSE_TO_CAMPTOTHECIN_DN;BROWNE_HCMV_INFECTION_10HR_UP;BROWNE_HCMV_INFECTION_14HR_UP;CAGTGTT;CATTTCA;CCAWWNAAGG_V$SRF_Q4;CHANG_CYCLING_GENES;CHIARADONNA_NEOPLASTIC_TRANSFORMATION_CDC25_UP;CHIARADONNA_NEOPLASTIC_TRANSFORMATION_KRAS_UP;CHICAS_RB1_TARGETS_GROWING;chr1q22;CROONQUIST_IL6_DEPRIVATION_DN;…	Chaperone;Chromatinregulator;Completeproteome;Cytoplasm;Leucine-richrepeat;Nucleus;Phosphoprotein;Referenceproteome;Repeat				5	5	5	65
		23.0029	24.3328	23.3503	22.8254	22.9435	23.7089		0.453059	0.822097	0.402733	0.688369	Annexin OS=Danio rerio OX=7955 GN=anxa11a PE=1 SV=1;tr|Q804G4|Q804G4_	anxa11a	tr|Q7T391|Q7T391_DANRE;tr|Q804G4|Q804G4_DANRE;tr|B8A4V2|B8A4V2_DANRE	tr|Q7T391|Q7T391_DANRE;tr|Q804G4|Q804G4_DANRE;tr|B8A4V2|B8A4V2_DANRE	Q7T391_DANRE	Q7T391					Annexin;Calcium;Calcium/phospholipid-binding;Completeproteome;Proteomicsidentification;Referenceproteome;Repeat				8	8	8	47
		22.7795	22.1213	22.8289	22.1765	22.7432	23.232		0.730571	0.949366	-0.140668	-0.292554	Annexin OS=Danio rerio OX=7955 GN=anxa11b PE=1 SV=1;tr|Q804G3|Q804G3_	anxa11b	tr|F8W2N0|F8W2N0_DANRE;tr|Q804G3|Q804G3_DANRE	tr|F8W2N0|F8W2N0_DANRE;tr|Q804G3|Q804G3_DANRE	Q804G3_DANRE	Q804G3					Annexin;Calcium;Calcium/phospholipid-binding;Repeat				5	5	5	25
		24.6262	23.5248	24.0085	20.4803	21.9063	26.5468		0.593938	0.876319	1.07537	0.548966	Annexin OS=Danio rerio OX=7955 GN=anxa1a PE=2 SV=1;tr|Q804H2|Q804H2_	anxa1a	tr|Q7T3A8|Q7T3A8_DANRE;tr|Q804H2|Q804H2_DANRE;tr|A2BFV8|A2BFV8_DANRE	tr|Q7T3A8|Q7T3A8_DANRE;tr|Q804H2|Q804H2_DANRE;tr|A2BFV8|A2BFV8_DANRE	Q7T3A8_DANRE	Q7T3A8					Annexin;Calcium;Calcium/phospholipid-binding;Repeat				9	9	9	71
		24.9881	21.5486	23.0007	20.2368	21.5372	25.9803		0.781572	0.951645	0.594366	0.282456	Annexin OS=Danio rerio OX=7955 GN=anxa1b PE=2 SV=1	anxa1b	tr|Q804H1|Q804H1_DANRE	tr|Q804H1|Q804H1_DANRE	B8JLZ3_DANRE	B8JLZ3					Annexin;Calcium;Calcium/phospholipid-binding;Completeproteome;Proteomicsidentification;Referenceproteome;Repeat				13	13	2	58
		28.3372	26.5812	26.8361	24.7271	25.7841	29.3694		0.699936	0.924533	0.624633	0.388492	Annexin OS=Danio rerio OX=7955 GN=anxa1c PE=1 SV=1;tr|Q32PQ2|Q32PQ2_	anxa1c	tr|Q804H0|Q804H0_DANRE;tr|Q32PQ2|Q32PQ2_DANRE;tr|A0A0R4ICD6|A0A0R4ICD6_DANRE;tr|Q6IQB2|Q6IQB2_DANRE	tr|Q804H0|Q804H0_DANRE;tr|Q32PQ2|Q32PQ2_DANRE;tr|A0A0R4ICD6|A0A0R4ICD6_DANRE;tr|Q6IQB2|Q6IQB2_DANRE	B8JLZ2_DANRE	B8JLZ2					Annexin;Calcium;Calcium/phospholipid-binding;Completeproteome;Proteomicsidentification;Referenceproteome;Repeat				18	18	14	315
		24.5387	21.7708	22.99	19.0852	21.4828	25.2575		0.587683	0.871809	1.158	0.560245	Annexin OS=Danio rerio OX=7955 GN=anxa2a PE=2 SV=1	anxa2a	tr|Q804G9|Q804G9_DANRE	tr|Q804G9|Q804G9_DANRE	Q804G9_DANRE	Q804G9					Annexin;Calcium;Calcium/phospholipid-binding;Repeat				9	9	2	38
		21.2626	20.9707	21.2142	20.9526	17.0774	22.1172		0.510869	0.826821	1.10011	0.676541	Annexin OS=Danio rerio OX=7955 GN=anxa3a PE=2 SV=1;tr|A0A0R4ISB3|A0A0R4ISB3_	anxa3a	tr|Q4V9B8|Q4V9B8_DANRE;tr|A0A0R4ISB3|A0A0R4ISB3_DANRE;tr|A0A2R8RX36|A0A2R8RX36_DANRE	tr|Q4V9B8|Q4V9B8_DANRE;tr|A0A0R4ISB3|A0A0R4ISB3_DANRE;tr|A0A2R8RX36|A0A2R8RX36_DANRE	A2BHN0_DANRE	A2BHN0					Annexin;Calcium;Calcium/phospholipid-binding;Completeproteome;Proteomicsidentification;Referenceproteome;Repeat				4	4	2	9
		23.008	23.6003	23.1223	22.7498	23.5072	23.723		0.822126	0.956797	-0.0831337	-0.186237	Annexin OS=Danio rerio OX=7955 GN=anxa4 PE=1 SV=1	anxa4	tr|Q804G7|Q804G7_DANRE	tr|Q804G7|Q804G7_DANRE	Q804G7_DANRE	Q804G7				AACATTC;ACATTCC;ACEVEDO_FGFR1_TARGETS_IN_PROSTATE_CANCER_MODEL_UP;ANTI_APOPTOSIS;APOPTOSIS_GO;BARIS_THYROID_CANCER_DN;BERENJENO_TRANSFORMED_BY_RHOA_DN;BOYLAN_MULTIPLE_MYELOMA_D_DN;BOYLAN_MULTIPLE_MYELOMA_PCA3_DN;BRACHAT_RESPONSE_TO_CAMPTOTHECIN_DN;BRACHAT_RESPONSE_TO_METHOTREXATE_DN;BREDEMEYER_RAG_SIGNALING_VIA_ATM_NOT_VIA_NFKB_UP;BROWN_MYELOID_CELL_DEVELOPMENT_UP;BROWNE_HCMV_INFECTION_24HR_DN;CA…	Annexin;Calcium;Calcium/phospholipid-binding;Completeproteome;Proteomicsidentification;Referenceproteome;Repeat		Apopto_GSEA		6	6	6	39
		22.717	20.7677	19.7966	17.7337	16.093	16.3749		0.0119367	0.056	4.35989	3.97466	Annexin OS=Danio rerio OX=7955 GN=anxa5b PE=2 SV=1;tr|A0A0R4IKN3|A0A0R4IKN3_	anxa5b	tr|A9JTC0|A9JTC0_DANRE;tr|A0A0R4IKN3|A0A0R4IKN3_DANRE;tr|O57570|O57570_DANRE	tr|A9JTC0|A9JTC0_DANRE;tr|A0A0R4IKN3|A0A0R4IKN3_DANRE	Q6P0V8_DANRE	Q6P0V8			biological regulation;negative regulation of biological process;negative regulation of coagulation;negative regulation of multicellular organismal process;regulation of biological process;regulation of coagulation;regulation of multicellular organismal process		Annexin;Calcium;Calcium/phospholipid-binding;Completeproteome;Proteomicsidentification;Referenceproteome;Repeat				16	1	1	3
		26.0127	27.8589	26.7489	27.3135	27.109	26.3954		0.918557	0.979411	-0.0657997	-0.0934056	Annexin OS=Danio rerio OX=7955 GN=anxa5b PE=2 SV=1;tr|Q803A1|Q803A1_	anxa5b	tr|Q804G6|Q804G6_DANRE;tr|Q803A1|Q803A1_DANRE;tr|Q6P0V8|Q6P0V8_DANRE	tr|Q804G6|Q804G6_DANRE;tr|Q803A1|Q803A1_DANRE;tr|Q6P0V8|Q6P0V8_DANRE	Q6P0V8_DANRE	Q6P0V8			biological regulation;negative regulation of biological process;negative regulation of coagulation;negative regulation of multicellular organismal process;regulation of biological process;regulation of coagulation;regulation of multicellular organismal process		Annexin;Calcium;Calcium/phospholipid-binding;Completeproteome;Proteomicsidentification;Referenceproteome;Repeat				16	16	1	243
		17.5229	18.8762	19.2101	17.1286	16.3782	18.2201		0.156516	0.486049	1.29413	1.53515	Aldehyde oxidase 5 (Fragment) OS=Danio rerio OX=7955 GN=aox5 PE=1 SV=1;tr|M1ZMM0|M1ZMM0_	aox5	tr|Q1LW04|Q1LW04_DANRE;tr|M1ZMM0|M1ZMM0_DANRE	tr|Q1LW04|Q1LW04_DANRE;tr|M1ZMM0|M1ZMM0_DANRE											2	2	2	2
		23.4171	24.4848	22.439	21.8873	23.2952	23.4		0.486848	0.827069	0.586133	0.676778	AP complex subunit beta OS=Danio rerio OX=7955 GN=ap1b1 PE=1 SV=1;tr|A0A2R8Q6M9|A0A2R8Q6M9_	ap1b1	tr|A5PMS9|A5PMS9_DANRE;tr|A0A2R8Q6M9|A0A2R8Q6M9_DANRE;tr|A0A2R8QRX3|A0A2R8QRX3_DANRE;tr|A5PMT0|A5PMT0_DANRE	tr|A5PMS9|A5PMS9_DANRE;tr|A0A2R8Q6M9|A0A2R8Q6M9_DANRE;tr|A0A2R8QRX3|A0A2R8QRX3_DANRE	A5PMT0_DANRE	A5PMT0			cellular process;establishment of localization;establishment of localization in cell;establishment of protein localization;intracellular protein transport;intracellular transport;protein transport;transport;vesicle-mediated transport	ACTGCCT;BHAT_ESR1_TARGETS_NOT_VIA_AKT1_UP;BHAT_ESR1_TARGETS_VIA_AKT1_UP;BLALOCK_ALZHEIMERS_DISEASE_UP;CAGGTG_V$E12_Q6;CERIBELLI_PROMOTERS_INACTIVE_AND_BOUND_BY_NFY;chr22q12;DUTERTRE_ESTRADIOL_RESPONSE_6HR_UP;FLECHNER_BIOPSY_KIDNEY_TRANSPLANT_OK_VS_DONOR_DN;FOSTER_KDM1A_TARGETS_DN;FULCHER_INFLAMMATORY_RESPONSE_LECTIN_VS_LPS_DN;GGGCGGR_V$SP1_Q6;GRUETZMANN_PANCREATIC_CANCER_DN;GSE10239_MEMORY_VS_DAY…	Completeproteome;Membrane;Proteintransport;Proteomicsidentification;Referenceproteome;Transport				14	9	9	27
		20.7726	20.5116	20.168	20.7354	21.6488	15.6575		0.576413	0.869936	1.13684	0.576541	AP-1 complex subunit gamma OS=Danio rerio OX=7955 GN=ap1g1 PE=1 SV=1;tr|Q08C04|Q08C04_	ap1g1	tr|A0A0R4IU05|A0A0R4IU05_DANRE;tr|Q08C04|Q08C04_DANRE;tr|B0R024|B0R024_DANRE;tr|Q7ZUU8|Q7ZUU8_DANRE	tr|A0A0R4IU05|A0A0R4IU05_DANRE;tr|Q08C04|Q08C04_DANRE;tr|B0R024|B0R024_DANRE;tr|Q7ZUU8|Q7ZUU8_DANRE	Q7ZUU8_DANRE	Q7ZUU8			cellular process;establishment of localization;establishment of localization in cell;establishment of protein localization;intracellular protein transport;intracellular transport;protein transport;transport;vesicle-mediated transport	AACATTC;AACTGGA;AAGCAAT;ACACTGG;ACATTCC;ACTGAAA;ACTTTAT;ATCMNTCCGY_UNKNOWN;ATGAAGG;BENPORATH_NANOG_TARGETS;BYSTROEM_CORRELATED_WITH_IL5_DN;CATTTCA;CCAWNWWNNNGGC_UNKNOWN;CCCACAT;CELLULAR_LOCALIZATION;chr16q23;CLATHRIN_COATED_VESICLE;COATED_VESICLE;CREIGHTON_ENDOCRINE_THERAPY_RESISTANCE_5;CTACTGT;CTGTTAC;CTTTGCA;CYTOPLASM;CYTOPLASMIC_MEMBRANE_BOUND_VESICLE;CYTOPLASMIC_PART;CYTOPLASMIC_VESICLE;ESTAB…	Membrane;Proteintransport;Transport		Apopto_GSEA		2	2	2	5
		20.2476	20.7452	20.2383	15.8887	15.0435	15.9753	+	0.000151193	0.0116	4.77455	10.8231	Ube2h protein OS=Danio rerio OX=7955 GN=ube2h PE=1 SV=1	ube2h	tr|Q7ZUF3|Q7ZUF3_DANRE	tr|Q7ZUF3|Q7ZUF3_DANRE	Q7ZUF3_DANRE	Q7ZUF3			catabolic process;cellular catabolic process;cellular macromolecule catabolic process;cellular macromolecule metabolic process;cellular metabolic process;cellular process;cellular protein metabolic process;macromolecule catabolic process;macromolecule metabolic process;macromolecule modification;metabolic process;modification-dependent macromolecule catabolic process;modification-dependent protei…	AAAGACA;AAGCAAT;AAGCACA;ACAACTT;ACATTCC;ACID_AMINO_ACID_LIGASE_ACTIVITY;ACTAYRNNNCCCR_UNKNOWN;AGTCAGC;AMUNDSON_RESPONSE_TO_ARSENITE;BERENJENO_TRANSFORMED_BY_RHOA_DN;BHAT_ESR1_TARGETS_NOT_VIA_AKT1_DN;BHAT_ESR1_TARGETS_VIA_AKT1_DN;BIOPOLYMER_CATABOLIC_PROCESS;BIOPOLYMER_METABOLIC_PROCESS;BLUM_RESPONSE_TO_SALIRASIB_UP;BROWNE_HCMV_INFECTION_20HR_UP;BUYTAERT_PHOTODYNAMIC_THERAPY_STRESS_UP;CAGCTG_V$AP4…	Completeproteome;Ligase;Proteomicsidentification;Referenceproteome;Ublconjugationpathway		Apopto_GSEA		2	2	2	2
		24.5691	25.5228	24.5759	24.0277	24.85	24.1832		0.256449	0.644447	0.535632	1.06084	AP-2 complex subunit alpha OS=Danio rerio OX=7955 GN=ap2a1 PE=1 SV=1	ap2a1	tr|X1WD71|X1WD71_DANRE;tr|X1WHT2|X1WHT2_DANRE;tr|X1WC51|X1WC51_DANRE;tr|X1WFD2|X1WFD2_DANRE	tr|X1WD71|X1WD71_DANRE	X1WC51_DANRE	X1WC51			cellular process;establishment of localization;establishment of localization in cell;establishment of protein localization;intracellular protein transport;intracellular transport;protein transport;transport;vesicle-mediated transport	BENPORATH_NANOG_TARGETS;BENPORATH_SOX2_TARGETS;BIOCARTA_BARRESTIN_PATHWAY;BIOCARTA_NDKDYNAMIN_PATHWAY;BIOCARTA_PTDINS_PATHWAY;CCAGGGG;chr19q13;CTGCAGY_UNKNOWN;GARY_CD5_TARGETS_UP;GATTGGY_V$NFY_Q6_01;GCM_DDX11;GCM_GSPT1;GCM_ING1;GCM_NF2;GCM_SMO;GCM_USP6;GGGCGGR_V$SP1_Q6;GSE10239_MEMORY_VS_KLRG1INT_EFF_CD8_TCELL_UP;GSE10239_NAIVE_VS_MEMORY_CD8_TCELL_DN;GSE11864_UNTREATED_VS_CSF1_PAM3CYS_IN_MAC_UP;G…	Completeproteome;Proteomicsidentification;Referenceproteome				18	18	18	107
		25.1812	25.4158	24.7932	24.1271	25.4503	24.3109		0.330073	0.721139	0.500633	0.907084	AP complex subunit beta OS=Danio rerio OX=7955 GN=ap2b1 PE=1 SV=1;tr|Q7ZUF4|Q7ZUF4_	ap2b1	tr|F6NK19|F6NK19_DANRE;tr|Q7ZUF4|Q7ZUF4_DANRE;tr|Q6NYJ9|Q6NYJ9_DANRE;tr|E9QC84|E9QC84_DANRE	tr|F6NK19|F6NK19_DANRE;tr|Q7ZUF4|Q7ZUF4_DANRE;tr|Q6NYJ9|Q6NYJ9_DANRE;tr|E9QC84|E9QC84_DANRE	Q7ZUF4_DANRE	Q7ZUF4			cellular process;establishment of localization;establishment of localization in cell;establishment of protein localization;intracellular protein transport;intracellular transport;protein transport;transport;vesicle-mediated transport	ACTGAAA;AKL_HTLV1_INFECTION_UP;AKT_UP_MTOR_DN.V1_DN;BLALOCK_ALZHEIMERS_DISEASE_DN;CAIRO_HEPATOBLASTOMA_CLASSES_UP;CATTTCA;CGTSACG_V$PAX3_B;CHANDRAN_METASTASIS_UP;chr17q11;CRX_NRL_DN.V1_DN;CTTTGT_V$LEF1_Q2;GGGYGTGNY_UNKNOWN;GRAESSMANN_APOPTOSIS_BY_DOXORUBICIN_DN;GRAESSMANN_APOPTOSIS_BY_SERUM_DEPRIVATION_UP;GSE12845_IGD_POS_BLOOD_VS_DARKZONE_GC_TONSIL_BCELL_UP;GSE13229_IMM_VS_MATURE_NKCELL_UP;GSE13…	Membrane;Proteintransport;Transport		Apopto_GSEA		21	21	16	100
		22.4511	23.4854	22.1966	16.981	22.2639	17.4194		0.0926808	0.304881	3.82293	2.08004	AP-2 complex subunit mu OS=Danio rerio OX=7955 GN=ap2m1b PE=3 SV=1;tr|G1K2F5|G1K2F5_	ap2m1b	tr|I3IT87|I3IT87_DANRE;tr|G1K2F5|G1K2F5_DANRE;tr|F1RD00|F1RD00_DANRE;tr|B2GP49|B2GP49_DANRE;sp|Q7ZW98|AP2MB_DANRE;sp|Q6NWK2|AP2MA_DANRE;tr|F1Q9V1|F1Q9V1_DANRE;tr|A0A0R4IL09|A0A0R4IL09_DANRE;tr|A8E7K7|A8E7K7_DANRE;tr|F1QLI6|F1QLI6_DANRE	tr|I3IT87|I3IT87_DANRE;tr|G1K2F5|G1K2F5_DANRE;tr|F1RD00|F1RD00_DANRE;tr|B2GP49|B2GP49_DANRE;sp|Q7ZW98|AP2MB_DANRE;sp|Q6NWK2|AP2MA_DANRE;tr|F1Q9V1|F1Q9V1_DANRE;tr|A0A0R4IL09|A0A0R4IL09_DANRE	AP2MB_DANRE	Q7ZW98			biological regulation;cell surface receptor linked signaling pathway;cellular component organization;cellular component organization or biogenesis;cellular membrane organization;cellular process;cellular response to stimulus;endocytosis;establishment of localization;establishment of localization in cell;establishment of protein localization;intracellular protein transport;intracellular transport;…		Cellmembrane;Coatedpit;Completeproteome;Endocytosis;Lipid-binding;Membrane;Proteintransport;Referenceproteome;Transport				4	4	4	10
		22.8709	23.5341	22.4086	22.2154	21.7485	22.4372		0.10469	0.432633	0.804166	1.65962	AP complex subunit sigma OS=Danio rerio OX=7955 GN=ap2s1 PE=1 SV=1	ap2s1	tr|Q6PEJ2|Q6PEJ2_DANRE	tr|Q6PEJ2|Q6PEJ2_DANRE	Q6PEJ2_DANRE	Q6PEJ2			cellular process;establishment of localization;establishment of localization in cell;establishment of protein localization;intracellular protein transport;intracellular transport;protein transport;transport;vesicle-mediated transport	ACTAYRNNNCCCR_UNKNOWN;ACTGCCT;AGUIRRE_PANCREATIC_CANCER_COPY_NUMBER_UP;BLALOCK_ALZHEIMERS_DISEASE_DN;BOQUEST_STEM_CELL_CULTURED_VS_FRESH_UP;BORCZUK_MALIGNANT_MESOTHELIOMA_UP;CACTGCC;CELLULAR_COMPONENT_ASSEMBLY;CHEMNITZ_RESPONSE_TO_PROSTAGLANDIN_E2_UP;chr19q13;CLATHRIN_COATED_VESICLE;COATED_MEMBRANE;COATED_VESICLE;COATED_VESICLE_MEMBRANE;CYTOPLASM;CYTOPLASMIC_MEMBRANE_BOUND_VESICLE;CYTOPLASMIC_PAR…	Completeproteome;Membrane;Proteintransport;Proteomicsidentification;Referenceproteome;Transport				2	2	2	17
		17.63	16.1152	17.2399	16.623	18.0049	17.4245		0.588431	0.889488	-0.355773	-0.504234	Adaptor-related protein complex 3 subunit beta 1a OS=Danio rerio OX=7955 GN=ap3b1a PE=1 SV=1;tr|A9JRG4|A9JRG4_	ap3b1a	tr|A0A0G2KCY3|A0A0G2KCY3_DANRE;tr|A9JRG4|A9JRG4_DANRE	tr|A0A0G2KCY3|A0A0G2KCY3_DANRE;tr|A9JRG4|A9JRG4_DANRE											1	1	1	1
		17.3471	18.7346	18.3573	18.6263	18.9962	15.5857		0.740807	0.941175	0.410301	0.326376	Acylpeptide hydrolase OS=Danio rerio OX=7955 GN=apeh PE=2 SV=1;tr|Q802D0|Q802D0_	apeh	tr|Q6PFN2|Q6PFN2_DANRE;tr|Q802D0|Q802D0_DANRE;tr|F1QTY6|F1QTY6_DANRE	tr|Q6PFN2|Q6PFN2_DANRE;tr|Q802D0|Q802D0_DANRE;tr|F1QTY6|F1QTY6_DANRE	F1QTY6_DANRE	F1QTY6				CAGGTG_V$E12_Q6;chr3p21;DIAZ_CHRONIC_MEYLOGENOUS_LEUKEMIA_UP;DOUGLAS_BMI1_TARGETS_UP;ENDOPEPTIDASE_ACTIVITY;ENK_UV_RESPONSE_EPIDERMIS_UP;FORTSCHEGGER_PHF8_TARGETS_DN;GARY_CD5_TARGETS_UP;GAZDA_DIAMOND_BLACKFAN_ANEMIA_PROGENITOR_DN;GGGCGGR_V$SP1_Q6;GSE13306_TREG_VS_TCONV_LAMINA_PROPRIA_UP;GSE13411_NAIVE_VS_IGM_MEMORY_BCELL_DN;GSE13411_NAIVE_VS_MEMORY_BCELL_DN;GSE17974_0H_VS_1H_IN_VITRO_ACT_CD4_TCEL…	Completeproteome;Proteomicsidentification;Referenceproteome				2	2	2	1
		25.2389	25.7781	25.5829	25.9176	25.9587	24.8663		0.908965	0.976761	-0.047568	-0.0969419	DNA-(apurinic or apyrimidinic site) lyase OS=Danio rerio OX=7955 GN=apex1 PE=1 SV=1;tr|A0A0R4IWF9|A0A0R4IWF9_	apex1	sp|A0MTA1|APEX1_DANRE;tr|A0A0R4IWF9|A0A0R4IWF9_DANRE;tr|H0WED1|H0WED1_DANRE;tr|H0WEW8|H0WEW8_DANRE;tr|H0WFG1|H0WFG1_DANRE	sp|A0MTA1|APEX1_DANRE;tr|A0A0R4IWF9|A0A0R4IWF9_DANRE;tr|H0WED1|H0WED1_DANRE	APEX1_DANRE	A0MTA1;Q4V955;Q5RHZ7;Q7SXL6			biological regulation;cellular macromolecule metabolic process;cellular metabolic process;cellular nitrogen compound metabolic process;cellular process;cellular response to stimulus;cellular response to stress;demethylation;DNA dealkylation;DNA demethylation;DNA metabolic process;DNA modification;DNA repair;epigenetic;macromolecule metabolic process;macromolecule modification;metabolic process;ni…	3_5_EXONUCLEASE_ACTIVITY;ACEVEDO_LIVER_TUMOR_VS_NORMAL_ADJACENT_TISSUE_UP;ALONSO_METASTASIS_UP;BASE_EXCISION_REPAIR;BENPORATH_MYC_TARGETS_WITH_EBOX;BENPORATH_SOX2_TARGETS;BIOCARTA_SET_PATHWAY;BIOPOLYMER_METABOLIC_PROCESS;BLALOCK_ALZHEIMERS_DISEASE_DN;BROWN_MYELOID_CELL_DEVELOPMENT_DN;BROWNE_HCMV_INFECTION_12HR_DN;CACGTG_V$MYC_Q2;CAIRO_HEPATOBLASTOMA_CLASSES_UP;CARBON_OXYGEN_LYASE_ACTIVITY;chr14q1…	3D-structure;Completeproteome;Cytoplasm;DNA-binding;DNAdamage;DNArepair;Endonuclease;Endoplasmicreticulum;Hydrolase;Lyase;Magnesium;Metal-binding;Mitochondrion;Nuclease;Nucleus;Referenceproteome;RNA-binding	Mito_k	Apopto_GSEA		14	14	3	157
		25.645	23.5168	24.1969	25.2217	25.7762	23.1491		0.80875	0.957411	-0.262767	-0.235379	Apoptosis inhibitor 5 OS=Danio rerio OX=7955 GN=api5 PE=1 SV=1	api5	tr|R4GDP5|R4GDP5_DANRE;tr|Q6PFN4|Q6PFN4_DANRE	tr|R4GDP5|R4GDP5_DANRE	R4GDP5_DANRE	R4GDP5				AAACCAC;AAGCCAT;AFFAR_YY1_TARGETS_DN;ANTI_APOPTOSIS;APOPTOSIS_GO;ATGTTTC;BHATI_G2M_ARREST_BY_2METHOXYESTRADIOL_UP;BMI1_DN.V1_DN;BMI1_DN_MEL18_DN.V1_DN;CATTTCA;CELL_DEVELOPMENT;CHARAFE_BREAST_CANCER_LUMINAL_VS_BASAL_UP;chr11p12;CREIGHTON_ENDOCRINE_THERAPY_RESISTANCE_2;CTTTGCA;CTTTGTA;DAZARD_RESPONSE_TO_UV_NHEK_UP;DIAZ_CHRONIC_MEYLOGENOUS_LEUKEMIA_UP;DOUGLAS_BMI1_TARGETS_DN;ENK_UV_RESPONSE_KERATINO…	Completeproteome;Proteomicsidentification;Referenceproteome		Apopto_GSEA		17	17	17	75
		16.9908	18.0676	17.5961	21.6316	22.1768	21.732	+	0.000264242	0.0118947	-4.29532	-9.46439	RNA polymerase-associated protein LEO1 OS=Danio rerio OX=7955 GN=leo1 PE=1 SV=1	leo1	sp|Q6NYV9|LEO1_DANRE	sp|Q6NYV9|LEO1_DANRE	LEO1_DANRE	Q6NYV9			anatomical structure development;anatomical structure morphogenesis;biological regulation;biosynthetic process;cell development;cell differentiation;cell differentiation in spinal cord;cellular biosynthetic process;cellular developmental process;cellular macromolecule biosynthetic process;cellular macromolecule metabolic process;cellular metabolic process;cellular nitrogen compound metabolic proc…	chr15q21;GSE11864_UNTREATED_VS_CSF1_PAM3CYS_IN_MAC_DN;GSE14308_TH17_VS_NAIVE_CD4_TCELL_UP;GSE17974_0H_VS_2H_IN_VITRO_ACT_CD4_TCELL_DN;GSE17974_0H_VS_4H_IN_VITRO_ACT_CD4_TCELL_DN;GSE17974_CTRL_VS_ACT_IL4_AND_ANTI_IL12_1H_CD4_TCELL_DN;GSE17974_CTRL_VS_ACT_IL4_AND_ANTI_IL12_2H_CD4_TCELL_DN;GSE17974_CTRL_VS_ACT_IL4_AND_ANTI_IL12_48H_CD4_TCELL_DN;GSE17974_IL4_AND_ANTI_IL12_VS_UNTREATED_12H_ACT_CD4_TCE…	Activator;Coiledcoil;Completeproteome;Nucleus;Referenceproteome;Transcription;Transcriptionregulation				2	2	2	3
		18.5099	15.3749	18.1075	19.9827	20.3256	19.9418		0.0501261	0.187412	-2.75259	-2.52002	Adipocyte plasma membrane-associated protein OS=Danio rerio OX=7955 GN=apmap PE=1 SV=1;sp|Q803F5|APMAP_	apmap	tr|A0A0R4I9A0|A0A0R4I9A0_DANRE;sp|Q803F5|APMAP_DANRE	tr|A0A0R4I9A0|A0A0R4I9A0_DANRE;sp|Q803F5|APMAP_DANRE	APMAP_DANRE	Q6NWL2;Q803F5			biosynthetic process;metabolic process		Completeproteome;Glycoprotein;Membrane;Referenceproteome;Signal-anchor;Transmembrane;Transmembranehelix				2	2	2	4
		27.0224	19.7466	18.8766	25.1025	21.4528	19.4039		0.974498	0.993631	-0.104534	-0.0329392	Apolipoprotein Bb, tandem duplicate 1 OS=Danio rerio OX=7955 GN=apobb.1 PE=1 SV=2;tr|Q5TZ29|Q5TZ29_	apobb.1	tr|A0A286YAF6|A0A286YAF6_DANRE;tr|Q5TZ29|Q5TZ29_DANRE;tr|A8E4Z5|A8E4Z5_DANRE;tr|Q5BLC2|Q5BLC2_DANRE	tr|A0A286YAF6|A0A286YAF6_DANRE;tr|Q5TZ29|Q5TZ29_DANRE	F1QQ87_DANRE	F1QQ87					Completeproteome;Proteomicsidentification;Referenceproteome				33	33	33	116
		20.3006	21.141	21.838	21.5643	23.2305	21.5815		0.219194	0.562188	-1.03223	-1.27574	MICOS complex subunit OS=Danio rerio OX=7955 GN=apool PE=2 SV=1;tr|F1Q7J1|F1Q7J1_	apool	tr|Q58EI3|Q58EI3_DANRE;tr|F1Q7J1|F1Q7J1_DANRE;tr|A0A2R8QES3|A0A2R8QES3_DANRE;tr|Q6GQP1|Q6GQP1_DANRE	tr|Q58EI3|Q58EI3_DANRE;tr|F1Q7J1|F1Q7J1_DANRE;tr|A0A2R8QES3|A0A2R8QES3_DANRE;tr|Q6GQP1|Q6GQP1_DANRE	Q58EI3_DANRE	Q58EI3				BASAKI_YBX1_TARGETS_DN;chrxq21;ENK_UV_RESPONSE_EPIDERMIS_DN;GAL_LEUKEMIC_STEM_CELL_DN;GATAAGR_V$GATA_C;GINESTIER_BREAST_CANCER_ZNF217_AMPLIFIED_UP;GRAESSMANN_APOPTOSIS_BY_DOXORUBICIN_DN;GSE14000_UNSTIM_VS_16H_LPS_DC_TRANSLATED_RNA_UP;GSE1460_NAIVE_CD4_TCELL_ADULT_BLOOD_VS_THYMIC_STROMAL_CELL_DN;GSE15324_ELF4_KO_VS_WT_ACTIVATED_CD8_TCELL_UP;GSE17721_LPS_VS_CPG_12H_BMDM_UP;GSE17721_LPS_VS_GARDIQUIM…			Apopto_GSEA		5	5	5	20
		19.7995	20.9911	21.0166	22.7673	21.5804	17.1504		0.956014	0.987224	0.103042	0.0555268	Adenine phosphoribosyltransferase OS=Danio rerio OX=7955 GN=aprt PE=1 SV=1;tr|F1QAP2|F1QAP2_	aprt	tr|F8W4R3|F8W4R3_DANRE;tr|F1QAP2|F1QAP2_DANRE	tr|F8W4R3|F8W4R3_DANRE;tr|F1QAP2|F1QAP2_DANRE	F8W4R3_DANRE	F8W4R3			adenine biosynthetic process;adenine metabolic process;adenine salvage;biosynthetic process;cellular aromatic compound metabolic process;cellular biosynthetic process;cellular metabolic compound salvage;cellular metabolic process;cellular nitrogen compound biosynthetic process;cellular nitrogen compound metabolic process;cellular process;heterocycle biosynthetic process;heterocycle metabolic proc…	ADENYL_NUCLEOTIDE_BINDING;ADENYL_RIBONUCLEOTIDE_BINDING;BAKKER_FOXO3_TARGETS_DN;BROWNE_HCMV_INFECTION_18HR_DN;BROWNE_HCMV_INFECTION_48HR_DN;BYSTRYKH_HEMATOPOIESIS_STEM_CELL_QTL_TRANS;CAIRO_HEPATOBLASTOMA_CLASSES_UP;CHARAFE_BREAST_CANCER_BASAL_VS_MESENCHYMAL_UP;CHIBA_RESPONSE_TO_TSA_UP;chr16q24;CONCANNON_APOPTOSIS_BY_EPOXOMICIN_DN;CUI_TCF21_TARGETS_2_UP;CYTOPLASM;DAZARD_RESPONSE_TO_UV_NHEK_UP;DAZA…	Completeproteome;Proteomicsidentification;Referenceproteome;Transferase		Apopto_GSEA		6	2	2	6
		23.2396	24.104	23.8372	22.7702	22.3472	22.9563		0.0295958	0.189056	1.0357	2.50957	Adenine phosphoribosyl transferase OS=Danio rerio OX=7955 GN=aprt PE=2 SV=1	aprt	tr|Q6PEI8|Q6PEI8_DANRE	tr|Q6PEI8|Q6PEI8_DANRE	F8W4R3_DANRE	F8W4R3			adenine biosynthetic process;adenine metabolic process;adenine salvage;biosynthetic process;cellular aromatic compound metabolic process;cellular biosynthetic process;cellular metabolic compound salvage;cellular metabolic process;cellular nitrogen compound biosynthetic process;cellular nitrogen compound metabolic process;cellular process;heterocycle biosynthetic process;heterocycle metabolic proc…	ADENYL_NUCLEOTIDE_BINDING;ADENYL_RIBONUCLEOTIDE_BINDING;BAKKER_FOXO3_TARGETS_DN;BROWNE_HCMV_INFECTION_18HR_DN;BROWNE_HCMV_INFECTION_48HR_DN;BYSTRYKH_HEMATOPOIESIS_STEM_CELL_QTL_TRANS;CAIRO_HEPATOBLASTOMA_CLASSES_UP;CHARAFE_BREAST_CANCER_BASAL_VS_MESENCHYMAL_UP;CHIBA_RESPONSE_TO_TSA_UP;chr16q24;CONCANNON_APOPTOSIS_BY_EPOXOMICIN_DN;CUI_TCF21_TARGETS_2_UP;CYTOPLASM;DAZARD_RESPONSE_TO_UV_NHEK_UP;DAZA…	Completeproteome;Proteomicsidentification;Referenceproteome;Transferase		Apopto_GSEA		6	6	0	34
		22.6197	22.004	22.2271	22.9086	24.3367	21.5412		0.478795	0.821197	-0.645234	-0.696137	Aquarius intron-binding spliceosomal factor OS=Danio rerio OX=7955 GN=aqr PE=1 SV=3;tr|B1H1M2|B1H1M2_	aqr	tr|F1QQV6|F1QQV6_DANRE;tr|B1H1M2|B1H1M2_DANRE;tr|Q7SY15|Q7SY15_DANRE;tr|F1Q7N6|F1Q7N6_DANRE	tr|F1QQV6|F1QQV6_DANRE;tr|B1H1M2|B1H1M2_DANRE	F1Q7N6_DANRE	F1Q7N6				AUNG_GASTRIC_CANCER;chr15q13;DACOSTA_UV_RESPONSE_VIA_ERCC3_DN;DANG_BOUND_BY_MYC;DEBIASI_APOPTOSIS_BY_REOVIRUS_INFECTION_DN;FOURNIER_ACINAR_DEVELOPMENT_LATE_2;GSE11924_TFH_VS_TH17_CD4_TCELL_DN;GSE13411_NAIVE_BCELL_VS_PLASMA_CELL_UP;GSE13484_UNSTIM_VS_12H_YF17D_VACCINE_STIM_PBMC_UP;GSE13484_UNSTIM_VS_YF17D_VACCINE_STIM_PBMC_UP;GSE13493_CD4INTCD8POS_VS_CD8POS_THYMOCYTE_DN;GSE13493_DP_VS_CD8POS_THYMO…	Completeproteome;Proteomicsidentification;Referenceproteome		Apopto_GSEA		12	12	12	44
		20.8718	20.3393	20.4347	20.9449	21.7102	21.2251		0.0548421	0.326396	-0.7448	-1.97449	Coatomer subunit delta OS=Danio rerio OX=7955 GN=arcn1a PE=1 SV=1	arcn1a	tr|Q7ZW27|Q7ZW27_DANRE	tr|Q7ZW27|Q7ZW27_DANRE	Q7ZW27_DANRE	Q7ZW27			cellular process;establishment of localization;establishment of localization in cell;establishment of protein localization;Golgi to ER;Golgi vesicle transport;intracellular protein transport;intracellular transport;protein transport;retrograde vesicle-mediated transport;transport;vesicle-mediated transport		Completeproteome;Membrane;Proteintransport;Proteomicsidentification;Referenceproteome;Transport				8	3	3	11
		23.2253	23.3418	22.6898	23.3198	23.4603	23.1431		0.371251	0.82182	-0.2221	-0.692476	Coatomer subunit delta OS=Danio rerio OX=7955 GN=arcn1b PE=1 SV=1	arcn1b	tr|Q7ZU89|Q7ZU89_DANRE;tr|E9QGY2|E9QGY2_DANRE	tr|Q7ZU89|Q7ZU89_DANRE	Q7ZU89_DANRE	Q7ZU89			cellular process;establishment of localization;establishment of localization in cell;establishment of protein localization;Golgi to ER;Golgi vesicle transport;intracellular protein transport;intracellular transport;protein transport;retrograde vesicle-mediated transport;transport;vesicle-mediated transport		Completeproteome;Membrane;Proteintransport;Proteomicsidentification;Referenceproteome;Transport				10	10	5	53
		21.6204	22.4997	24.1932	22.4051	22.5817	22.5827		0.759791	0.951089	0.247933	0.289201	ADP-ribosylation factor 1 OS=Danio rerio OX=7955 GN=arf1 PE=1 SV=1	arf1	tr|Q803D1|Q803D1_DANRE	tr|Q803D1|Q803D1_DANRE	Q803D1_DANRE	Q803D1			anatomical structure development;biological regulation;cellular process;cellular response to stimulus;developmental process;intracellular signal transduction;regulation of biological process;regulation of cellular process;response to stimulus;semicircular canal development;signal transduction;small GTPase mediated signal transduction	AAGCACT;AAGWWRNYGGC_UNKNOWN;ACAWNRNSRCGG_UNKNOWN;APRELIKOVA_BRCA1_TARGETS;BENPORATH_MYC_TARGETS_WITH_EBOX;BENPORATH_PROLIFERATION;BIOCARTA_ARAP_PATHWAY;BIOCARTA_PTDINS_PATHWAY;BLALOCK_ALZHEIMERS_DISEASE_DN;BOYAULT_LIVER_CANCER_SUBCLASS_G12_UP;CACCAGC;CAGCAGG;CAMP_UP.V1_UP;CCANNAGRKGGC_UNKNOWN;chr1q42;CTATGCA;DANG_BOUND_BY_MYC;DIAZ_CHRONIC_MEYLOGENOUS_LEUKEMIA_UP;FERNANDEZ_BOUND_BY_MYC;GALE_APL_WI…	Completeproteome;GTP-binding;Nucleotide-binding;Proteomicsidentification;Referenceproteome				9	1	1	18
		17.0781	18.4691	16.0049	16.0025	20.9584	21.1012		0.299435	0.612907	-2.17002	-1.12919	ADP-ribosylation factor 2 OS=Danio rerio OX=7955 GN=arf2a PE=2 SV=1;tr|Q6NYD8|Q6NYD8_	arf2a	tr|Q7ZUA0|Q7ZUA0_DANRE;tr|Q6NYD8|Q6NYD8_DANRE;tr|E9QEB6|E9QEB6_DANRE;tr|Q78AP9|Q78AP9_DANRE;tr|F8W522|F8W522_DANRE	tr|Q7ZUA0|Q7ZUA0_DANRE;tr|Q6NYD8|Q6NYD8_DANRE;tr|E9QEB6|E9QEB6_DANRE;tr|Q78AP9|Q78AP9_DANRE;tr|F8W522|F8W522_DANRE											11	1	0	2
		25.6992	25.8256	25.9593	25.2927	26.3029	26.3439		0.688409	0.941706	-0.151801	-0.335934	ADP-ribosylation factor 1 OS=Danio rerio OX=7955 GN=arf2b PE=1 SV=1	arf2b	tr|Q7ZUZ7|Q7ZUZ7_DANRE	tr|Q7ZUZ7|Q7ZUZ7_DANRE											11	11	1	156
		17.4508	22.4477	21.3542	16.7075	21.5163	21.1936		0.791979	0.953273	0.611778	0.269515	ADP-ribosylation factor 4a OS=Danio rerio OX=7955 GN=arf4a PE=1 SV=1	arf4a	tr|Q6DC20|Q6DC20_DANRE;tr|A0A0R4IGT1|A0A0R4IGT1_DANRE;tr|A9JT20|A9JT20_DANRE	tr|Q6DC20|Q6DC20_DANRE	E7FBA5_DANRE	E7FBA5			biological regulation;cellular process;cellular response to stimulus;intracellular signal transduction;regulation of biological process;regulation of cellular process;response to stimulus;signal transduction;small GTPase mediated signal transduction		Completeproteome;GTP-binding;Nucleotide-binding;Proteomicsidentification;Referenceproteome				8	2	2	8
		16.4808	17.0799	16.5676	22.0509	22.0371	21.2479	+	9.82028e-05	0.012	-5.06919	-11.9381	NADH dehydrogenase [ubiquinone] iron-sulfur protein 6, mitochondrial OS=Danio rerio OX=7955 GN=ndufs6 PE=1 SV=1;tr|I3ISK7|I3ISK7_	ndufs6	tr|Q1LWG2|Q1LWG2_DANRE;tr|I3ISK7|I3ISK7_DANRE;tr|Q66I52|Q66I52_DANRE	tr|Q1LWG2|Q1LWG2_DANRE;tr|I3ISK7|I3ISK7_DANRE;tr|Q66I52|Q66I52_DANRE	I3ISK7_DANRE	I3ISK7				AGUIRRE_PANCREATIC_CANCER_COPY_NUMBER_UP;BASAKI_YBX1_TARGETS_UP;BENPORATH_MYC_MAX_TARGETS;BONOME_OVARIAN_CANCER_SURVIVAL_OPTIMAL_DEBULKING;BUYTAERT_PHOTODYNAMIC_THERAPY_STRESS_DN;CASORELLI_ACUTE_PROMYELOCYTIC_LEUKEMIA_DN;chr5p15;DANG_BOUND_BY_MYC;ELVIDGE_HYPOXIA_BY_DMOG_DN;ELVIDGE_HYPOXIA_DN;GRADE_COLON_CANCER_UP;GSE12845_NAIVE_VS_PRE_GC_TONSIL_BCELL_DN;GSE1432_6H_VS_24H_IFNG_MICROGLIA_DN;GSE1460…	Completeproteome;Proteomicsidentification;Referenceproteome	Mito_GSEA			2	2	2	13
		24.9021	25.426	24.9003	24.5454	24.7085	25.4581		0.630512	0.918827	0.172133	0.399361	Arhgdia protein OS=Danio rerio OX=7955 GN=arhgdia PE=2 SV=1;tr|Q6P3J2|Q6P3J2_	arhgdia	tr|Q802W6|Q802W6_DANRE;tr|Q6P3J2|Q6P3J2_DANRE	tr|Q802W6|Q802W6_DANRE;tr|Q6P3J2|Q6P3J2_DANRE	X1WC11_DANRE	X1WC11				ACCAAAG;AMIT_EGF_RESPONSE_240_HELA;AMIT_EGF_RESPONSE_480_HELA;ANTI_APOPTOSIS;APOPTOSIS_GO;CAGTATT;CELL_DEVELOPMENT;CHEN_METABOLIC_SYNDROM_NETWORK;chr17q25;CYTOSKELETON;DAZARD_RESPONSE_TO_UV_NHEK_UP;DAZARD_UV_RESPONSE_CLUSTER_G4;ELVIDGE_HYPOXIA_DN;ENK_UV_RESPONSE_KERATINOCYTE_UP;ENZYME_REGULATOR_ACTIVITY;FOURNIER_ACINAR_DEVELOPMENT_LATE_2;GAJATE_RESPONSE_TO_TRABECTEDIN_DN;GARY_CD5_TARGETS_UP;GCM_B…	Completeproteome;Proteomicsidentification;Referenceproteome		Apopto_GSEA		6	6	6	74
		21.1946	20.7383	21.0751	21.5983	22.9763	21.1838		0.176183	0.533631	-0.9168	-1.39172	AT-rich interactive domain 1Ab (SWI-like) (Fragment) OS=Danio rerio OX=7955 GN=arid1ab PE=1 SV=1;tr|A0A2R8QFG7|A0A2R8QFG7_	arid1ab	tr|A0A0R4IR17|A0A0R4IR17_DANRE;tr|A0A2R8QFG7|A0A2R8QFG7_DANRE;tr|A0A0R4IVD0|A0A0R4IVD0_DANRE;tr|A0A0R4IKJ3|A0A0R4IKJ3_DANRE	tr|A0A0R4IR17|A0A0R4IR17_DANRE;tr|A0A2R8QFG7|A0A2R8QFG7_DANRE	A5WVV1_DANRE	A5WVV1			cellular component organization;cellular component organization at cellular level;cellular component organization or biogenesis;cellular component organization or biogenesis at cellular level;cellular process;chromatin modification;chromatin organization;chromatin remodeling;chromosome organization;organelle organization		Completeproteome;Nucleus;Proteomicsidentification;Referenceproteome				6	6	6	10
		21.1138	20.9508	20.8258	21.2843	21.3952	16.7398		0.49317	0.819664	1.15704	0.707271	AT rich interactive domain 2 (ARID, RFX-like) OS=Danio rerio OX=7955 GN=arid2 PE=2 SV=1;tr|E7F3J3|E7F3J3_	arid2	tr|A0JPE6|A0JPE6_DANRE;tr|E7F3J3|E7F3J3_DANRE;tr|F6NXG0|F6NXG0_DANRE	tr|A0JPE6|A0JPE6_DANRE;tr|E7F3J3|E7F3J3_DANRE;tr|F6NXG0|F6NXG0_DANRE	A0JPE6_DANRE	A0JPE6			biological regulation;DNA-dependent;regulation of biological process;regulation of biosynthetic process;regulation of cellular biosynthetic process;regulation of cellular macromolecule biosynthetic process;regulation of cellular metabolic process;regulation of cellular process;regulation of gene expression;regulation of macromolecule biosynthetic process;regulation of macromolecule metabolic proc…	ACATTCC;ACCATTT;ACTGCAG;ACTGCCT;ACTGTGA;ACTTTAT;AGCATTA;AGTCTTA;ATACTGT;ATATGCA;CAGTATT;CATTTCA;CCATCCA;CHARAFE_BREAST_CANCER_LUMINAL_VS_BASAL_UP;chr12q13;CREIGHTON_ENDOCRINE_THERAPY_RESISTANCE_1;CTGTTAC;DODD_NASOPHARYNGEAL_CARCINOMA_DN;GACTGTT;GOLDRATH_NAIVE_VS_MEMORY_CD8_TCELL_UP;GSE17580_TREG_VS_TEFF_DN;GSE17721_CPG_VS_GARDIQUIMOD_4H_BMDM_UP;GSE339_CD4POS_VS_CD8POS_DC_DN;GSE339_EX_VIVO_VS_IN_C…	Nucleus				5	5	5	11
		17.0355	21.2482	19.8508	17.2525	16.9498	17.0089		0.136778	0.414564	2.30774	1.71922	AT-rich interactive domain-containing protein 3A OS=Danio rerio OX=7955 GN=arid3a PE=1 SV=1;tr|A0A0R4IS23|A0A0R4IS23_	arid3a	sp|A2BEA6|ARI3A_DANRE;tr|A0A0R4IS23|A0A0R4IS23_DANRE	sp|A2BEA6|ARI3A_DANRE;tr|A0A0R4IS23|A0A0R4IS23_DANRE	ARI3A_DANRE	A2BEA6			biological regulation;biosynthetic process;cellular biosynthetic process;cellular macromolecule biosynthetic process;cellular macromolecule metabolic process;cellular metabolic process;cellular nitrogen compound metabolic process;cellular process;DNA-dependent;macromolecule biosynthetic process;macromolecule metabolic process;metabolic process;nitrogen compound metabolic process;nucleic acid meta…	BOYAULT_LIVER_CANCER_SUBCLASS_G1_UP;CAIRO_HEPATOBLASTOMA_CLASSES_UP;CHEN_METABOLIC_SYNDROM_NETWORK;CHIANG_LIVER_CANCER_SUBCLASS_PROLIFERATION_UP;chr19p13;COULOUARN_TEMPORAL_TGFB1_SIGNATURE_DN;DAZARD_RESPONSE_TO_UV_NHEK_DN;DER_IFN_BETA_RESPONSE_UP;DURCHDEWALD_SKIN_CARCINOGENESIS_DN;GCNP_SHH_UP_LATE.V1_DN;GSE11924_TFH_VS_TH2_CD4_TCELL_DN;GSE11924_TH1_VS_TH2_CD4_TCELL_DN;GSE12845_IGD_NEG_BLOOD_VS_DA…	Completeproteome;Cytoplasm;DNA-binding;Nucleus;Phosphoprotein;Referenceproteome;Transcription;Transcriptionregulation				3	1	1	1
		21.0715	22.5421	21.827	22.123	23.4515	22.3484		0.233786	0.589039	-0.827433	-1.19823	AT-rich interactive domain 3B (BRIGHT-like) OS=Danio rerio OX=7955 GN=arid3b PE=1 SV=1;tr|A2RRV2|A2RRV2_	arid3b	tr|A0A0R4IZF6|A0A0R4IZF6_DANRE;tr|A2RRV2|A2RRV2_DANRE;tr|A0A0N4STX9|A0A0N4STX9_DANRE	tr|A0A0R4IZF6|A0A0R4IZF6_DANRE;tr|A2RRV2|A2RRV2_DANRE	A2RRV2_DANRE	A2RRV2				AACTTT_UNKNOWN;ACCAAAG;ALK_DN.V1_DN;ATACCTC;BUYTAERT_PHOTODYNAMIC_THERAPY_STRESS_UP;CHEN_ETV5_TARGETS_SERTOLI;chr15q24;CTACCTC;CTCAGGG;CTTTAAR_UNKNOWN;DUAN_PRDM5_TARGETS;ESC_V6.5_UP_EARLY.V1_UP;ESC_V6.5_UP_LATE.V1_UP;FORTSCHEGGER_PHF8_TARGETS_DN;GACAATC;GGCAGCT;GSE15930_NAIVE_VS_24H_IN_VITRO_STIM_CD8_TCELL_UP;GSE15930_NAIVE_VS_24H_IN_VITRO_STIM_IL12_CD8_TCELL_UP;GSE15930_NAIVE_VS_24H_IN_VITRO_STI…	Completeproteome;Proteomicsidentification;Referenceproteome				7	7	5	24
		21.8808	22.1899	21.2348	21.09	21.3575	21.8341		0.391641	0.79945	0.3413	0.74895	ADP-ribosylation factor-like 1 OS=Danio rerio OX=7955 GN=arl1 PE=1 SV=1;tr|Q6DGK1|Q6DGK1_	arl1	tr|A0A0R4IGI5|A0A0R4IGI5_DANRE;tr|Q6DGK1|Q6DGK1_DANRE	tr|A0A0R4IGI5|A0A0R4IGI5_DANRE;tr|Q6DGK1|Q6DGK1_DANRE	Q6DGK1_DANRE	Q6DGK1			activation of phospholipase D activity;biological regulation;cellular component organization;cellular component organization at cellular level;cellular component organization or biogenesis;cellular component organization or biogenesis at cellular level;cellular localization;cellular macromolecule localization;cellular metabolic process;cellular process;cellular protein localization;cellular respo…	AAGWWRNYGGC_UNKNOWN;ACEVEDO_LIVER_TUMOR_VS_NORMAL_ADJACENT_TISSUE_UP;BAELDE_DIABETIC_NEPHROPATHY_DN;BARRIER_COLON_CANCER_RECURRENCE_UP;BENPORATH_MYC_MAX_TARGETS;BLALOCK_ALZHEIMERS_DISEASE_DN;BORCZUK_MALIGNANT_MESOTHELIOMA_UP;CHOW_RASSF1_TARGETS_DN;chr12q23;CYTOPLASM;CYTOPLASMIC_PART;DANG_BOUND_BY_MYC;DIAZ_CHRONIC_MEYLOGENOUS_LEUKEMIA_UP;DOUGLAS_BMI1_TARGETS_DN;ENZYME_ACTIVATOR_ACTIVITY;ENZYME_REG…	Completeproteome;GTP-binding;Nucleotide-binding;Proteomicsidentification;Referenceproteome				2	2	2	14
		22.3869	22.8398	22.7422	22.6317	23.4022	22.7258		0.398225	0.820509	-0.2636	-0.695553	ADP ribosylation factor-like GTPase 3b OS=Danio rerio OX=7955 GN=arl3b PE=1 SV=1;tr|B2GR26|B2GR26_	arl3b	tr|A0A2R8RHH0|A0A2R8RHH0_DANRE;tr|B2GR26|B2GR26_DANRE;sp|Q1MTE5|ARL3_DANRE;tr|A0A2R8QP23|A0A2R8QP23_DANRE;tr|E7F7G0|E7F7G0_DANRE;tr|A0A2R8QI61|A0A2R8QI61_DANRE;tr|A0A140LG87|A0A140LG87_DANRE;tr|Q6PC92|Q6PC92_DANRE;tr|Q6PC43|Q6PC43_DANRE;tr|Q6DI21|Q6DI21_DANRE	tr|A0A2R8RHH0|A0A2R8RHH0_DANRE;tr|B2GR26|B2GR26_DANRE;sp|Q1MTE5|ARL3_DANRE											7	7	7	37
		21.3661	20.9681	20.9715	21.0655	21.8654	20.2543		0.937781	0.984445	0.0401669	0.0688394	ADP-ribosylation factor-like 8Bb OS=Danio rerio OX=7955 GN=arl8bb PE=3 SV=2;tr|F8W2P1|F8W2P1_	arl8bb	tr|F1RBH2|F1RBH2_DANRE;tr|F8W2P1|F8W2P1_DANRE;sp|Q6NZW8|AR8BA_DANRE	tr|F1RBH2|F1RBH2_DANRE;tr|F8W2P1|F8W2P1_DANRE;sp|Q6NZW8|AR8BA_DANRE	F1RBH2_DANRE	F1RBH2			biological regulation;cellular process;cellular response to stimulus;intracellular signal transduction;regulation of biological process;regulation of cellular process;response to stimulus;signal transduction;small GTPase mediated signal transduction		Completeproteome;GTP-binding;Nucleotide-binding;Referenceproteome				2	2	2	8
		17.6341	17.3799	17.3549	18.5347	18.2408	18.7619		0.0038191	0.0620251	-1.05616	-3.83726	Armc1 protein OS=Danio rerio OX=7955 GN=armc1 PE=2 SV=1;tr|F6P4I7|F6P4I7_	armc1	tr|A8KBM7|A8KBM7_DANRE;tr|F6P4I7|F6P4I7_DANRE;tr|Q5PR58|Q5PR58_DANRE	tr|A8KBM7|A8KBM7_DANRE;tr|F6P4I7|F6P4I7_DANRE;tr|Q5PR58|Q5PR58_DANRE	Q5PR58_DANRE	Q5PR58			cation transport;establishment of localization;ion transport;metal ion transport;transport	ACEVEDO_NORMAL_TISSUE_ADJACENT_TO_LIVER_TUMOR_UP;ATGCTGC;BENPORATH_CYCLING_GENES;chr8q12;CRX_NRL_DN.V1_UP;DING_LUNG_CANCER_EXPRESSION_BY_COPY_NUMBER;DODD_NASOPHARYNGEAL_CARCINOMA_DN;FARMER_BREAST_CANCER_CLUSTER_2;GSE15324_ELF4_KO_VS_WT_ACTIVATED_CD8_TCELL_UP;GSE15930_NAIVE_VS_24H_IN_VITRO_STIM_CD8_TCELL_DN;GSE15930_NAIVE_VS_24H_IN_VITRO_STIM_IL12_CD8_TCELL_DN;GSE15930_NAIVE_VS_24H_IN_VITRO_STIM_I…	Completeproteome;Proteomicsidentification;Referenceproteome		Apopto_GSEA		1	1	1	2
		19.1362	16.0882	18.1824	19.2339	19.4021	15.7271		0.841937	0.961327	-0.318771	-0.199424	Armadillo repeat-containing 1,-like (Fragment) OS=Danio rerio OX=7955 GN=armc1l PE=1 SV=1;tr|Q7ZV62|Q7ZV62_	armc1l	tr|E9QBK0|E9QBK0_DANRE;tr|Q7ZV62|Q7ZV62_DANRE;tr|F1R385|F1R385_DANRE	tr|E9QBK0|E9QBK0_DANRE;tr|Q7ZV62|Q7ZV62_DANRE;tr|F1R385|F1R385_DANRE	F1R385_DANRE	F1R385			cation transport;establishment of localization;ion transport;metal ion transport;transport		Completeproteome;Proteomicsidentification;Referenceproteome				2	2	2	4
		17.4525	18.0978	17.1997	20.6018	21.1688	17.2477		0.170576	0.481389	-2.08943	-1.54497	Zgc:110816 OS=Danio rerio OX=7955 GN=armt1 PE=2 SV=1;tr|A0A2R8Q952|A0A2R8Q952_	armt1	tr|B2GSN3|B2GSN3_DANRE;tr|A0A2R8Q952|A0A2R8Q952_DANRE;sp|Q58EM4|ARMT1_DANRE	tr|B2GSN3|B2GSN3_DANRE;tr|A0A2R8Q952|A0A2R8Q952_DANRE;sp|Q58EM4|ARMT1_DANRE	ARMT1_DANRE	Q58EM4			biological regulation;cellular macromolecule metabolic process;cellular metabolic process;cellular process;cellular protein metabolic process;macromolecule metabolic process;macromolecule methylation;macromolecule modification;metabolic process;methylation;one-carbon metabolic process;primary metabolic process;protein alkylation;protein metabolic process;protein methylation;protein modification p…		Completeproteome;Methyltransferase;Referenceproteome;S-adenosyl-L-methionine;Transferase				4	4	4	6
		24.251	23.0547	23.1215	23.143	23.2296	23.3953		0.607706	0.906109	0.219767	0.443877	Actin-related protein 2/3 complex subunit OS=Danio rerio OX=7955 GN=arpc1a PE=1 SV=1	arpc1a	tr|Q7ZUQ0|Q7ZUQ0_DANRE	tr|Q7ZUQ0|Q7ZUQ0_DANRE	Q7ZUQ0_DANRE	Q7ZUQ0			actin cytoskeleton organization;actin filament organization;actin filament-based process;actin nucleation;Arp2/3 complex-mediated actin nucleation;biological regulation;cellular component organization;cellular component organization at cellular level;cellular component organization or biogenesis;cellular component organization or biogenesis at cellular level;cellular process;cytoskeleton organiza…	ACCAAAG;ACTIN_BINDING;ACTIN_CYTOSKELETON;ACTIN_CYTOSKELETON_ORGANIZATION_AND_BIOGENESIS;ACTIN_FILAMENT_BASED_PROCESS;AGUIRRE_PANCREATIC_CANCER_COPY_NUMBER_UP;BIOCARTA_ACTINY_PATHWAY;BIOCARTA_CDC42RAC_PATHWAY;BIOCARTA_MPR_PATHWAY;BIOCARTA_RHO_PATHWAY;BIOCARTA_SALMONELLA_PATHWAY;BLALOCK_ALZHEIMERS_DISEASE_DN;BOYAULT_LIVER_CANCER_SUBCLASS_G23_UP;CHIANG_LIVER_CANCER_SUBCLASS_UNANNOTATED_DN;chr7q;CYTO…	Completeproteome;Proteomicsidentification;Referenceproteome;Repeat;WDrepeat				7	7	7	39
		23.6383	23.4061	23.1625	22.4063	23.4927	23.7867		0.714143	0.939291	0.173733	0.320716	Arp2/3 complex 34 kDa subunit OS=Danio rerio OX=7955 GN=arpc2 PE=1 SV=1	arpc2	tr|Q6P2T5|Q6P2T5_DANRE	tr|Q6P2T5|Q6P2T5_DANRE	Q6P2T5_DANRE	Q6P2T5			actin cytoskeleton organization;actin filament organization;actin filament-based process;actin nucleation;Arp2/3 complex-mediated actin nucleation;biological regulation;cellular component organization;cellular component organization at cellular level;cellular component organization or biogenesis;cellular component organization or biogenesis at cellular level;cellular process;cytoskeleton organiza…	AAAYRNCTG_UNKNOWN;AACTTT_UNKNOWN;ACTIN_CYTOSKELETON;BANDRES_RESPONSE_TO_CARMUSTIN_MGMT_24HR_DN;BANDRES_RESPONSE_TO_CARMUSTIN_MGMT_48HR_DN;BCAT_BILD_ET_AL_DN;BIOCARTA_ACTINY_PATHWAY;BIOCARTA_CDC42RAC_PATHWAY;BIOCARTA_MPR_PATHWAY;BIOCARTA_RHO_PATHWAY;BIOCARTA_SALMONELLA_PATHWAY;BLALOCK_ALZHEIMERS_DISEASE_DN;BONOME_OVARIAN_CANCER_SURVIVAL_OPTIMAL_DEBULKING;CHARAFE_BREAST_CANCER_LUMINAL_VS_BASAL_DN;C…	Completeproteome;Proteomicsidentification;Referenceproteome		Apopto_GSEA		6	6	6	30
		22.2956	22.5926	20.8343	18.4719	21.3956	21.5776		0.280514	0.609299	1.4258	1.14649	Actin-related protein 2/3 complex subunit 3 OS=Danio rerio OX=7955 GN=arpc3 PE=1 SV=1	arpc3	tr|Q6ZM62|Q6ZM62_DANRE	tr|Q6ZM62|Q6ZM62_DANRE	Q6ZM62_DANRE	Q6ZM62			actin cytoskeleton organization;actin filament organization;actin filament-based process;actin nucleation;Arp2/3 complex-mediated actin nucleation;biological regulation;cellular component organization;cellular component organization at cellular level;cellular component organization or biogenesis;cellular component organization or biogenesis at cellular level;cellular process;cytoskeleton organiza…	ACTIN_CYTOSKELETON;BERNARD_PPAPDC1B_TARGETS_UP;BIOCARTA_ACTINY_PATHWAY;BIOCARTA_CDC42RAC_PATHWAY;BIOCARTA_MPR_PATHWAY;BIOCARTA_RHO_PATHWAY;BIOCARTA_SALMONELLA_PATHWAY;BLALOCK_ALZHEIMERS_DISEASE_DN;chr12q24;CRX_NRL_DN.V1_DN;CYTOSKELETAL_PART;CYTOSKELETON;DAIRKEE_TERT_TARGETS_UP;DIAZ_CHRONIC_MEYLOGENOUS_LEUKEMIA_UP;GNF2_BNIP2;GNF2_CASP4;GNF2_LYN;GNF2_MYD88;GNF2_PAK2;GNF2_PTPN6;GNF2_SELL;GNF2_STAT6;…	Actin-binding;Completeproteome;Cytoplasm;Cytoskeleton;Proteomicsidentification;Referenceproteome				3	3	3	17
		24.3763	24.3947	24.1019	24.0994	23.9291	24.7428		0.904565	0.978939	0.0338669	0.0927224	Actin-related protein 2/3 complex subunit 4 OS=Danio rerio OX=7955 GN=arpc4 PE=1 SV=1;tr|A0A2R8QAS5|A0A2R8QAS5_	arpc4	tr|Q6NZZ2|Q6NZZ2_DANRE;tr|A0A2R8QAS5|A0A2R8QAS5_DANRE;tr|E9QJ46|E9QJ46_DANRE;tr|A0A2R8Q7L1|A0A2R8Q7L1_DANRE	tr|Q6NZZ2|Q6NZZ2_DANRE;tr|A0A2R8QAS5|A0A2R8QAS5_DANRE;tr|E9QJ46|E9QJ46_DANRE;tr|A0A2R8Q7L1|A0A2R8Q7L1_DANRE	Q6NZZ2_DANRE	Q6NZZ2			actin cytoskeleton organization;actin filament organization;actin filament polymerization;actin filament-based process;actin nucleation;actin polymerization or depolymerization;Arp2/3 complex-mediated actin nucleation;biological regulation;cellular component assembly;cellular component assembly at cellular level;cellular component organization;cellular component organization at cellular level;cel…	ACTIN_BINDING;ACTIN_CYTOSKELETON;ACTIN_CYTOSKELETON_ORGANIZATION_AND_BIOGENESIS;ACTIN_FILAMENT_BASED_PROCESS;ACTIN_FILAMENT_BINDING;AMIT_EGF_RESPONSE_120_HELA;AMIT_EGF_RESPONSE_240_HELA;AMUNDSON_GENOTOXIC_SIGNATURE;BENPORATH_MYC_MAX_TARGETS;BIOCARTA_ACTINY_PATHWAY;BIOCARTA_CDC42RAC_PATHWAY;BIOCARTA_MPR_PATHWAY;BIOCARTA_RHO_PATHWAY;BIOCARTA_SALMONELLA_PATHWAY;BORCZUK_MALIGNANT_MESOTHELIOMA_UP;BOYA…	Completeproteome;Proteomicsidentification;Referenceproteome				4	4	4	39
		18.1673	20.5506	16.714	17.0601	20.6242	22.1543		0.477911	0.80242	-1.46887	-0.742478	Actin-related protein 2/3 complex subunit 5 OS=Danio rerio OX=7955 GN=arpc5b PE=1 SV=1;tr|U3JA28|U3JA28_	arpc5b	tr|Q7ZWH4|Q7ZWH4_DANRE;tr|U3JA28|U3JA28_DANRE	tr|Q7ZWH4|Q7ZWH4_DANRE;tr|U3JA28|U3JA28_DANRE	Q7ZWH4_DANRE	Q7ZWH4			actin cytoskeleton organization;actin filament organization;actin filament-based process;actin nucleation;Arp2/3 complex-mediated actin nucleation;biological regulation;cellular component organization;cellular component organization at cellular level;cellular component organization or biogenesis;cellular component organization or biogenesis at cellular level;cellular process;cytoskeleton organiza…		Completeproteome;Cytoplasm;Cytoskeleton;Proteomicsidentification;Referenceproteome				2	2	2	3
		22.7505	22.38	17.5772	21.7268	22.0336	22.1808		0.554152	0.850834	-1.07784	-0.608438	cAMP-regulated phosphoprotein 19b OS=Danio rerio OX=7955 GN=arpp19b PE=1 SV=1;tr|Q7ZUT5|Q7ZUT5_	arpp19b	tr|F8W4V7|F8W4V7_DANRE;tr|Q7ZUT5|Q7ZUT5_DANRE;tr|Q6PFV1|Q6PFV1_DANRE	tr|F8W4V7|F8W4V7_DANRE;tr|Q7ZUT5|Q7ZUT5_DANRE	Q7ZUT5_DANRE	Q7ZUT5					Completeproteome;Proteomicsidentification;Referenceproteome				3	3	3	9
		17.543	17.6723	18.3469	15.9118	19.8115	19.0091		0.764203	0.949077	-0.390079	-0.296689	Arrb2b protein OS=Danio rerio OX=7955 GN=arrb2b PE=1 SV=1	arrb2b	tr|Q7T2D2|Q7T2D2_DANRE	tr|Q7T2D2|Q7T2D2_DANRE	Q7T2D2_DANRE	Q7T2D2			anatomical structure development;biological regulation;cellular process;cellular response to stimulus;developmental process;muscle organ development;muscle structure development;organ development;regulation of biological process;regulation of cellular metabolic process;regulation of cellular process;regulation of macromolecule metabolic process;regulation of metabolic process;regulation of recept…		Completeproteome;Referenceproteome				2	2	2	3
		20.6805	20.7228	18.4106	20.945	21.0989	20.3313		0.34545	0.694264	-0.853762	-0.949729	Histone chaperone asf1b-A OS=Danio rerio OX=7955 GN=asf1ba PE=2 SV=1	asf1ba	sp|Q6NYY4|AS1BA_DANRE	sp|Q6NYY4|AS1BA_DANRE	AS1BA_DANRE	Q6NYY4			biological regulation;biosynthetic process;cellular biosynthetic process;cellular component organization;cellular component organization at cellular level;cellular component organization or biogenesis;cellular component organization or biogenesis at cellular level;cellular macromolecule biosynthetic process;cellular macromolecule metabolic process;cellular metabolic process;cellular nitrogen comp…		Chaperone;Chromatinregulator;Completeproteome;Nucleus;Referenceproteome;Transcription;Transcriptionregulation				3	3	3	11
		20.4628	20.2454	17.2188	20.7306	20.7802	17.234		0.870824	0.964492	-0.272608	-0.162951	Histone chaperone asf1b-B OS=Danio rerio OX=7955 GN=asf1bb PE=2 SV=1	asf1bb	sp|Q6NY34|AS1BB_DANRE	sp|Q6NY34|AS1BB_DANRE	AS1BB_DANRE	B8JM31;Q6NY34			biological regulation;biosynthetic process;cellular biosynthetic process;cellular component organization;cellular component organization at cellular level;cellular component organization or biogenesis;cellular component organization or biogenesis at cellular level;cellular macromolecule biosynthetic process;cellular macromolecule metabolic process;cellular metabolic process;cellular nitrogen comp…		Chaperone;Chromatinregulator;Completeproteome;Nucleus;Referenceproteome;Transcription;Transcriptionregulation				2	2	2	7
		17.8566	18.0526	17.8037	21.5854	20.7864	21.3892	+	0.000185348	0.0122162	-3.34938	-9.51406	RNA transcription, translation and transport factor protein OS=Danio rerio OX=7955 GN=rtraf PE=1 SV=1;sp|Q7ZUH1|RTRAF_	rtraf	tr|F1QKI4|F1QKI4_DANRE;sp|Q7ZUH1|RTRAF_DANRE	tr|F1QKI4|F1QKI4_DANRE;sp|Q7ZUH1|RTRAF_DANRE											3	3	3	4
		20.5619	22.1549	22.0713	16.4712	16.7476	16.173	+	0.000701749	0.0122899	5.13209	7.97446	Pan-epithelial glycoprotein OS=Danio rerio OX=7955 GN=epcam PE=2 SV=1	epcam	tr|Q6DRJ5|Q6DRJ5_DANRE	tr|Q6DRJ5|Q6DRJ5_DANRE	Q568H0_DANRE	Q568H0				AIGNER_ZEB1_TARGETS;BENPORATH_ES_1;BLALOCK_ALZHEIMERS_DISEASE_DN;BOYLAN_MULTIPLE_MYELOMA_C_D_DN;BOYLAN_MULTIPLE_MYELOMA_PCA1_UP;BROWNE_HCMV_INFECTION_24HR_UP;CAFFAREL_RESPONSE_TO_THC_8HR_3_UP;CAGGTG_V$E12_Q6;CAIRO_HEPATOBLASTOMA_CLASSES_UP;CAIRO_HEPATOBLASTOMA_UP;CHARAFE_BREAST_CANCER_LUMINAL_VS_MESENCHYMAL_UP;chr2p21;CONCANNON_APOPTOSIS_BY_EPOXOMICIN_UP;FLECHNER_BIOPSY_KIDNEY_TRANSPLANT_REJECTED…			Apopto_GSEA		5	1	1	10
		20.8827	19.0547	21.0828	22.1221	22.7641	22.0767		0.0439885	0.186553	-1.9809	-2.53189	Asparagine synthetase OS=Danio rerio OX=7955 GN=asns PE=2 SV=1;tr|Q6NXD4|Q6NXD4_	asns	tr|Q7ZTW9|Q7ZTW9_DANRE;tr|Q6NXD4|Q6NXD4_DANRE;tr|A3KQK2|A3KQK2_DANRE	tr|Q7ZTW9|Q7ZTW9_DANRE;tr|Q6NXD4|Q6NXD4_DANRE;tr|A3KQK2|A3KQK2_DANRE	A3KQK2_DANRE	A3KQK2			amine biosynthetic process;amine metabolic process;asparagine biosynthetic process;asparagine metabolic process;aspartate family amino acid biosynthetic process;aspartate family amino acid metabolic process;biosynthetic process;carboxylic acid biosynthetic process;carboxylic acid metabolic process;cellular amine metabolic process;cellular amino acid biosynthetic process;cellular amino acid metabo…	ACEVEDO_FGFR1_TARGETS_IN_PROSTATE_CANCER_MODEL_DN;AGUIRRE_PANCREATIC_CANCER_COPY_NUMBER_UP;AIYAR_COBRA1_TARGETS_UP;ALK_DN.V1_UP;AMUNDSON_RESPONSE_TO_ARSENITE;APOPTOSIS_GO;APPIERTO_RESPONSE_TO_FENRETINIDE_DN;BASSO_B_LYMPHOCYTE_NETWORK;BLUM_RESPONSE_TO_SALIRASIB_UP;BOQUEST_STEM_CELL_CULTURED_VS_FRESH_UP;BOYLAN_MULTIPLE_MYELOMA_PCA3_UP;BROWNE_HCMV_INFECTION_12HR_UP;BYSTRYKH_HEMATOPOIESIS_STEM_CELL_Q…	Completeproteome;Proteomicsidentification;Referenceproteome		Apopto_GSEA		6	6	6	16
		22.6992	23.4216	22.3074	22.286	22.8247	23.542		0.885715	0.976095	-0.0748329	-0.127113	Asph protein (Fragment) OS=Danio rerio OX=7955 GN=asph PE=2 SV=1;tr|A0A286YAB4|A0A286YAB4_	asph	tr|Q502M7|Q502M7_DANRE;tr|A0A286YAB4|A0A286YAB4_DANRE;tr|B0S5J7|B0S5J7_DANRE;tr|B0S5J6|B0S5J6_DANRE	tr|Q502M7|Q502M7_DANRE;tr|A0A286YAB4|A0A286YAB4_DANRE;tr|B0S5J7|B0S5J7_DANRE;tr|B0S5J6|B0S5J6_DANRE	Q502M7_DANRE	Q502M7				AAAYRNCTG_UNKNOWN;AAGCAAT;ALCALAY_AML_BY_NPM1_LOCALIZATION_UP;BASAKI_YBX1_TARGETS_DN;BIOCARTA_HIF_PATHWAY;BLALOCK_ALZHEIMERS_DISEASE_DN;BLALOCK_ALZHEIMERS_DISEASE_INCIPIENT_DN;BMI1_DN.V1_UP;BMI1_DN_MEL18_DN.V1_UP;BOYLAN_MULTIPLE_MYELOMA_D_UP;BREDEMEYER_RAG_SIGNALING_NOT_VIA_ATM_DN;BROWNE_HCMV_INFECTION_48HR_DN;BRUINS_UVC_RESPONSE_LATE;CALCIUM_ION_BINDING;CATION_BINDING;chr8q12;CREIGHTON_ENDOCRINE…			Apopto_GSEA		2	2	2	29
		16.3749	17.2816	17.4055	18.0813	18.9808	16.2676		0.429828	0.782598	-0.755863	-0.786112	Zgc:110112 OS=Danio rerio OX=7955 GN=aspscr1 PE=2 SV=1;tr|A0A140LGH8|A0A140LGH8_	aspscr1	tr|Q568S9|Q568S9_DANRE;tr|A0A140LGH8|A0A140LGH8_DANRE	tr|Q568S9|Q568S9_DANRE;tr|A0A140LGH8|A0A140LGH8_DANRE	F1QMA3_DANRE	F1QMA3				BONOME_OVARIAN_CANCER_POOR_SURVIVAL_DN;BONOME_OVARIAN_CANCER_SURVIVAL_SUBOPTIMAL_DEBULKING;BOYAULT_LIVER_CANCER_SUBCLASS_G6_UP;BRUINS_UVC_RESPONSE_EARLY_LATE;CACGTG_V$MYC_Q2;CAIRO_HEPATOBLASTOMA_UP;CHIANG_LIVER_CANCER_SUBCLASS_CTNNB1_UP;CHIANG_LIVER_CANCER_SUBCLASS_INTERFERON_DN;chr17q25;ELVIDGE_HYPOXIA_DN;GGGCGGR_V$SP1_Q6;GRESHOCK_CANCER_COPY_NUMBER_UP;GSE10325_BCELL_VS_LUPUS_BCELL_UP;GSE13229_I…	Completeproteome;Proteomicsidentification;Referenceproteome				2	2	2	2
		20.2355	20.3442	21.6545	17.1292	19.8556	20.9253		0.30239	0.628608	1.44137	1.0931	Argininosuccinate synthase OS=Danio rerio OX=7955 GN=ass1 PE=2 SV=1;tr|A0A0R4IYV7|A0A0R4IYV7_	ass1	sp|Q66I24|ASSY_DANRE;tr|A0A0R4IYV7|A0A0R4IYV7_DANRE	sp|Q66I24|ASSY_DANRE;tr|A0A0R4IYV7|A0A0R4IYV7_DANRE	ASSY_DANRE	Q66I24			amide biosynthetic process;amine biosynthetic process;amine metabolic process;arginine biosynthetic process;arginine metabolic process;biosynthetic process;carboxylic acid biosynthetic process;carboxylic acid metabolic process;cellular amide metabolic process;cellular amine metabolic process;cellular amino acid biosynthetic process;cellular amino acid metabolic process;cellular biosynthetic proce…	AIYAR_COBRA1_TARGETS_UP;AKT_UP.V1_DN;AKT_UP_MTOR_DN.V1_DN;BAELDE_DIABETIC_NEPHROPATHY_UP;BASAKI_YBX1_TARGETS_DN;BURTON_ADIPOGENESIS_PEAK_AT_16HR;BUYTAERT_PHOTODYNAMIC_THERAPY_STRESS_UP;CACGTG_V$MYC_Q2;CAGCTG_V$AP4_Q5;CAGGTG_V$E12_Q6;CAIRO_HEPATOBLASTOMA_DN;CHICAS_RB1_TARGETS_CONFLUENT;chr9q34;CHYLA_CBFA2T3_TARGETS_UP;COLLER_MYC_TARGETS_UP;CREIGHTON_ENDOCRINE_THERAPY_RESISTANCE_4;CSR_LATE_UP.V1_DN…	Amino-acidbiosynthesis;Argininebiosynthesis;ATP-binding;Completeproteome;Ligase;Nucleotide-binding;Referenceproteome;Ureacycle		Apopto_GSEA		2	2	2	2
		18.1893	18.0875	17.2103	21.3573	20.224	15.7932		0.494526	0.818535	-1.29578	-0.709683	ATPase family AAA domain-containing 2 OS=Danio rerio OX=7955 GN=atad2 PE=1 SV=2	atad2	tr|E7EXJ5|E7EXJ5_DANRE	tr|E7EXJ5|E7EXJ5_DANRE	E7EXJ5_DANRE	E7EXJ5			biological regulation;DNA-dependent;epigenetic;metabolic process;negative regulation of biological process;negative regulation of cellular process;negative regulation of chromatin silencing;negative regulation of gene silencing;positive regulation of biological process;positive regulation of biosynthetic process;positive regulation of cellular biosynthetic process;positive regulation of cellular …	AAGCACT;AGCACTT;ATCMNTCCGY_UNKNOWN;ATGTACA;BENPORATH_CYCLING_GENES;BENPORATH_NANOG_TARGETS;BENPORATH_NOS_TARGETS;BENPORATH_OCT4_TARGETS;BENPORATH_PROLIFERATION;BENPORATH_SOX2_TARGETS;BILD_E2F3_ONCOGENIC_SIGNATURE;BOYAULT_LIVER_CANCER_SUBCLASS_G123_UP;CHANG_CYCLING_GENES;CHANG_POU5F1_TARGETS_UP;CHEMNITZ_RESPONSE_TO_PROSTAGLANDIN_E2_UP;CHEN_METABOLIC_SYNDROM_NETWORK;CHICAS_RB1_TARGETS_SENESCENT;chr…	ATP-binding;Bromodomain;Completeproteome;Nucleotide-binding;Proteomicsidentification;Referenceproteome		Apopto_GSEA		2	2	2	1
		16.4903	18.3489	17.1714	19.5559	20.2516	16.6161		0.300937	0.627736	-1.47101	-1.09829	ATPase family AAA domain-containing 2B OS=Danio rerio OX=7955 GN=atad2b PE=1 SV=2;tr|F8W5Z5|F8W5Z5_	atad2b	tr|E7FE14|E7FE14_DANRE;tr|F8W5Z5|F8W5Z5_DANRE	tr|E7FE14|E7FE14_DANRE;tr|F8W5Z5|F8W5Z5_DANRE	E7FE14_DANRE	E7FE14			biological regulation;DNA-dependent;epigenetic;metabolic process;negative regulation of biological process;negative regulation of cellular process;negative regulation of chromatin silencing;negative regulation of gene silencing;positive regulation of biological process;positive regulation of biosynthetic process;positive regulation of cellular biosynthetic process;positive regulation of cellular …	BROWNE_HCMV_INFECTION_8HR_DN;CHEN_HOXA5_TARGETS_9HR_UP;chr2p24;DACOSTA_UV_RESPONSE_VIA_ERCC3_COMMON_DN;DACOSTA_UV_RESPONSE_VIA_ERCC3_DN;DOANE_RESPONSE_TO_ANDROGEN_DN;GABRIELY_MIR21_TARGETS;GCNP_SHH_UP_LATE.V1_UP;GSE13411_IGM_MEMORY_BCELL_VS_PLASMA_CELL_UP;GSE13411_NAIVE_BCELL_VS_PLASMA_CELL_UP;GSE13411_SWITCHED_MEMORY_BCELL_VS_PLASMA_CELL_UP;GSE14769_UNSTIM_VS_240MIN_LPS_BMDM_DN;GSE15930_NAIVE_VS…	ATP-binding;Bromodomain;Completeproteome;Nucleotide-binding;Proteomicsidentification;Referenceproteome				4	4	4	8
		21.5873	21.8833	21.4667	22.6254	23.5808	16.6219		0.763371	0.94703	0.703069	0.308168	ATPase family, AAA domain containing 3B OS=Danio rerio OX=7955 GN=atad3 PE=2 SV=1	atad3	tr|Q6NZU8|Q6NZU8_DANRE;tr|F1QRF8|F1QRF8_DANRE	tr|Q6NZU8|Q6NZU8_DANRE											5	5	5	11
		23.4491	23.064	23.2415	23.8206	24.2731	23.1749		0.209185	0.60622	-0.504667	-1.15345	Activating transcription factor 7-interacting protein 1 OS=Danio rerio OX=7955 GN=atf7ip PE=1 SV=2;tr|B2GQ27|B2GQ27_	atf7ip	sp|A0JME2|MCAF1_DANRE;tr|B2GQ27|B2GQ27_DANRE;tr|A0A0R4IKD6|A0A0R4IKD6_DANRE;tr|F8W5Q4|F8W5Q4_DANRE	sp|A0JME2|MCAF1_DANRE;tr|B2GQ27|B2GQ27_DANRE;tr|A0A0R4IKD6|A0A0R4IKD6_DANRE;tr|F8W5Q4|F8W5Q4_DANRE	MCAF1_DANRE	A0JME2;A2BH15			biological regulation;biosynthetic process;cellular biosynthetic process;cellular macromolecule biosynthetic process;cellular macromolecule metabolic process;cellular metabolic process;cellular nitrogen compound metabolic process;cellular process;DNA-dependent;macromolecule biosynthetic process;macromolecule metabolic process;metabolic process;nitrogen compound metabolic process;nucleic acid meta…	AAAYWAACM_V$HFH4_01;ACACTAC;ACEVEDO_METHYLATED_IN_LIVER_CANCER_DN;BAFNA_MUC4_TARGETS_UP;BENPORATH_CYCLING_GENES;BIOPOLYMER_METABOLIC_PROCESS;BIOPOLYMER_MODIFICATION;BONOME_OVARIAN_CANCER_SURVIVAL_OPTIMAL_DEBULKING;BUYTAERT_PHOTODYNAMIC_THERAPY_STRESS_UP;CACGTG_V$MYC_Q2;CAGCTG_V$AP4_Q5;CELLULAR_COMPONENT_ASSEMBLY;chr12p13;CSR_EARLY_UP.V1_DN;CTGCAGY_UNKNOWN;DNA_METABOLIC_PROCESS;DNA_MODIFICATION;DU…	Activator;Coiledcoil;Completeproteome;Nucleus;Phosphoprotein;Referenceproteome;Repressor;Transcription;Transcriptionregulation		Apopto_GSEA		6	6	6	25
		20.3529	21.0735	20.9441	20.7538	21.3645	20.9452		0.464362	0.854674	-0.231	-0.598657	Ubiquitin-like-conjugating enzyme ATG3 OS=Danio rerio OX=7955 GN=atg3 PE=2 SV=1	atg3	sp|Q6PFS7|ATG3_DANRE	sp|Q6PFS7|ATG3_DANRE	ATG3_DANRE	Q6PFS7			apoptotic mitochondrial changes;autophagic vacuole assembly;autophagy;catabolic process;cellular catabolic process;cellular component assembly;cellular component assembly at cellular level;cellular component organization;cellular component organization at cellular level;cellular component organization or biogenesis;cellular component organization or biogenesis at cellular level;cellular metabolic…	ACEVEDO_LIVER_TUMOR_VS_NORMAL_ADJACENT_TISSUE_UP;BIOPOLYMER_METABOLIC_PROCESS;BIOPOLYMER_MODIFICATION;BLALOCK_ALZHEIMERS_DISEASE_INCIPIENT_UP;BLALOCK_ALZHEIMERS_DISEASE_UP;BRUINS_UVC_RESPONSE_EARLY_LATE;CACGTG_V$MYC_Q2;CELLULAR_MACROMOLECULE_METABOLIC_PROCESS;CELLULAR_PROTEIN_METABOLIC_PROCESS;CHIANG_LIVER_CANCER_SUBCLASS_UNANNOTATED_DN;chr3q13;CYTOPLASM;CYTOPLASMIC_PART;CYTOSOL;ENZYME_BINDING;GG…	Autophagy;Completeproteome;Cytoplasm;Isopeptidebond;Ligase;Proteintransport;Referenceproteome;Transport;Ublconjugation;Ublconjugationpathway	Mito_GO	Apopto_GSEA	Auto_k	3	3	3	12
		27.0917	27.5265	27.2393	27.3054	27.6088	27.131		0.757426	0.957116	-0.0625674	-0.216375	Atic protein OS=Danio rerio OX=7955 GN=atic PE=2 SV=1	atic	tr|B3DKL0|B3DKL0_DANRE	tr|B3DKL0|B3DKL0_DANRE	B3DKL0_DANRE	B3DKL0			biosynthetic process;cellular biosynthetic process;cellular metabolic process;cellular nitrogen compound biosynthetic process;cellular nitrogen compound metabolic process;cellular process;heterocycle biosynthetic process;heterocycle metabolic process;metabolic process;nitrogen compound metabolic process;nucleobase-containing compound biosynthetic process;nucleobase-containing compound metabolic p…	BILD_MYC_ONCOGENIC_SIGNATURE;BLALOCK_ALZHEIMERS_DISEASE_DN;BLALOCK_ALZHEIMERS_DISEASE_INCIPIENT_DN;BOYAULT_LIVER_CANCER_SUBCLASS_G3_UP;BRUINS_UVC_RESPONSE_LATE;CACGTG_V$MYC_Q2;CAIRO_HEPATOBLASTOMA_CLASSES_UP;CASORELLI_ACUTE_PROMYELOCYTIC_LEUKEMIA_DN;CHIANG_LIVER_CANCER_SUBCLASS_UNANNOTATED_DN;chr2q35;CREIGHTON_ENDOCRINE_THERAPY_RESISTANCE_1;CUI_TCF21_TARGETS_2_UP;DELYS_THYROID_CANCER_UP;DIAZ_CHRO…					28	28	2	342
		17.2159	22.3145	18.3927	17.0384	17.0653	17.1045		0.22012	0.539689	2.23829	1.36362	Atlastin GTPase 2 OS=Danio rerio OX=7955 GN=atl2 PE=1 SV=1;tr|A3KP88|A3KP88_	atl2	tr|A0A2R8Q6L9|A0A2R8Q6L9_DANRE;tr|A3KP88|A3KP88_DANRE;tr|A0A2R8Q554|A0A2R8Q554_DANRE;tr|A9JSY0|A9JSY0_DANRE;tr|F6NJS4|F6NJS4_DANRE;tr|Q5CZR9|Q5CZR9_DANRE;tr|A8KAZ3|A8KAZ3_DANRE	tr|A0A2R8Q6L9|A0A2R8Q6L9_DANRE;tr|A3KP88|A3KP88_DANRE;tr|A0A2R8Q554|A0A2R8Q554_DANRE;tr|A9JSY0|A9JSY0_DANRE;tr|F6NJS4|F6NJS4_DANRE;tr|Q5CZR9|Q5CZR9_DANRE;tr|A8KAZ3|A8KAZ3_DANRE	Q5CZR9_DANRE	Q5CZR9				AAAGACA;AACTTT_UNKNOWN;ACEVEDO_LIVER_CANCER_UP;ATGCTGC;BENPORATH_CYCLING_GENES;BURTON_ADIPOGENESIS_5;CACGTG_V$MYC_Q2;CAGGTG_V$E12_Q6;chr2p22;CTAWWWATA_V$RSRFC4_Q2;DODD_NASOPHARYNGEAL_CARCINOMA_DN;GCNP_SHH_UP_EARLY.V1_UP;GGAMTNNNNNTCCY_UNKNOWN;GGGCGGR_V$SP1_Q6;GGGYGTGNY_UNKNOWN;GSE10239_KLRG1INT_VS_KLRG1HIGH_EFF_CD8_TCELL_DN;GSE10239_MEMORY_VS_DAY4.5_EFF_CD8_TCELL_DN;GSE11864_CSF1_PAM3CYS_VS_CSF1_…					2	2	2	1
		21.7677	22.1861	22.2352	21.9376	23.6861	22.0687		0.437396	0.806068	-0.501133	-0.735344	Atlastin 3 OS=Danio rerio OX=7955 GN=atl3 PE=2 SV=1;tr|A2CEM4|A2CEM4_	atl3	tr|Q5XJ96|Q5XJ96_DANRE;tr|A2CEM4|A2CEM4_DANRE;tr|A0A2R8RX84|A0A2R8RX84_DANRE;tr|A2CEM2|A2CEM2_DANRE;tr|A2CEM3|A2CEM3_DANRE;tr|F6PA68|F6PA68_DANRE	tr|Q5XJ96|Q5XJ96_DANRE;tr|A2CEM4|A2CEM4_DANRE;tr|A0A2R8RX84|A0A2R8RX84_DANRE;tr|A2CEM2|A2CEM2_DANRE;tr|A2CEM3|A2CEM3_DANRE;tr|F6PA68|F6PA68_DANRE	A2CEM4_DANRE	A2CEM4				AACTTT_UNKNOWN;AACWWCAANK_UNKNOWN;ACTAYRNNNCCCR_UNKNOWN;ACTWSNACTNY_UNKNOWN;ALONSO_METASTASIS_UP;BASAKI_YBX1_TARGETS_UP;BHATI_G2M_ARREST_BY_2METHOXYESTRADIOL_UP;BRUINS_UVC_RESPONSE_LATE;CAGGTA_V$AREB6_01;chr11q13;GCACTTT;GGGCGGR_V$SP1_Q6;GRAESSMANN_APOPTOSIS_BY_DOXORUBICIN_DN;GRAESSMANN_APOPTOSIS_BY_SERUM_DEPRIVATION_UP;GSE14000_UNSTIM_VS_16H_LPS_DC_TRANSLATED_RNA_UP;GSE14350_IL2RB_KO_VS_WT_TEFF_…	Completeproteome;GTP-binding;Nucleotide-binding;Proteomicsidentification;Referenceproteome		Apopto_GSEA		10	10	10	19
		16.8541	15.9284	17.2397	16.9703	20.116	19.935		0.0993607	0.329276	-2.33301	-1.95814	Cation-transporting ATPase OS=Danio rerio OX=7955 GN=atp13a1 PE=2 SV=1;tr|F1R1X4|F1R1X4_	atp13a1	tr|Q7SXR0|Q7SXR0_DANRE;tr|F1R1X4|F1R1X4_DANRE	tr|Q7SXR0|Q7SXR0_DANRE;tr|F1R1X4|F1R1X4_DANRE	F1Q8Y9_DANRE	F1Q8Y9			cation transport;establishment of localization;ion transport;transport	CAGGTG_V$E12_Q6;chr19p13;GSE11864_CSF1_VS_CSF1_IFNG_PAM3CYS_IN_MAC_UP;GSE13229_MATURE_VS_INTMATURE_NKCELL_DN;GSE13485_CTRL_VS_DAY7_YF17D_VACCINE_PBMC_DN;GSE13738_TCR_VS_BYSTANDER_ACTIVATED_CD4_TCELL_DN;GSE14026_TH1_VS_TH17_UP;GSE1432_6H_VS_24H_IFNG_MICROGLIA_DN;GSE15767_MED_VS_SCS_MAC_LN_DN;GSE15930_STIM_VS_STIM_AND_IFNAB_48H_CD8_T_CELL_DN;GSE15930_STIM_VS_STIM_AND_TRICHOSTATINA_48H_CD8_T_CELL_DN…	ATP-binding;Completeproteome;Hydrolase;Membrane;Nucleotide-binding;Proteomicsidentification;Referenceproteome;Transmembrane				2	2	2	1
		26.3287	26.4026	25.631	25.2325	25.6337	26.4098		0.441291	0.821903	0.3621	0.690947	Sodium/potassium-transporting ATPase subunit alpha OS=Danio rerio OX=7955 GN=atp1a1a.1 PE=1 SV=1;tr|Q7ZU25|Q7ZU25_	atp1a1a.1	tr|Q9DGL6|Q9DGL6_DANRE;tr|Q7ZU25|Q7ZU25_DANRE	tr|Q9DGL6|Q9DGL6_DANRE;tr|Q7ZU25|Q7ZU25_DANRE	Q9DGL6_DANRE	Q9DGL6			anatomical structure development;anatomical structure formation involved in morphogenesis;anatomical structure morphogenesis;body morphogenesis;brain development;cardiac cell differentiation;cation transport;cell differentiation;cell migration;cell migration involved in heart development;cell migration involved in heart formation;cell motility;cellular component movement;cellular component organi…		ATP-binding;Completeproteome;Hydrolase;Membrane;Nucleotide-binding;Proteomicsidentification;Referenceproteome;Transmembrane;Transmembranehelix				25	25	12	235
		17.8792	20.6132	20.4758	20.423	19.8512	23.6213		0.327039	0.650855	-1.64244	-1.04476	Sodium/potassium-transporting ATPase subunit alpha OS=Danio rerio OX=7955 GN=atp1a1a.2 PE=2 SV=1;tr|Q503J4|Q503J4_	atp1a1a.2	tr|Q9DGL4|Q9DGL4_DANRE;tr|Q503J4|Q503J4_DANRE;tr|B8JKS9|B8JKS9_DANRE	tr|Q9DGL4|Q9DGL4_DANRE;tr|Q503J4|Q503J4_DANRE;tr|B8JKS9|B8JKS9_DANRE	B8JKS9_DANRE	B8JKS9					ATP-binding;Completeproteome;Hydrolase;Membrane;Nucleotide-binding;Proteomicsidentification;Referenceproteome;Transmembrane;Transmembranehelix				13	8	5	20
		21.2185	20.8755	21.3765	16.5887	17.3112	23.4784		0.406487	0.726772	2.03073	0.886351	Sodium/potassium-transporting ATPase subunit alpha OS=Danio rerio OX=7955 GN=atp1a1a.4 PE=2 SV=1;tr|Q90X33|Q90X33_	atp1a1a.4	tr|Q9DEU0|Q9DEU0_DANRE;tr|Q90X33|Q90X33_DANRE;tr|B8JKS7|B8JKS7_DANRE	tr|Q9DEU0|Q9DEU0_DANRE;tr|Q90X33|Q90X33_DANRE;tr|B8JKS7|B8JKS7_DANRE	Q90X33_DANRE	Q90X33					ATP-binding;Hydrolase;Membrane;Nucleotide-binding;Transmembrane;Transmembranehelix				13	4	2	16
		23.7026	17.7823	20.5164	15.8573	16.6224	16.1954		0.0616405	0.206158	4.44208	2.43407	Sodium/potassium-transporting ATPase subunit alpha OS=Danio rerio OX=7955 GN=atp1a3b PE=1 SV=1;tr|Q6P271|Q6P271_	atp1a3b	tr|Q9DEU2|Q9DEU2_DANRE;tr|Q6P271|Q6P271_DANRE;tr|Q4KMK4|Q4KMK4_DANRE;tr|Q9DEY2|Q9DEY2_DANRE	tr|Q9DEU2|Q9DEU2_DANRE;tr|Q6P271|Q6P271_DANRE;tr|Q4KMK4|Q4KMK4_DANRE;tr|Q9DEY2|Q9DEY2_DANRE	Q4KMK4_DANRE	Q4KMK4					ATP-binding;Hydrolase;Membrane;Nucleotide-binding;Transmembrane;Transmembranehelix				10	2	2	5
		20.8171	23.4885	22.8997	21.4046	21.291	23.4684		0.763132	0.948699	0.347101	0.295195	Sodium/potassium-transporting ATPase subunit beta OS=Danio rerio OX=7955 GN=atp1b1a PE=3 SV=1;tr|Q9DGL3|Q9DGL3_	atp1b1a	tr|Q5PNP7|Q5PNP7_DANRE;tr|Q9DGL3|Q9DGL3_DANRE;tr|Q7ZVX2|Q7ZVX2_DANRE;tr|Q6NYH5|Q6NYH5_DANRE	tr|Q5PNP7|Q5PNP7_DANRE;tr|Q9DGL3|Q9DGL3_DANRE;tr|Q7ZVX2|Q7ZVX2_DANRE;tr|Q6NYH5|Q6NYH5_DANRE	Q7ZVX2_DANRE	Q7ZVX2			cation transport;establishment of localization;ion transport;metal ion transport;monovalent inorganic cation transport;potassium ion transport;sodium ion transport;transport		Iontransport;Membrane;Potassium;Potassiumtransport;Sodium;Sodium/potassiumtransport;Sodiumtransport;Transmembrane;Transport				4	4	4	21
		18.6444	19.3381	19.3198	17.864	15.9424	20.0839		0.403334	0.741204	1.13735	0.862831	Sodium/potassium-transporting ATPase subunit beta OS=Danio rerio OX=7955 GN=atp1b1b PE=2 SV=1;tr|F1Q6G8|F1Q6G8_	atp1b1b	tr|Q9DEY4|Q9DEY4_DANRE;tr|F1Q6G8|F1Q6G8_DANRE	tr|Q9DEY4|Q9DEY4_DANRE;tr|F1Q6G8|F1Q6G8_DANRE	Q9DEY4_DANRE	Q9DEY4			cation transport;establishment of localization;ion transport;metal ion transport;monovalent inorganic cation transport;potassium ion transport;sodium ion transport;transport		Iontransport;Membrane;Potassium;Potassiumtransport;Sodium;Sodium/potassiumtransport;Sodiumtransport;Transmembrane;Transport				5	5	5	12
		28.028	25.4295	25.5774	26.9055	27.535	26.007		0.646854	0.907646	-0.470867	-0.447537	Calcium-transporting ATPase OS=Danio rerio OX=7955 GN=atp2a1 PE=1 SV=1;tr|Q642Z0|Q642Z0_	atp2a1	tr|Q5U3A4|Q5U3A4_DANRE;tr|Q642Z0|Q642Z0_DANRE;tr|A0JMP4|A0JMP4_DANRE;tr|A0A2R8RK22|A0A2R8RK22_DANRE;tr|E9QF60|E9QF60_DANRE;tr|E9QGF0|E9QGF0_DANRE	tr|Q5U3A4|Q5U3A4_DANRE;tr|Q642Z0|Q642Z0_DANRE;tr|A0JMP4|A0JMP4_DANRE;tr|A0A2R8RK22|A0A2R8RK22_DANRE	E9QCD9_DANRE	E9QCD9				ACTIVE_TRANSMEMBRANE_TRANSPORTER_ACTIVITY;ATPASE_ACTIVITY;ATPASE_ACTIVITY_COUPLED;ATPASE_ACTIVITY_COUPLED_TO_MOVEMENT_OF_SUBSTANCES;ATPASE_ACTIVITY_COUPLED_TO_TRANSMEMBRANE_MOVEMENT_OF_IONS;ATPASE_ACTIVITY_COUPLED_TO_TRANSMEMBRANE_MOVEMENT_OF_IONS_PHOSPHORYLATIVE_MECHANISM;BALLIF_DEVELOPMENTAL_DISABILITY_P16_P12_DELETION;BORCZUK_MALIGNANT_MESOTHELIOMA_DN;BOUDOUKHA_BOUND_BY_IGF2BP2;BRUINS_UVC_RESP…	Completeproteome;Referenceproteome				33	33	21	280
		23.9503	24.8957	24.593	24.0911	24.8495	24.0098		0.694944	0.941579	0.162867	0.334947	Calcium-transporting ATPase OS=Danio rerio OX=7955 GN=atp2a2b PE=1 SV=1;tr|A0A0R4IQS8|A0A0R4IQS8_	atp2a2b	tr|A0A0R4IVG9|A0A0R4IVG9_DANRE;tr|A0A0R4IQS8|A0A0R4IQS8_DANRE;tr|Q6ZM60|Q6ZM60_DANRE;tr|A2BIP1|A2BIP1_DANRE;tr|F1Q4P9|F1Q4P9_DANRE;tr|A0A2R8QJH4|A0A2R8QJH4_DANRE;tr|F1QDJ6|F1QDJ6_DANRE	tr|A0A0R4IVG9|A0A0R4IVG9_DANRE;tr|A0A0R4IQS8|A0A0R4IQS8_DANRE;tr|Q6ZM60|Q6ZM60_DANRE	Q6ZM60_DANRE	Q6ZM60					ATP-binding;Calcium;Calciumtransport;Completeproteome;Hydrolase;Iontransport;Membrane;Nucleotide-binding;Proteomicsidentification;Referenceproteome;Transmembrane;Transmembranehelix;Transport				21	12	5	94
		18.6881	19.847	17.6843	16.5718	17.3477	17.7073		0.0969832	0.350371	1.53086	1.89225	Calcium-transporting ATPase OS=Danio rerio OX=7955 GN=atp2b4 PE=1 SV=2;tr|F1QKF2|F1QKF2_	atp2b4	tr|A0A0R4IKR3|A0A0R4IKR3_DANRE;tr|F1QKF2|F1QKF2_DANRE;tr|B2CZC1|B2CZC1_DANRE;tr|F1R790|F1R790_DANRE;tr|A0A2R8QLX3|A0A2R8QLX3_DANRE;tr|B2CZC0|B2CZC0_DANRE;tr|B0S5H1|B0S5H1_DANRE;tr|X1WCG5|X1WCG5_DANRE;tr|A0A286Y8X6|A0A286Y8X6_DANRE;tr|Q5RGZ4|Q5RGZ4_DANRE;tr|F6PDY7|F6PDY7_DANRE;tr|F1QBG4|F1QBG4_DANRE;tr|B2CZB7|B2CZB7_DANRE;tr|B0S5H3|B0S5H3_DANRE;tr|F1RC03|F1RC03_DANRE;tr|B2CZB8|B2CZB8_DANRE	tr|A0A0R4IKR3|A0A0R4IKR3_DANRE;tr|F1QKF2|F1QKF2_DANRE;tr|B2CZC1|B2CZC1_DANRE;tr|F1R790|F1R790_DANRE;tr|A0A2R8QLX3|A0A2R8QLX3_DANRE;tr|B2CZC0|B2CZC0_DANRE;tr|B0S5H1|B0S5H1_DANRE;tr|X1WCG5|X1WCG5_DANRE;tr|A0A286Y8X6|A0A286Y8X6_DANRE;tr|Q5RGZ4|Q5RGZ4_DANRE;tr|F6PDY7|F6PDY7_DANRE;tr|F1QBG4|F1QBG4_DANRE;tr|B2CZB7|B2CZB7_DANRE;tr|B0S5H3|B0S5H3_DANRE;tr|F1RC03|F1RC03_DANRE;tr|B2CZB8|B2CZB8_DANRE	F1QKF2_DANRE	F1QKF2				AAANWWTGC_UNKNOWN;AACTTT_UNKNOWN;AAGCCAT;ACTIVE_TRANSMEMBRANE_TRANSPORTER_ACTIVITY;ATAGGAA;ATPASE_ACTIVITY;ATPASE_ACTIVITY_COUPLED;ATPASE_ACTIVITY_COUPLED_TO_MOVEMENT_OF_SUBSTANCES;ATPASE_ACTIVITY_COUPLED_TO_TRANSMEMBRANE_MOVEMENT_OF_IONS;ATPASE_ACTIVITY_COUPLED_TO_TRANSMEMBRANE_MOVEMENT_OF_IONS_PHOSPHORYLATIVE_MECHANISM;BALDWIN_PRKCI_TARGETS_UP;BILD_MYC_ONCOGENIC_SIGNATURE;BROCKE_APOPTOSIS_REVER…	ATP-binding;Calcium;Calciumtransport;Completeproteome;Hydrolase;Iontransport;Membrane;Nucleotide-binding;Proteomicsidentification;Referenceproteome;Transmembrane;Transmembranehelix;Transport		Apopto_GSEA		2	2	2	2
		29.6198	30.4264	30.4022	29.6295	30.4033	30.3669		0.966719	0.993924	0.0162341	0.0348599	ATP synthase subunit beta OS=Danio rerio OX=7955 GN=atp5f1b PE=2 SV=1;tr|A8WGC6|A8WGC6_	atp5f1b	tr|Q4VBK0|Q4VBK0_DANRE;tr|A8WGC6|A8WGC6_DANRE;tr|A4FVM5|A4FVM5_DANRE;tr|Q05AL6|Q05AL6_DANRE	tr|Q4VBK0|Q4VBK0_DANRE;tr|A8WGC6|A8WGC6_DANRE;tr|A4FVM5|A4FVM5_DANRE											27	27	27	1347
		26.0939	26.1754	25.9121	25.7995	26.4706	25.7852		0.869014	0.97551	0.0420335	0.123942	ATP synthase subunit gamma OS=Danio rerio OX=7955 GN=atp5f1c PE=2 SV=1;tr|Q5RH26|Q5RH26_	atp5f1c	tr|Q6P959|Q6P959_DANRE;tr|Q5RH26|Q5RH26_DANRE	tr|Q6P959|Q6P959_DANRE;tr|Q5RH26|Q5RH26_DANRE											11	11	11	108
		24.2556	25.3598	25.0301	23.8429	23.8126	24.9033		0.225228	0.589079	0.695567	1.18799	ATP synthase F1 subunit epsilon OS=Danio rerio OX=7955 GN=atp5f1e PE=1 SV=1	atp5f1e	tr|F8W3H2|F8W3H2_DANRE	tr|F8W3H2|F8W3H2_DANRE											2	2	2	28
		29.6172	30.4498	30.2926	29.7216	30.4254	30.2408		0.978711	0.993139	-0.00939941	-0.0218042	ATP synthase subunit alpha OS=Danio rerio OX=7955 GN=atp5fa1 PE=1 SV=1;tr|Q6EE37|Q6EE37_	atp5fa1	tr|Q08BA1|Q08BA1_DANRE;tr|Q6EE37|Q6EE37_DANRE;tr|Q58P23|Q58P23_DANRE	tr|Q08BA1|Q08BA1_DANRE;tr|Q6EE37|Q6EE37_DANRE;tr|Q58P23|Q58P23_DANRE											38	38	38	844
		17.926	23.6169	21.0381	17.2054	22.0963	23.6987		0.958961	0.988398	-0.139813	-0.0526889	ATPase inhibitor A, mitochondrial OS=Danio rerio OX=7955 GN=atp5if1a PE=3 SV=1	atp5if1a	sp|A3KNL5|ATF1A_DANRE	sp|A3KNL5|ATF1A_DANRE								Mito_HC			3	3	3	8
		19.4253	22.9773	17.4897	15.7995	17.7808	17.3593		0.157038	0.438573	2.98424	1.64317	Si:ch211-15d5.5 protein OS=Danio rerio OX=7955 GN=atp5if1b PE=2 SV=1;sp|Q1LYB6|ATF1B_	atp5if1b	tr|B2GSH9|B2GSH9_DANRE;sp|Q1LYB6|ATF1B_DANRE	tr|B2GSH9|B2GSH9_DANRE;sp|Q1LYB6|ATF1B_DANRE											2	2	2	6
		24.4345	25.0774	25.1762	24.5368	24.6787	25.0196		0.609786	0.917529	0.151	0.404702	ATP synthase subunit OS=Danio rerio OX=7955 GN=atp5l PE=1 SV=1;tr|Q6PBQ7|Q6PBQ7_	atp5l	tr|Q6P6E0|Q6P6E0_DANRE;tr|Q6PBQ7|Q6PBQ7_DANRE	tr|Q6P6E0|Q6P6E0_DANRE;tr|Q6PBQ7|Q6PBQ7_DANRE	Q6PBQ7_DANRE	Q6PBQ7			ATP biosynthetic process;ATP metabolic process;ATP synthesis coupled proton transport;biosynthetic process;cation transport;cellular biosynthetic process;cellular metabolic process;cellular nitrogen compound biosynthetic process;cellular nitrogen compound metabolic process;cellular process;down electrochemical gradient;energy coupled proton transport;establishment of localization;heterocycle bios…	AAAYRNCTG_UNKNOWN;ACCAATC;AKL_HTLV1_INFECTION_DN;ALCALA_APOPTOSIS;BLALOCK_ALZHEIMERS_DISEASE_DN;CHICAS_RB1_TARGETS_LOW_SERUM;chr11q23;GARCIA_TARGETS_OF_FLI1_AND_DAX1_DN;GEORGES_TARGETS_OF_MIR192_AND_MIR215;GNF2_APEX1;GNF2_DAP3;GNF2_EIF3S6;GNF2_PPP6C;GNF2_UBE2I;GSE10239_NAIVE_VS_MEMORY_CD8_TCELL_DN;GSE11864_UNTREATED_VS_CSF1_IN_MAC_UP;GSE12366_GC_VS_NAIVE_BCELL_UP;GSE12845_PRE_GC_VS_DARKZONE_GC_TO…		Mito_GSEA	Apopto_GSEA		5	5	5	64
		24.6989	26.3015	25.9089	25.4024	26.1057	25.8257		0.80042	0.957172	-0.1415	-0.226832	ATP synthase membrane subunit DAPIT OS=Danio rerio OX=7955 GN=atp5md PE=1 SV=1	atp5md	tr|H0WES8|H0WES8_DANRE	tr|H0WES8|H0WES8_DANRE											2	2	2	65
		23.2369	22.7813	21.2839	25.4255	20.8114	23.4237		0.618892	0.888667	-0.786167	-0.503852	ATP synthase membrane subunit eb OS=Danio rerio OX=7955 GN=atp5meb PE=1 SV=2;tr|Q08C42|Q08C42_	atp5meb	tr|A2ARG7|A2ARG7_DANRE;tr|Q08C42|Q08C42_DANRE;tr|A0A2R8RU75|A0A2R8RU75_DANRE	tr|A2ARG7|A2ARG7_DANRE;tr|Q08C42|Q08C42_DANRE;tr|A0A2R8RU75|A0A2R8RU75_DANRE											5	5	4	25
		24.9458	26.3074	25.712	24.9565	25.4391	25.9885		0.715056	0.94091	0.1937	0.326013	ATP synthase membrane subunit f OS=Danio rerio OX=7955 GN=atp5mf PE=1 SV=1;tr|Q6PBH7|Q6PBH7_	atp5mf	tr|F6P873|F6P873_DANRE;tr|Q6PBH7|Q6PBH7_DANRE	tr|F6P873|F6P873_DANRE;tr|Q6PBH7|Q6PBH7_DANRE											4	4	4	52
		25.8969	26.3038	26.219	25.6258	26.1552	26.085		0.423332	0.85369	0.184568	0.600861	ATP synthase, H+ transporting, mitochondrial F0 complex, subunit b, isoform 1 OS=Danio rerio OX=7955 GN=atp5pb PE=2 SV=1;tr|B8JIS1|B8JIS1_	atp5pb	tr|Q5XJJ3|Q5XJJ3_DANRE;tr|B8JIS1|B8JIS1_DANRE	tr|Q5XJJ3|Q5XJJ3_DANRE;tr|B8JIS1|B8JIS1_DANRE								Mito_HC			14	14	14	152
		25.6595	26.3867	24.9665	26.126	25.1686	26.3372		0.724341	0.940052	-0.206367	-0.319786	ATP synthase subunit d, mitochondrial OS=Danio rerio OX=7955 GN=atp5pd PE=1 SV=1	atp5pd	tr|Q6PC77|Q6PC77_DANRE	tr|Q6PC77|Q6PC77_DANRE								Mito_HC			8	8	8	119
		24.4571	22.9853	22.4185	24.7437	21.5045	23.4433		0.962213	0.990204	0.0564671	0.0462783	ATP synthase-coupling factor 6, mitochondrial OS=Danio rerio OX=7955 GN=atp5pf PE=1 SV=1	atp5pf	tr|B8JM34|B8JM34_DANRE;tr|Q6NYF7|Q6NYF7_DANRE	tr|B8JM34|B8JM34_DANRE								Mito_HC			5	5	5	29
		26.459	27.4139	27.1251	26.884	27.3582	27.1338		0.70887	0.948434	-0.126001	-0.304231	ATP synthase oligomycin sensitivity conferral protein OS=Danio rerio OX=7955 GN=atp5po PE=1 SV=1	atp5po	tr|Q6DRD1|Q6DRD1_DANRE	tr|Q6DRD1|Q6DRD1_DANRE											12	12	12	193
		23.5659	23.3972	23.4604	22.8836	23.5198	23.0434		0.174298	0.62862	0.325567	1.09501	ATP synthase subunit a OS=Danio rerio OX=7955 GN=ATP6 PE=4 SV=1;tr|A0A0A0VDB1|A0A0A0VDB1_	ATP6	tr|A0A0U2NKZ2|A0A0U2NKZ2_DANRE;tr|A0A0A0VDB1|A0A0A0VDB1_DANRE;sp|Q9MIY5|ATP6_DANRE	tr|A0A0U2NKZ2|A0A0U2NKZ2_DANRE;tr|A0A0A0VDB1|A0A0A0VDB1_DANRE;sp|Q9MIY5|ATP6_DANRE	A0A0A0VDB1_DANRE	A0A0A0VDB1			ATP biosynthetic process;ATP metabolic process;ATP synthesis coupled proton transport;biosynthetic process;cation transport;cellular biosynthetic process;cellular metabolic process;cellular nitrogen compound biosynthetic process;cellular nitrogen compound metabolic process;cellular process;down electrochemical gradient;energy coupled proton transport;establishment of localization;heterocycle bios…	JOHNSTONE_PARVB_TARGETS_2_UP;KEGG_ALZHEIMERS_DISEASE;KEGG_HUNTINGTONS_DISEASE;KEGG_OXIDATIVE_PHOSPHORYLATION;KEGG_PARKINSONS_DISEASE;LEE_AGING_CEREBELLUM_DN;LIU_BREAST_CANCER;REACTOME_FORMATION_OF_ATP_BY_CHEMIOSMOTIC_COUPLING;REACTOME_RESPIRATORY_ELECTRON_TRANSPORT_ATP_SYNTHESIS_BY_CHEMIOSMOTIC_COUPLING_AND_HEAT_PRODUCTION_BY_UNCOUPLING_PROTEINS_;REACTOME_TCA_CYCLE_AND_RESPIRATORY_ELECTRON_TRANSP…	Mitochondrion	Mito_k			1	1	1	22
		23.5409	24.6563	23.7383	23.6208	24.0714	23.9773		0.82241	0.957872	0.0886663	0.188634	ATPase, H+ transporting, lysosomal V1 subunit A, like OS=Danio rerio OX=7955 GN=atp6v1aa PE=2 SV=1;tr|A2BEN1|A2BEN1_	atp6v1aa	tr|Q7SY46|Q7SY46_DANRE;tr|A2BEN1|A2BEN1_DANRE	tr|Q7SY46|Q7SY46_DANRE;tr|A2BEN1|A2BEN1_DANRE	Q7SY46_DANRE	Q7SY46			against electrochemical gradient;ATP hydrolysis coupled proton transport;ATP metabolic process;biological regulation;calcium ion homeostasis;cation homeostasis;cation transport;cellular calcium ion homeostasis;cellular cation homeostasis;cellular chemical homeostasis;cellular divalent inorganic cation homeostasis;cellular homeostasis;cellular ion homeostasis;cellular metabolic process;cellular me…		Hydrogeniontransport;Iontransport;Transport				10	10	3	68
		23.1533	23.8702	22.8641	23.4406	23.2716	23.5153		0.731303	0.952275	-0.113301	-0.277957	Vacuolar proton pump subunit B OS=Danio rerio OX=7955 GN=atp6v1ba PE=2 SV=1;tr|Q6PC68|Q6PC68_	atp6v1ba	tr|Q8QHA7|Q8QHA7_DANRE;tr|Q6PC68|Q6PC68_DANRE;tr|Q8QHA6|Q8QHA6_DANRE;tr|A4FUM8|A4FUM8_DANRE;tr|Q568W2|Q568W2_DANRE;tr|F6P5H1|F6P5H1_DANRE	tr|Q8QHA7|Q8QHA7_DANRE;tr|Q6PC68|Q6PC68_DANRE	Q6PC68_DANRE	Q6PC68			against electrochemical gradient;ATP hydrolysis coupled proton transport;ATP metabolic process;cation transport;cellular metabolic process;cellular nitrogen compound metabolic process;cellular process;energy coupled proton transport;establishment of localization;heterocycle metabolic process;hydrogen transport;ion transmembrane transport;ion transport;metabolic process;monovalent inorganic cation…		Completeproteome;Hydrogeniontransport;Iontransport;Proteomicsidentification;Referenceproteome;Transport				7	7	7	40
		20.191	20.5041	20.379	16.2618	17.3078	17.1167	+	0.000489906	0.0124706	3.46257	7.97448	Mrps34 protein OS=Danio rerio OX=7955 GN=mrps34 PE=2 SV=2;tr|F1QEG6|F1QEG6_	mrps34	tr|Q5U3N2|Q5U3N2_DANRE;tr|F1QEG6|F1QEG6_DANRE	tr|Q5U3N2|Q5U3N2_DANRE;tr|F1QEG6|F1QEG6_DANRE	A8E5E4_DANRE	A8E5E4	+			BRUINS_UVC_RESPONSE_LATE;BURTON_ADIPOGENESIS_5;BUYTAERT_PHOTODYNAMIC_THERAPY_STRESS_DN;BYSTRYKH_HEMATOPOIESIS_STEM_CELL_QTL_TRANS;CAGGTA_V$AREB6_01;chr16p13;CTTTAAR_UNKNOWN;GSE10239_MEMORY_VS_DAY4.5_EFF_CD8_TCELL_UP;GSE10239_MEMORY_VS_KLRG1HIGH_EFF_CD8_TCELL_UP;GSE10239_MEMORY_VS_KLRG1INT_EFF_CD8_TCELL_UP;GSE11864_CSF1_IFNG_VS_CSF1_IFNG_PAM3CYS_IN_MAC_UP;GSE13411_NAIVE_VS_MEMORY_BCELL_DN;GSE14308…	Ribonucleoprotein;Ribosomalprotein	Mito_GSEA			1	1	1	5
		21.6496	22.556	21.2361	21.9923	21.4529	23.1199		0.582506	0.887719	-0.374467	-0.515096	ATPase H+-transporting V1 subunit E1b OS=Danio rerio OX=7955 GN=atp6v1e1b PE=1 SV=1;tr|Q8JHH4|Q8JHH4_	atp6v1e1b	tr|Q6NWK4|Q6NWK4_DANRE;tr|Q8JHH4|Q8JHH4_DANRE	tr|Q6NWK4|Q6NWK4_DANRE;tr|Q8JHH4|Q8JHH4_DANRE	Q8JHH4_DANRE	Q8JHH4			against electrochemical gradient;anatomical structure development;anatomical structure morphogenesis;appendage development;appendage morphogenesis;ATP hydrolysis coupled proton transport;cation transport;caudal fin development;cellular component organization;cellular component organization at cellular level;cellular component organization or biogenesis;cellular component organization or biogenesi…						4	4	4	9
		23.0302	23.7837	22.1083	22.8241	22.7054	23.7857		0.835989	0.959401	-0.131001	-0.189024	V-type proton ATPase subunit G OS=Danio rerio OX=7955 GN=atp6v1g1 PE=1 SV=1	atp6v1g1	tr|Q6PBR5|Q6PBR5_DANRE;tr|Q9IAC5|Q9IAC5_DANRE	tr|Q6PBR5|Q6PBR5_DANRE	Q6PBR5_DANRE	Q6PBR5			cation transport;establishment of localization;hydrogen transport;ion transport;monovalent inorganic cation transport;proton transport;transport	AMUNDSON_RESPONSE_TO_ARSENITE;BALDWIN_PRKCI_TARGETS_UP;BARRIER_CANCER_RELAPSE_TUMOR_SAMPLE_UP;BENPORATH_NANOG_TARGETS;BENPORATH_NOS_TARGETS;BENPORATH_OCT4_TARGETS;BENPORATH_SOX2_TARGETS;CASORELLI_ACUTE_PROMYELOCYTIC_LEUKEMIA_UP;chr9q33;CREIGHTON_ENDOCRINE_THERAPY_RESISTANCE_5;FAELT_B_CLL_WITH_VH_REARRANGEMENTS_DN;FARMER_BREAST_CANCER_APOCRINE_VS_BASAL;FLECHNER_PBL_KIDNEY_TRANSPLANT_OK_VS_DONOR_DN…	Completeproteome;Proteomicsidentification;Referenceproteome	Mito_GSEA			5	5	5	22
		16.5673	17.245	18.0805	16.3732	21.2994	19.445		0.310648	0.630869	-1.74161	-1.08737	V-type proton ATPase subunit H OS=Danio rerio OX=7955 GN=atp6v1h PE=2 SV=1;tr|Q6PC35|Q6PC35_	atp6v1h	tr|Q8JHG2|Q8JHG2_DANRE;tr|Q6PC35|Q6PC35_DANRE;tr|B0R0V8|B0R0V8_DANRE	tr|Q8JHG2|Q8JHG2_DANRE;tr|Q6PC35|Q6PC35_DANRE;tr|B0R0V8|B0R0V8_DANRE	B0R0V8_DANRE	B0R0V8			against electrochemical gradient;anatomical structure development;ATP hydrolysis coupled proton transport;biological regulation;cation transport;cellular process;developmental pigmentation;developmental process;energy coupled proton transport;establishment of localization;eye pigmentation;hydrogen transport;ion transmembrane transport;ion transport;monovalent inorganic cation transport;pigmentati…	AAAGGAT;BLALOCK_ALZHEIMERS_DISEASE_DN;BONOME_OVARIAN_CANCER_SURVIVAL_OPTIMAL_DEBULKING;BRUINS_UVC_RESPONSE_LATE;BYSTRYKH_HEMATOPOIESIS_STEM_CELL_QTL_TRANS;CACGTG_V$MYC_Q2;CAIRO_HEPATOBLASTOMA_CLASSES_UP;chr8p22;DACOSTA_UV_RESPONSE_VIA_ERCC3_DN;ESTABLISHMENT_OF_LOCALIZATION;GSE13411_PLASMA_CELL_VS_MEMORY_BCELL_DN;GSE13484_UNSTIM_VS_12H_YF17D_VACCINE_STIM_PBMC_DN;GSE13485_CTRL_VS_DAY1_YF17D_VACCINE…	Completeproteome;Proteomicsidentification;Referenceproteome				1	1	1	2
		21.842	19.5116	19.623	21.6581	23.9756	18.9717		0.499958	0.820596	-1.2096	-0.698027	ATRX chromatin remodeler OS=Danio rerio OX=7955 GN=atrx PE=1 SV=1;tr|F1QJ36|F1QJ36_	atrx	tr|A0A2R8QG02|A0A2R8QG02_DANRE;tr|F1QJ36|F1QJ36_DANRE;tr|E7F4M2|E7F4M2_DANRE;tr|Q7ZUS5|Q7ZUS5_DANRE;tr|Q6PFN1|Q6PFN1_DANRE;tr|F1QQ67|F1QQ67_DANRE	tr|A0A2R8QG02|A0A2R8QG02_DANRE;tr|F1QJ36|F1QJ36_DANRE;tr|E7F4M2|E7F4M2_DANRE	F1QQ67_DANRE	F1QQ67				AAAGACA;ACCATTT;ACTGTAG;ATGTCAC;ATGTTTC;BACOLOD_RESISTANCE_TO_ALKYLATING_AGENTS_DN;BASAKI_YBX1_TARGETS_DN;BILD_CTNNB1_ONCOGENIC_SIGNATURE;BIOPOLYMER_METABOLIC_PROCESS;BIOPOLYMER_MODIFICATION;BLALOCK_ALZHEIMERS_DISEASE_DN;BROWNE_HCMV_INFECTION_48HR_DN;BRUINS_UVC_RESPONSE_EARLY_LATE;CAGCTTT;CAGTATT;CCAWNWWNNNGGC_UNKNOWN;CCAWWNAAGG_V$SRF_Q4;CEBALLOS_TARGETS_OF_TP53_AND_MYC_DN;CHICAS_RB1_TARGETS_GROW…	Completeproteome;Proteomicsidentification;Referenceproteome		Apopto_GSEA		9	9	7	20
		23.9326	24.5493	23.9429	23.6713	23.8541	23.7832		0.152174	0.588675	0.372066	1.19751	Ataxin 2-like OS=Danio rerio OX=7955 GN=atxn2l PE=1 SV=1;tr|A0A0R4IQ37|A0A0R4IQ37_	atxn2l	tr|F1QA42|F1QA42_DANRE;tr|A0A0R4IQ37|A0A0R4IQ37_DANRE;tr|Q6PFI6|Q6PFI6_DANRE	tr|F1QA42|F1QA42_DANRE;tr|A0A0R4IQ37|A0A0R4IQ37_DANRE;tr|Q6PFI6|Q6PFI6_DANRE	Q6PFI6_DANRE	Q6PFI6				ACTGCCT;AGGGCCA;ATTACAT;BANDRES_RESPONSE_TO_CARMUSTIN_MGMT_48HR_DN;BONOME_OVARIAN_CANCER_SURVIVAL_SUBOPTIMAL_DEBULKING;BROWNE_HCMV_INFECTION_20HR_UP;CACTGCC;CCAGGGG;chr16p11;GACAGGG;GAGCTGG;GARY_CD5_TARGETS_UP;GCACCTT;GGGAGGRR_V$MAZ_Q6;GGGCGGR_V$SP1_Q6;GINESTIER_BREAST_CANCER_ZNF217_AMPLIFIED_DN;GRADE_COLON_CANCER_DN;GROSS_HYPOXIA_VIA_ELK3_DN;GSE13306_TREG_VS_TCONV_LAMINA_PROPRIA_DN;GSE14308_NAIV…					13	13	13	55
		22.929	24.084	23.3399	22.6458	23.7738	22.4032		0.399105	0.783384	0.510033	0.795807	AU RNA binding protein/enoyl-Coenzyme A hydratase OS=Danio rerio OX=7955 GN=auh PE=2 SV=1;tr|F1RDX1|F1RDX1_	auh	tr|Q6DC25|Q6DC25_DANRE;tr|F1RDX1|F1RDX1_DANRE	tr|Q6DC25|Q6DC25_DANRE;tr|F1RDX1|F1RDX1_DANRE	F1RDX1_DANRE	F1RDX1				AATGTGA;ACCAAAG;ACEVEDO_LIVER_CANCER_UP;BENPORATH_OCT4_TARGETS;BENPORATH_SOX2_TARGETS;BIOPOLYMER_CATABOLIC_PROCESS;BIOPOLYMER_METABOLIC_PROCESS;BLALOCK_ALZHEIMERS_DISEASE_DN;CARBON_OXYGEN_LYASE_ACTIVITY;CATABOLIC_PROCESS;CELLULAR_CATABOLIC_PROCESS;CELLULAR_MACROMOLECULE_CATABOLIC_PROCESS;chr9q22;DACOSTA_UV_RESPONSE_VIA_ERCC3_COMMON_DN;DACOSTA_UV_RESPONSE_VIA_ERCC3_DN;ENK_UV_RESPONSE_KERATINOCYTE_…	Completeproteome;Proteomicsidentification;Referenceproteome	Mito_GSEA			5	5	5	32
		17.1736	17.5196	17.0256	21.5189	22.5251	21.4316	+	0.000270881	0.0125556	-4.5856	-9.5502	Cellular retinoic acid-binding protein 2, a (Fragment) OS=Danio rerio OX=7955 GN=crabp2a PE=1 SV=1;tr|Q801Y4|Q801Y4_	crabp2a	tr|F6P703|F6P703_DANRE;tr|Q801Y4|Q801Y4_DANRE;tr|Q6IWJ1|Q6IWJ1_DANRE;tr|Q5G9L7|Q5G9L7_DANRE;tr|A4VCG2|A4VCG2_DANRE	tr|F6P703|F6P703_DANRE;tr|Q801Y4|Q801Y4_DANRE;tr|Q6IWJ1|Q6IWJ1_DANRE;tr|Q5G9L7|Q5G9L7_DANRE;tr|A4VCG2|A4VCG2_DANRE	Q801Y4_DANRE	Q801Y4			anatomical structure morphogenesis;biological regulation;developmental process;hindbrain morphogenesis;regulation of biological process;regulation of cellular process;regulation of response to stimulus;regulation of retinoic acid receptor signaling pathway;regulation of signal transduction;regulation of signaling		Completeproteome;Proteomicsidentification;Referenceproteome;Transport				2	2	2	6
		17.6422	17.0366	16.9878	19.6936	20.0193	19.9251	+	0.000329652	0.0126567	-2.65716	-8.01215	Ubiquitin protein ligase E3 component n-recognin 4 (Fragment) OS=Danio rerio OX=7955 GN=ubr4 PE=4 SV=1;tr|X1WEL5|X1WEL5_	ubr4	tr|F1R984|F1R984_DANRE;tr|X1WEL5|X1WEL5_DANRE;tr|A0A2R8QHT3|A0A2R8QHT3_DANRE	tr|F1R984|F1R984_DANRE;tr|X1WEL5|X1WEL5_DANRE;tr|A0A2R8QHT3|A0A2R8QHT3_DANRE	F1QWA2_DANRE	F1QWA2				AACTTT_UNKNOWN;CACGTG_V$MYC_Q2;CAFFAREL_RESPONSE_TO_THC_24HR_5_DN;CAFFAREL_RESPONSE_TO_THC_UP;chr1p36;CONCANNON_APOPTOSIS_BY_EPOXOMICIN_UP;CTTTAAR_UNKNOWN;FULCHER_INFLAMMATORY_RESPONSE_LECTIN_VS_LPS_UP;GAL_LEUKEMIC_STEM_CELL_UP;GGGAGGRR_V$MAZ_Q6;GGGYGTGNY_UNKNOWN;GOLDRATH_NAIVE_VS_EFF_CD8_TCELL_UP;GRADE_COLON_AND_RECTAL_CANCER_UP;GRADE_COLON_CANCER_UP;GSE11057_EFF_MEM_VS_CENT_MEM_CD4_TCELL_DN;GSE…	Completeproteome;Proteomicsidentification;Referenceproteome		Apopto_GSEA		3	3	3	6
		21.9801	22.0797	21.5572	21.9115	22.8498	20.7977		0.976404	0.993165	0.0193329	0.0270633	BCL2-associated athanogene 6 OS=Danio rerio OX=7955 GN=bag6 PE=1 SV=1;tr|Q7SZF4|Q7SZF4_	bag6	tr|A0A2R8QDI1|A0A2R8QDI1_DANRE;tr|Q7SZF4|Q7SZF4_DANRE;tr|F1QIQ2|F1QIQ2_DANRE;tr|Q0P460|Q0P460_DANRE;tr|A0A2R8RY29|A0A2R8RY29_DANRE;sp|A3KPW9|BAG6_DANRE;tr|A0A2R8QTG5|A0A2R8QTG5_DANRE;tr|A0A2R8QF37|A0A2R8QF37_DANRE;tr|A0A2R8Q653|A0A2R8Q653_DANRE	tr|A0A2R8QDI1|A0A2R8QDI1_DANRE;tr|Q7SZF4|Q7SZF4_DANRE;tr|F1QIQ2|F1QIQ2_DANRE	Q7SZF4_DANRE	Q7SZF4				BENPORATH_NANOG_TARGETS;BLALOCK_ALZHEIMERS_DISEASE_DN;BURTON_ADIPOGENESIS_7;CAGTATT;CAMP_UP.V1_DN;chr6p21;CTTTGT_V$LEF1_Q2;DARWICHE_PAPILLOMA_RISK_HIGH_DN;DARWICHE_PAPILLOMA_RISK_LOW_DN;DARWICHE_SKIN_TUMOR_PROMOTER_DN;DARWICHE_SQUAMOUS_CELL_CARCINOMA_DN;FONTAINE_FOLLICULAR_THYROID_ADENOMA_UP;GATTGGY_V$NFY_Q6_01;GCGNNANTTCC_UNKNOWN;GGAANCGGAANY_UNKNOWN;GGGAGGRR_V$MAZ_Q6;GGGCGGR_V$SP1_Q6;GINESTIER_…					9	9	9	17
		21.5449	17.5804	18.1667	21.7828	19.7747	18.2359		0.631139	0.891446	-0.8338	-0.488608	Barrier-to-autointegration factor OS=Danio rerio OX=7955 GN=banf1 PE=1 SV=1	banf1	sp|Q6P026|BAF_DANRE	sp|Q6P026|BAF_DANRE	BAF_DANRE	Q6P026				APPIERTO_RESPONSE_TO_FENRETINIDE_DN;BERENJENO_TRANSFORMED_BY_RHOA_UP;BOCHKIS_FOXA2_TARGETS;BRUINS_UVC_RESPONSE_EARLY_LATE;CAGTCAC;chr11q13;CUI_TCF21_TARGETS_2_UP;ENK_UV_RESPONSE_KERATINOCYTE_UP;GCM_MAX;GGAANCGGAANY_UNKNOWN;GNF2_BUB3;GNF2_ELAC2;GNF2_PA2G4;GNF2_RAN;GNF2_SMC1L1;GNF2_XRCC5;GRADE_COLON_CANCER_UP;GSE10239_NAIVE_VS_KLRG1INT_EFF_CD8_TCELL_DN;GSE12366_PLASMA_CELL_VS_NAIVE_BCELL_DN;GSE1284…	Chromosome;Completeproteome;DNA-binding;Nucleus;Phosphoprotein;Referenceproteome				2	2	2	16
		17.1306	17.6539	16.4354	16.3778	20.8203	15.7401		0.743965	0.942599	-0.572757	-0.329877	Bromodomain adjacent to zinc finger domain, 1A OS=Danio rerio OX=7955 GN=baz1a PE=1 SV=2;tr|A5PL88|A5PL88_	baz1a	tr|F1QD11|F1QD11_DANRE;tr|A5PL88|A5PL88_DANRE;tr|A1L1Z6|A1L1Z6_DANRE;tr|Q566Y6|Q566Y6_DANRE;tr|Q66IE0|Q66IE0_DANRE;tr|A0A0J9YJB9|A0A0J9YJB9_DANRE;tr|Q4V9B5|Q4V9B5_DANRE	tr|F1QD11|F1QD11_DANRE;tr|A5PL88|A5PL88_DANRE;tr|A1L1Z6|A1L1Z6_DANRE;tr|Q566Y6|Q566Y6_DANRE;tr|Q66IE0|Q66IE0_DANRE;tr|A0A0J9YJB9|A0A0J9YJB9_DANRE;tr|Q4V9B5|Q4V9B5_DANRE	F1QNR3_DANRE	F1QNR3				AAGCACT;ACACTAC;AMUNDSON_GENOTOXIC_SIGNATURE;BLALOCK_ALZHEIMERS_DISEASE_UP;BROWNE_HCMV_INFECTION_14HR_UP;BROWNE_HCMV_INFECTION_18HR_UP;BROWNE_HCMV_INFECTION_24HR_UP;BROWNE_INTERFERON_RESPONSIVE_GENES;chr14q12;CTTTGT_V$LEF1_Q2;DACOSTA_UV_RESPONSE_VIA_ERCC3_COMMON_DN;DACOSTA_UV_RESPONSE_VIA_ERCC3_DN;DAZARD_RESPONSE_TO_UV_NHEK_DN;DAZARD_UV_RESPONSE_CLUSTER_G6;DIAZ_CHRONIC_MEYLOGENOUS_LEUKEMIA_UP;GGG…	Completeproteome;Proteomicsidentification;Referenceproteome		Apopto_GSEA		2	2	2	3
		17.9978	17.308	16.9393	20.799	22.4978	17.3759		0.141767	0.41537	-2.8092	-1.71518	Tyrosine-protein kinase BAZ1B OS=Danio rerio OX=7955 GN=baz1b PE=1 SV=2;tr|A0A0R4I9P1|A0A0R4I9P1_	baz1b	sp|A2BIL7|BAZ1B_DANRE;tr|A0A0R4I9P1|A0A0R4I9P1_DANRE;tr|A0A0R4IGK1|A0A0R4IGK1_DANRE;tr|A0A0R4IQQ6|A0A0R4IQQ6_DANRE	sp|A2BIL7|BAZ1B_DANRE;tr|A0A0R4I9P1|A0A0R4I9P1_DANRE;tr|A0A0R4IGK1|A0A0R4IGK1_DANRE;tr|A0A0R4IQQ6|A0A0R4IQQ6_DANRE	BAZ1B_DANRE	A2BIL7			biological regulation;biosynthetic process;cellular biosynthetic process;cellular component organization;cellular component organization at cellular level;cellular component organization or biogenesis;cellular component organization or biogenesis at cellular level;cellular macromolecule biosynthetic process;cellular macromolecule metabolic process;cellular metabolic process;cellular nitrogen comp…	ACAGGGT;AGGCACT;ATCTTGC;ATGTACA;BENPORATH_MYC_MAX_TARGETS;BYSTROEM_CORRELATED_WITH_IL5_DN;BYSTRYKH_HEMATOPOIESIS_STEM_CELL_AND_BRAIN_QTL_TRANS;CACCAGC;CASORELLI_ACUTE_PROMYELOCYTIC_LEUKEMIA_DN;chr7q11;DACOSTA_UV_RESPONSE_VIA_ERCC3_DN;DANG_BOUND_BY_MYC;DAZARD_RESPONSE_TO_UV_NHEK_DN;DODD_NASOPHARYNGEAL_CARCINOMA_DN;GGCACTT;GINESTIER_BREAST_CANCER_ZNF217_AMPLIFIED_DN;GSE11864_UNTREATED_VS_CSF1_IFNG_…	ATP-binding;Bromodomain;Coiledcoil;Completeproteome;DNAdamage;Kinase;Metal-binding;Nucleotide-binding;Nucleus;Phosphoprotein;Referenceproteome;Transcription;Transcriptionregulation;Transferase;Tyrosine-proteinkinase;Zinc;Zinc-finger		Apopto_GSEA		7	7	7	12
		17.9301	17.0814	16.4843	21.8327	21.1612	20.8984	+	0.00119965	0.0126733	-4.13219	-6.84899	Myosin light chain, phosphorylatable, fast skeletal muscle b (Fragment) OS=Danio rerio OX=7955 GN=mylpfb PE=1 SV=1;tr|Q66I73|Q66I73_	mylpfb	tr|E9QG51|E9QG51_DANRE;tr|Q66I73|Q66I73_DANRE	tr|E9QG51|E9QG51_DANRE;tr|Q66I73|Q66I73_DANRE	Q66I73_DANRE	Q66I73					Calcium;Completeproteome;Proteomicsidentification;Referenceproteome				9	4	4	5
		22.9966	23.5558	23.397	22.6592	23.335	23.1463		0.360221	0.801676	0.269633	0.746545	B cell receptor-associated protein 31 OS=Danio rerio OX=7955 GN=bcap31 PE=1 SV=1;tr|Q7ZUJ4|Q7ZUJ4_	bcap31	tr|Q8JFW7|Q8JFW7_DANRE;tr|Q7ZUJ4|Q7ZUJ4_DANRE	tr|Q8JFW7|Q8JFW7_DANRE;tr|Q7ZUJ4|Q7ZUJ4_DANRE	Q7ZUJ4_DANRE	Q7ZUJ4			establishment of localization;establishment of localization in cell;establishment of protein localization;intracellular protein transport;intracellular transport;protein transport;transport	AACTTT_UNKNOWN;BOYAULT_LIVER_CANCER_SUBCLASS_G6_UP;BURTON_ADIPOGENESIS_5;BYSTRYKH_HEMATOPOIESIS_STEM_CELL_IL3RA;CASORELLI_ACUTE_PROMYELOCYTIC_LEUKEMIA_DN;chrxq28;FLECHNER_BIOPSY_KIDNEY_TRANSPLANT_OK_VS_DONOR_UP;GGGCGGR_V$SP1_Q6;GGGTGGRR_V$PAX4_03;GOTZMANN_EPITHELIAL_TO_MESENCHYMAL_TRANSITION_DN;GRADE_COLON_CANCER_UP;GRAESSMANN_APOPTOSIS_BY_DOXORUBICIN_UP;GSE10239_MEMORY_VS_KLRG1HIGH_EFF_CD8_TCELL…	Receptor		Apopto_GSEA		6	6	6	23
		22.1052	21.4538	21.6276	21.8829	22.2233	21.5207		0.629288	0.924333	-0.146767	-0.385012	Branched-chain-amino-acid aminotransferase OS=Danio rerio OX=7955 GN=bcat2 PE=1 SV=1;tr|E9QCQ6|E9QCQ6_	bcat2	tr|E9QFU8|E9QFU8_DANRE;tr|E9QCQ6|E9QCQ6_DANRE;tr|Q6DG83|Q6DG83_DANRE;tr|Q6PC10|Q6PC10_DANRE;tr|Q5RHB8|Q5RHB8_DANRE	tr|E9QFU8|E9QFU8_DANRE;tr|E9QCQ6|E9QCQ6_DANRE;tr|Q6DG83|Q6DG83_DANRE	F1QLF8_DANRE	F1QLF8			amine biosynthetic process;amine metabolic process;biosynthetic process;branched chain family amino acid biosynthetic process;branched chain family amino acid metabolic process;carboxylic acid biosynthetic process;carboxylic acid metabolic process;cellular amine metabolic process;cellular amino acid biosynthetic process;cellular amino acid metabolic process;cellular biosynthetic process;cellular …	ACACTCC;ACEVEDO_FGFR1_TARGETS_IN_PROSTATE_CANCER_MODEL_DN;ACEVEDO_LIVER_CANCER_UP;ACEVEDO_LIVER_TUMOR_VS_NORMAL_ADJACENT_TISSUE_UP;ALCALA_APOPTOSIS;BAUS_TFF2_TARGETS_UP;BLALOCK_ALZHEIMERS_DISEASE_UP;BONOME_OVARIAN_CANCER_SURVIVAL_SUBOPTIMAL_DEBULKING;BURTON_ADIPOGENESIS_6;CAIRO_PML_TARGETS_BOUND_BY_MYC_DN;CHESLER_BRAIN_HIGHEST_GENETIC_VARIANCE;CHESLER_BRAIN_QTL_CIS;chr19q13;CYTOPLASM;CYTOPLASMIC_…	Amino-acidbiosynthesis;Aminotransferase;Branched-chainaminoacidbiosynthesis;Completeproteome;Proteomicsidentification;Pyridoxalphosphate;Referenceproteome;Transferase	Mito_GSEA	Apopto_GSEA		5	5	5	11
		16.1395	18.3628	16.6456	20.3837	20.9479	19.6183		0.0135406	0.0676694	-3.26731	-3.73274	Protein BCCIP homolog OS=Danio rerio OX=7955 GN=bccip PE=1 SV=1;tr|B2GP83|B2GP83_	bccip	tr|F1QQU8|F1QQU8_DANRE;tr|B2GP83|B2GP83_DANRE;sp|Q5BJJ7|BCCIP_DANRE	tr|F1QQU8|F1QQU8_DANRE;tr|B2GP83|B2GP83_DANRE;sp|Q5BJJ7|BCCIP_DANRE	BCCIP_DANRE	Q5BJJ7			cell cycle;cellular macromolecule metabolic process;cellular metabolic process;cellular nitrogen compound metabolic process;cellular process;cellular response to stimulus;cellular response to stress;DNA metabolic process;DNA repair;macromolecule metabolic process;metabolic process;nitrogen compound metabolic process;nucleic acid metabolic process;nucleobase-containing compound metabolic process;p…	ACTGAAA;ALONSO_METASTASIS_UP;CAIRO_HEPATOBLASTOMA_CLASSES_UP;CELL_CYCLE_GO_0007049;CHANG_CORE_SERUM_RESPONSE_UP;chr10q25;DANG_BOUND_BY_MYC;GARY_CD5_TARGETS_DN;GRAESSMANN_APOPTOSIS_BY_DOXORUBICIN_DN;GRAESSMANN_RESPONSE_TO_MC_AND_DOXORUBICIN_DN;GSE10856_CTRL_VS_TNFRSF6B_IN_MACROPHAGE_DN;GSE11864_CSF1_PAM3CYS_VS_CSF1_IFNG_PAM3CYS_IN_MAC_UP;GSE11924_TFH_VS_TH17_CD4_TCELL_DN;GSE13484_12H_VS_3H_YF17D_V…	Cellcycle;Completeproteome;DNAdamage;DNArepair;Nucleus;Referenceproteome		Apopto_GSEA		1	1	1	3
		23.7782	24.7832	23.7316	23.2132	23.6022	23.1973		0.10757	0.444382	0.7601	1.62521	2-oxoisovalerate dehydrogenase subunit alpha OS=Danio rerio OX=7955 GN=bckdha PE=1 SV=1	bckdha	tr|Q4VBU0|Q4VBU0_DANRE	tr|Q4VBU0|Q4VBU0_DANRE	Q4VBU0_DANRE	Q4VBU0				AMINE_CATABOLIC_PROCESS;AMINE_METABOLIC_PROCESS;AMINO_ACID_AND_DERIVATIVE_METABOLIC_PROCESS;AMINO_ACID_CATABOLIC_PROCESS;AMINO_ACID_METABOLIC_PROCESS;BAKKER_FOXO3_TARGETS_DN;BASAKI_YBX1_TARGETS_DN;BENPORATH_MYC_MAX_TARGETS;BENPORATH_NANOG_TARGETS;BENPORATH_SOX2_TARGETS;CACGTG_V$MYC_Q2;CARBON_CARBON_LYASE_ACTIVITY;CARBOXY_LYASE_ACTIVITY;CARBOXYLIC_ACID_METABOLIC_PROCESS;CATABOLIC_PROCESS;CELLULAR_…	Completeproteome;Proteomicsidentification;Referenceproteome	Mito_GSEA			8	8	8	54
		20.7756	21.3699	21.0156	20.8651	21.5806	16.5215		0.428946	0.764045	1.39796	0.827165	Protein-serine/threonine kinase OS=Danio rerio OX=7955 GN=bckdk PE=1 SV=1	bckdk	tr|B0R159|B0R159_DANRE	tr|B0R159|B0R159_DANRE	Q7ZTZ7_DANRE	Q7ZTZ7				AACWWCAANK_UNKNOWN;ACEVEDO_LIVER_CANCER_DN;ACTAYRNNNCCCR_UNKNOWN;ACTWSNACTNY_UNKNOWN;ADENYL_NUCLEOTIDE_BINDING;ADENYL_RIBONUCLEOTIDE_BINDING;AGGGCAG;AMINE_CATABOLIC_PROCESS;AMINE_METABOLIC_PROCESS;AMINO_ACID_AND_DERIVATIVE_METABOLIC_PROCESS;AMINO_ACID_CATABOLIC_PROCESS;AMINO_ACID_METABOLIC_PROCESS;ATP_BINDING;BROWNE_HCMV_INFECTION_1HR_DN;BROWNE_HCMV_INFECTION_48HR_DN;CARBOXYLIC_ACID_METABOLIC_PRO…	Kinase;Transferase	Mito_GSEA	Apopto_GSEA		1	1	1	5
		20.7433	21.0455	20.1886	16.7308	15.0463	14.8589	+	0.00137738	0.0128	5.11378	6.8557	68kDa signal recognition particle (Fragment) OS=Danio rerio OX=7955 GN=srp68 PE=2 SV=1;tr|A7YYE9|A7YYE9_	srp68	tr|Q6DRB2|Q6DRB2_DANRE;tr|A7YYE9|A7YYE9_DANRE;tr|A0A2R8QMV9|A0A2R8QMV9_DANRE;tr|Q6DH97|Q6DH97_DANRE	tr|Q6DRB2|Q6DRB2_DANRE;tr|A7YYE9|A7YYE9_DANRE;tr|A0A2R8QMV9|A0A2R8QMV9_DANRE;tr|Q6DH97|Q6DH97_DANRE	F1QI99_DANRE	F1QI99			cotranslational protein targeting to membrane;establishment of localization;establishment of localization in cell;establishment of protein localization;establishment of protein localization in endoplasmic reticulum;establishment of protein localization to organelle;intracellular protein transport;intracellular transport;protein targeting;protein targeting to ER;protein targeting to membrane;prote…	BENPORATH_MYC_MAX_TARGETS;chr17q25;CREIGHTON_ENDOCRINE_THERAPY_RESISTANCE_2;CYTOPLASM;CYTOPLASMIC_PART;DANG_BOUND_BY_MYC;ENDOPLASMIC_RETICULUM;GGGCGGR_V$SP1_Q6;GSE11864_UNTREATED_VS_CSF1_IFNG_IN_MAC_DN;GSE11864_UNTREATED_VS_CSF1_IFNG_PAM3CYS_IN_MAC_DN;GSE12366_GC_BCELL_VS_PLASMA_CELL_DN;GSE13229_IMM_VS_MATURE_NKCELL_DN;GSE14350_IL2RB_KO_VS_WT_TEFF_DN;GSE1448_CTRL_VS_ANTI_VBETA5_DP_THYMOCYTE_UP;GS…	Completeproteome;Cytoplasm;Proteomicsidentification;Referenceproteome;Ribonucleoprotein;RNA-binding;Signalrecognitionparticle				3	3	3	9
		20.9477	21.775	21.6649	20.8907	20.6012	21.5077		0.282026	0.676303	0.462667	0.979259	3-hydroxybutyrate dehydrogenase type 2 (Fragment) OS=Danio rerio OX=7955 GN=bdh2 PE=4 SV=1;tr|B2GSA5|B2GSA5_	bdh2	tr|Z4YIQ5|Z4YIQ5_DANRE;tr|B2GSA5|B2GSA5_DANRE;sp|Q561X9|BDH2_DANRE;tr|A0A2R8QJG5|A0A2R8QJG5_DANRE	tr|Z4YIQ5|Z4YIQ5_DANRE;tr|B2GSA5|B2GSA5_DANRE;sp|Q561X9|BDH2_DANRE;tr|A0A2R8QJG5|A0A2R8QJG5_DANRE	BDH2_DANRE	B8JI04;Q561X9			biological regulation;biosynthetic process;cation homeostasis;cellular biosynthetic process;cellular macromolecule biosynthetic process;cellular macromolecule metabolic process;cellular metabolic process;cellular process;chemical homeostasis;cofactor biosynthetic process;cofactor metabolic process;heme metabolic process;hemoglobin biosynthetic process;hemoglobin metabolic process;heterocycle meta…	BASAKI_YBX1_TARGETS_DN;BENPORATH_SOX2_TARGETS;BRUINS_UVC_RESPONSE_VIA_TP53_GROUP_B;BUYTAERT_PHOTODYNAMIC_THERAPY_STRESS_DN;CARBOXYLIC_ACID_METABOLIC_PROCESS;CATABOLIC_PROCESS;CELLULAR_CATABOLIC_PROCESS;CELLULAR_LIPID_CATABOLIC_PROCESS;CELLULAR_LIPID_METABOLIC_PROCESS;CHANG_CORE_SERUM_RESPONSE_DN;chr4q24;COENZYME_BINDING;COFACTOR_BINDING;CREIGHTON_ENDOCRINE_THERAPY_RESISTANCE_1;CYTOPLASM;CYTOPLASM…	Completeproteome;Cytoplasm;NAD;Oxidoreductase;Referenceproteome	Mito_GSEA	Apopto_GSEA		3	3	3	25
		23.4764	23.6427	23.622	23.4809	23.5607	22.7549		0.295132	0.739201	0.314867	0.870705	Baculoviral IAP repeat-containing 6 OS=Danio rerio OX=7955 GN=birc6 PE=1 SV=3;tr|F1QHY3|F1QHY3_	birc6	tr|F1QHY3|F1QHY3_DANRE;REV__tr|F1QHY3|F1QHY3_DANRE;tr|X1WF03|X1WF03_DANRE;REV__tr|X1WF03|X1WF03_DANRE	tr|F1QHY3|F1QHY3_DANRE;REV__tr|F1QHY3|F1QHY3_DANRE;tr|X1WF03|X1WF03_DANRE;REV__tr|X1WF03|X1WF03_DANRE	F1QHY3_DANRE	F1QHY3			apoptosis;biological regulation;cell death;cellular process;death;programmed cell death;regulation of biological process;regulation of cell division;regulation of cellular process;regulation of cytokinesis	AACTTT_UNKNOWN;AAGCACA;ACTACCT;ACTGAAA;AGTCAGC;ANTI_APOPTOSIS;APOPTOSIS_GO;ATTACAT;BENPORATH_MYC_MAX_TARGETS;CELL_DEVELOPMENT;CHANDRAN_METASTASIS_TOP50_UP;CHANDRAN_METASTASIS_UP;chr2p22;CTTGTAT;DANG_BOUND_BY_MYC;ESC_V6.5_UP_LATE.V1_DN;GRAESSMANN_APOPTOSIS_BY_DOXORUBICIN_DN;GSE17721_4_VS_24H_GARDIQUIMOD_BMDM_DN;GSE17721_PAM3CSK4_VS_GADIQUIMOD_8H_BMDM_DN;GSE17721_POLYIC_VS_GARDIQUIMOD_4H_BMDM_UP;GS…	Completeproteome;Proteomicsidentification;Referenceproteome		Apopto_GSEA		1	1	1	12
		22.3376	20.0189	22.3164	21.5544	20.4358	19.1829		0.32071	0.654321	1.1666	1.03229	Bleomycin hydrolase OS=Danio rerio OX=7955 GN=blmh PE=2 SV=1;tr|F1R4G2|F1R4G2_	blmh	tr|Q7SXJ5|Q7SXJ5_DANRE;tr|F1R4G2|F1R4G2_DANRE	tr|Q7SXJ5|Q7SXJ5_DANRE;tr|F1R4G2|F1R4G2_DANRE	F1R4G2_DANRE	F1R4G2				ACOSTA_PROLIFERATION_INDEPENDENT_MYC_TARGETS_UP;ALFANO_MYC_TARGETS;AMINOPEPTIDASE_ACTIVITY;ATGCTGC;BASSO_B_LYMPHOCYTE_NETWORK;BORCZUK_MALIGNANT_MESOTHELIOMA_UP;BROWNE_HCMV_INFECTION_16HR_UP;BROWNE_HCMV_INFECTION_24HR_UP;CAIRO_HEPATOBLASTOMA_CLASSES_UP;CARBOXYPEPTIDASE_ACTIVITY;CASORELLI_ACUTE_PROMYELOCYTIC_LEUKEMIA_DN;CELLULAR_MACROMOLECULE_METABOLIC_PROCESS;CELLULAR_PROTEIN_METABOLIC_PROCESS;chr…	Completeproteome;Proteomicsidentification;Referenceproteome				2	2	2	13
		23.1333	25.4154	23.6553	22.8086	22.2401	23.3052		0.164743	0.496325	1.28337	1.49958	Biliverdin reductase A OS=Danio rerio OX=7955 GN=blvra PE=1 SV=1	blvra	tr|B0S5N7|B0S5N7_DANRE	tr|B0S5N7|B0S5N7_DANRE	Q08CI5_DANRE	Q08CI5			catabolic process;cellular catabolic process;cellular metabolic process;cellular nitrogen compound catabolic process;cellular nitrogen compound metabolic process;cellular process;cofactor catabolic process;cofactor metabolic process;heme catabolic process;heme metabolic process;heterocycle catabolic process;heterocycle metabolic process;metabolic process;nitrogen compound metabolic process;pigmen…	ACEVEDO_LIVER_CANCER_UP;ACEVEDO_LIVER_TUMOR_VS_NORMAL_ADJACENT_TISSUE_UP;BIOCARTA_IL10_PATHWAY;BORCZUK_MALIGNANT_MESOTHELIOMA_UP;BRUINS_UVC_RESPONSE_LATE;CASORELLI_ACUTE_PROMYELOCYTIC_LEUKEMIA_DN;CATABOLIC_PROCESS;CELLULAR_CATABOLIC_PROCESS;CHEN_METABOLIC_SYNDROM_NETWORK;COFACTOR_CATABOLIC_PROCESS;COFACTOR_METABOLIC_PROCESS;CORRE_MULTIPLE_MYELOMA_DN;ELECTRON_TRANSPORT_GO_0006118;FARMER_BREAST_CAN…					8	8	1	49
		20.1583	23.1824	19.9981	17.3402	16.2559	17.3247		0.0195	0.0793538	4.13933	3.46049	Biliverdin reductase A OS=Danio rerio OX=7955 GN=blvra PE=2 SV=1	blvra	tr|Q08CI5|Q08CI5_DANRE	tr|Q08CI5|Q08CI5_DANRE	Q08CI5_DANRE	Q08CI5			catabolic process;cellular catabolic process;cellular metabolic process;cellular nitrogen compound catabolic process;cellular nitrogen compound metabolic process;cellular process;cofactor catabolic process;cofactor metabolic process;heme catabolic process;heme metabolic process;heterocycle catabolic process;heterocycle metabolic process;metabolic process;nitrogen compound metabolic process;pigmen…	ACEVEDO_LIVER_CANCER_UP;ACEVEDO_LIVER_TUMOR_VS_NORMAL_ADJACENT_TISSUE_UP;BIOCARTA_IL10_PATHWAY;BORCZUK_MALIGNANT_MESOTHELIOMA_UP;BRUINS_UVC_RESPONSE_LATE;CASORELLI_ACUTE_PROMYELOCYTIC_LEUKEMIA_DN;CATABOLIC_PROCESS;CELLULAR_CATABOLIC_PROCESS;CHEN_METABOLIC_SYNDROM_NETWORK;COFACTOR_CATABOLIC_PROCESS;COFACTOR_METABOLIC_PROCESS;CORRE_MULTIPLE_MYELOMA_DN;ELECTRON_TRANSPORT_GO_0006118;FARMER_BREAST_CAN…					8	1	1	3
		23.314	26.8631	24.8257	19.8338	19.8581	23.6441		0.0756323	0.259331	3.88893	2.24659	Biliverdin reductase B OS=Danio rerio OX=7955 GN=blvrb PE=1 SV=1;tr|Q6DGA0|Q6DGA0_	blvrb	tr|B8JMC1|B8JMC1_DANRE;tr|Q6DGA0|Q6DGA0_DANRE;tr|B8JMC0|B8JMC0_DANRE	tr|B8JMC1|B8JMC1_DANRE;tr|Q6DGA0|Q6DGA0_DANRE;tr|B8JMC0|B8JMC0_DANRE	B8JMC1_DANRE	B8JMC1				ACEVEDO_LIVER_CANCER_UP;ACEVEDO_NORMAL_TISSUE_ADJACENT_TO_LIVER_TUMOR_UP;AKT_UP.V1_DN;AKT_UP_MTOR_DN.V1_DN;ALCALAY_AML_BY_NPM1_LOCALIZATION_DN;ARGGGTTAA_UNKNOWN;BENPORATH_ES_WITH_H3K27ME3;BILANGES_RAPAMYCIN_SENSITIVE_VIA_TSC1_AND_TSC2;BILANGES_SERUM_SENSITIVE_GENES;BIOCARTA_IL10_PATHWAY;BLUM_RESPONSE_TO_SALIRASIB_UP;BMI1_DN.V1_DN;BOYLAN_MULTIPLE_MYELOMA_D_UP;BOYLAN_MULTIPLE_MYELOMA_PCA1_DN;BROWNE…	Completeproteome;Referenceproteome		Apopto_GSEA		10	10	10	51
		16.4958	20.2075	17.9957	20.2867	20.2107	16.6996		0.630391	0.892019	-0.832671	-0.489609	BMS1 ribosome biogenesis factor OS=Danio rerio OX=7955 GN=bms1 PE=1 SV=2;tr|A0A2R8QHE5|A0A2R8QHE5_	bms1	tr|E7F349|E7F349_DANRE;tr|A0A2R8QHE5|A0A2R8QHE5_DANRE;tr|A0A2R8Q045|A0A2R8Q045_DANRE;tr|F6PCZ9|F6PCZ9_DANRE;tr|A9JRS3|A9JRS3_DANRE;tr|A3KNV1|A3KNV1_DANRE;tr|Q6DC28|Q6DC28_DANRE;tr|E7EXI9|E7EXI9_DANRE;tr|A9JT97|A9JT97_DANRE	tr|E7F349|E7F349_DANRE;tr|A0A2R8QHE5|A0A2R8QHE5_DANRE	A9JT97_DANRE	A9JT97			cellular component biogenesis;cellular component biogenesis at cellular level;cellular component organization or biogenesis;cellular component organization or biogenesis at cellular level;cellular process;ribonucleoprotein complex biogenesis;ribosome biogenesis	chr10q11;COLDREN_GEFITINIB_RESISTANCE_UP;ESC_J1_UP_EARLY.V1_DN;ESC_J1_UP_LATE.V1_DN;FLECHNER_PBL_KIDNEY_TRANSPLANT_OK_VS_DONOR_UP;GGAANCGGAANY_UNKNOWN;GRADE_COLON_CANCER_UP;GSE10094_LCMV_VS_LISTERIA_IND_EFF_CD4_TCELL_UP;GSE13306_TREG_VS_TCONV_UP;GSE13485_CTRL_VS_DAY3_YF17D_VACCINE_PBMC_UP;GSE13485_PRE_VS_POST_YF17D_VACCINATION_PBMC_UP;GSE14769_UNSTIM_VS_80MIN_LPS_BMDM_UP;GSE16522_MEMORY_VS_NAIVE_…	GTP-binding;Nucleotide-binding				3	3	3	6
		15.5097	16.8129	17.2184	21.4954	21.8286	22.3141	+	0.000698547	0.0128485	-5.36569	-8.03687	HRas proto-oncogene, GTPase b OS=Danio rerio OX=7955 GN=hrasb PE=4 SV=1;tr|A0A1L1QZE5|A0A1L1QZE5_	hrasb	tr|F8W5K1|F8W5K1_DANRE;tr|A0A1L1QZE5|A0A1L1QZE5_DANRE;tr|Q4V9A9|Q4V9A9_DANRE;tr|Q7ZUL8|Q7ZUL8_DANRE;tr|Q6DGD1|Q6DGD1_DANRE;tr|Q6AZA4|Q6AZA4_DANRE;sp|P79737|RASN_DANRE;tr|Q568K0|Q568K0_DANRE;tr|Q503B6|Q503B6_DANRE;tr|F1QNG4|F1QNG4_DANRE;tr|A0A2R8Q8S1|A0A2R8Q8S1_DANRE	tr|F8W5K1|F8W5K1_DANRE;tr|A0A1L1QZE5|A0A1L1QZE5_DANRE;tr|Q4V9A9|Q4V9A9_DANRE;tr|Q7ZUL8|Q7ZUL8_DANRE;tr|Q6DGD1|Q6DGD1_DANRE;tr|Q6AZA4|Q6AZA4_DANRE;sp|P79737|RASN_DANRE;tr|Q568K0|Q568K0_DANRE;tr|Q503B6|Q503B6_DANRE;tr|F1QNG4|F1QNG4_DANRE;tr|A0A2R8Q8S1|A0A2R8Q8S1_DANRE	Q503B6_DANRE	Q503B6			biological regulation;cellular process;cellular response to stimulus;intracellular signal transduction;regulation of biological process;regulation of cellular process;response to stimulus;signal transduction;small GTPase mediated signal transduction		Completeproteome;GTP-binding;Nucleotide-binding;Proteomicsidentification;Referenceproteome				2	2	2	6
		23.9107	23.882	23.9838	23.5446	24.2874	23.3765		0.538052	0.891644	0.189334	0.496299	Biphenyl hydrolase like OS=Danio rerio OX=7955 GN=bphl PE=1 SV=1;tr|Q7ZVE1|Q7ZVE1_	bphl	tr|A0A0G2KLD8|A0A0G2KLD8_DANRE;tr|Q7ZVE1|Q7ZVE1_DANRE	tr|A0A0G2KLD8|A0A0G2KLD8_DANRE;tr|Q7ZVE1|Q7ZVE1_DANRE											5	5	5	66
		20.1494	21.2991	20.799	21.0584	20.2321	21.4209		0.765472	0.953853	-0.154633	-0.264659	Bisphosphate nucleotidase 1 OS=Danio rerio OX=7955 GN=bpnt1 PE=1 SV=1;tr|Q6DHR4|Q6DHR4_	bpnt1	tr|E9QE61|E9QE61_DANRE;tr|Q6DHR4|Q6DHR4_DANRE;tr|Q5RGA7|Q5RGA7_DANRE;tr|A0A0R4IHR0|A0A0R4IHR0_DANRE;tr|A0A2R8RUD6|A0A2R8RUD6_DANRE;tr|A0A2R8QN59|A0A2R8QN59_DANRE	tr|E9QE61|E9QE61_DANRE;tr|Q6DHR4|Q6DHR4_DANRE;tr|Q5RGA7|Q5RGA7_DANRE;tr|A0A0R4IHR0|A0A0R4IHR0_DANRE;tr|A0A2R8RUD6|A0A2R8RUD6_DANRE;tr|A0A2R8QN59|A0A2R8QN59_DANRE	Q6DHR4_DANRE	Q6DHR4			cellular lipid metabolic process;cellular metabolic process;cellular process;glycerolipid metabolic process;glycerophospholipid metabolic process;lipid metabolic process;lipid modification;lipid phosphorylation;metabolic process;organophosphate metabolic process;phosphate-containing compound metabolic process;phosphatidylinositol metabolic process;phosphatidylinositol phosphorylation;phospholipid…	AACATTC;ACATTCC;ANATOMICAL_STRUCTURE_DEVELOPMENT;BOYLAN_MULTIPLE_MYELOMA_C_D_UP;CHEN_LIVER_METABOLISM_QTL_CIS;chr1q42;CTATGCA;GRAESSMANN_APOPTOSIS_BY_DOXORUBICIN_DN;GRAESSMANN_APOPTOSIS_BY_SERUM_DEPRIVATION_UP;GRAESSMANN_RESPONSE_TO_MC_AND_DOXORUBICIN_DN;GSE13411_NAIVE_VS_SWITCHED_MEMORY_BCELL_UP;GSE13485_DAY1_VS_DAY21_YF17D_VACCINE_PBMC_DN;GSE13485_DAY1_VS_DAY3_YF17D_VACCINE_PBMC_DN;GSE14000_4H_…			Apopto_GSEA		1	1	1	5
		23.7075	21.9056	22.7482	23.2631	23.5935	22.1067		0.785211	0.955176	-0.200667	-0.254473	Bromodomain-containing 3a OS=Danio rerio OX=7955 GN=brd3a PE=1 SV=1;tr|E7F3R5|E7F3R5_	brd3a	tr|F1QQP6|F1QQP6_DANRE;tr|E7F3R5|E7F3R5_DANRE;tr|Q7SXL8|Q7SXL8_DANRE;tr|Q504H0|Q504H0_DANRE	tr|F1QQP6|F1QQP6_DANRE;tr|E7F3R5|E7F3R5_DANRE;tr|Q7SXL8|Q7SXL8_DANRE;tr|Q504H0|Q504H0_DANRE	F1QQP6_DANRE	F1QQP6			cell differentiation;cellular developmental process;cellular process;developmental process;myeloid cell differentiation;thrombocyte differentiation		Bromodomain;Completeproteome;Proteomicsidentification;Referenceproteome				7	7	5	32
		17.2624	17.3947	16.661	19.2719	20.5744	17.7487		0.0689675	0.27073	-2.0923	-2.20897	Bromodomain-containing 7 OS=Danio rerio OX=7955 GN=brd7 PE=1 SV=1	brd7	tr|B0S7E1|B0S7E1_DANRE	tr|B0S7E1|B0S7E1_DANRE	Q7SXG7_DANRE	Q7SXG7				ATGTACA;BENPORATH_CYCLING_GENES;BIOPOLYMER_METABOLIC_PROCESS;BOYAULT_LIVER_CANCER_SUBCLASS_G3_UP;chr16q12;CTTGTAT;CYTOPLASM;DIAZ_CHRONIC_MEYLOGENOUS_LEUKEMIA_UP;GARCIA_TARGETS_OF_FLI1_AND_DAX1_DN;GCM_RAB10;GSE15930_STIM_VS_STIM_AND_IFNAB_24H_CD8_T_CELL_UP;GSE15930_STIM_VS_STIM_AND_IL-12_24H_CD8_T_CELL_UP;GSE15930_STIM_VS_STIM_AND_IL-12_72H_CD8_T_CELL_UP;GSE22886_NAIVE_CD4_TCELL_VS_NEUTROPHIL_UP;G…					1	1	1	1
		21.9119	22.4507	22.025	22.2145	22.341	22.3354		0.37741	0.843604	-0.167767	-0.623336	Bsg protein OS=Danio rerio OX=7955 GN=bsg PE=2 SV=1;tr|Q6PH44|Q6PH44_	bsg	tr|Q6P0H1|Q6P0H1_DANRE;tr|Q6PH44|Q6PH44_DANRE;tr|A0A0R4ICR8|A0A0R4ICR8_DANRE;tr|B0CLY2|B0CLY2_DANRE;tr|F1R8Z4|F1R8Z4_DANRE;tr|Q1LVH2|Q1LVH2_DANRE;tr|Q7T1J4|Q7T1J4_DANRE;tr|Q1LVH3|Q1LVH3_DANRE	tr|Q6P0H1|Q6P0H1_DANRE;tr|Q6PH44|Q6PH44_DANRE;tr|A0A0R4ICR8|A0A0R4ICR8_DANRE;tr|B0CLY2|B0CLY2_DANRE	B0CLY2_DANRE	B0CLY2			biological regulation;cell surface receptor linked signaling pathway;cellular process;cellular response to stimulus;enzyme linked receptor protein signaling pathway;regulation of biological process;regulation of cellular process;response to stimulus;signal transduction;transmembrane receptor protein tyrosine kinase signaling pathway	BARRIER_COLON_CANCER_RECURRENCE_DN;BENPORATH_MYC_TARGETS_WITH_EBOX;BLALOCK_ALZHEIMERS_DISEASE_DN;CAIRO_HEPATOBLASTOMA_CLASSES_UP;CELL_SURFACE_RECEPTOR_LINKED_SIGNAL_TRANSDUCTION_GO_0007166;CHIBA_RESPONSE_TO_TSA;CHIBA_RESPONSE_TO_TSA_UP;chr19p13;CREIGHTON_AKT1_SIGNALING_VIA_MTOR_UP;DACOSTA_UV_RESPONSE_VIA_ERCC3_TTD_UP;DACOSTA_UV_RESPONSE_VIA_ERCC3_UP;DANG_BOUND_BY_MYC;DELACROIX_RARG_BOUND_MEF;DIAZ…					3	3	3	20
		26.4041	26.4556	26.4162	26.0965	26.7475	26.5169		0.889371	0.97736	-0.0283324	-0.0972939	Transcription factor BTF3 OS=Danio rerio OX=7955 GN=btf3 PE=1 SV=1	btf3	tr|Q08C78|Q08C78_DANRE	tr|Q08C78|Q08C78_DANRE	Q08C78_DANRE	Q08C78				ACEVEDO_LIVER_TUMOR_VS_NORMAL_ADJACENT_TISSUE_UP;ACTGCAG;ALONSO_METASTASIS_UP;ATTCTTT;BILANGES_RAPAMYCIN_SENSITIVE_VIA_TSC1_AND_TSC2;BIOPOLYMER_METABOLIC_PROCESS;BONOME_OVARIAN_CANCER_SURVIVAL_SUBOPTIMAL_DEBULKING;BRACHAT_RESPONSE_TO_CAMPTOTHECIN_DN;BYSTRYKH_HEMATOPOIESIS_STEM_CELL_QTL_TRANS;CHAUHAN_RESPONSE_TO_METHOXYESTRADIOL_DN;chr5q13;CTTTGT_V$LEF1_Q2;ENK_UV_RESPONSE_KERATINOCYTE_UP;FEVR_CTNN…	Completeproteome;Proteomicsidentification;Referenceproteome				8	8	8	82
		23.2085	24.3618	24.5195	18.0388	24.7705	24.1623		0.479305	0.801389	1.70607	0.74531	Transcription factor BTF3 OS=Danio rerio OX=7955 GN=btf3l4 PE=2 SV=1;sp|Q6PC91|BT3L4_	btf3l4	tr|A7E2Q0|A7E2Q0_DANRE;sp|Q6PC91|BT3L4_DANRE;tr|A0A0R4ITU6|A0A0R4ITU6_DANRE;tr|A0A0R4IUA8|A0A0R4IUA8_DANRE	tr|A7E2Q0|A7E2Q0_DANRE;sp|Q6PC91|BT3L4_DANRE;tr|A0A0R4ITU6|A0A0R4ITU6_DANRE;tr|A0A0R4IUA8|A0A0R4IUA8_DANRE	BT3L4_DANRE	Q6PC91				BENPORATH_SOX2_TARGETS;BRUINS_UVC_RESPONSE_LATE;CAGTATT;chr1p32;GAUSSMANN_MLL_AF4_FUSION_TARGETS_C_UP;GCAAGAC;GCM_HBP1;GEORGES_TARGETS_OF_MIR192_AND_MIR215;GSE12366_PLASMA_CELL_VS_NAIVE_BCELL_DN;GSE13493_CD4INTCD8POS_VS_CD8POS_THYMOCYTE_UP;GSE14308_TH1_VS_INDUCED_TREG_DN;GSE14769_UNSTIM_VS_240MIN_LPS_BMDM_UP;GSE15930_STIM_VS_STIM_AND_IL-12_24H_CD8_T_CELL_UP;GSE17721_0.5H_VS_4H_PAM3CSK4_BMDM_DN;GS…	Completeproteome;Referenceproteome				4	4	4	28
		24.7971	24.9055	24.6183	24.7366	25.288	24.2858		0.9913	0.997247	0.00349935	0.00871243	BUB3 mitotic checkpoint protein OS=Danio rerio OX=7955 GN=bub3 PE=1 SV=1;tr|Q6TNV6|Q6TNV6_	bub3	tr|U3JAH9|U3JAH9_DANRE;tr|Q6TNV6|Q6TNV6_DANRE;tr|Q5XJU0|Q5XJU0_DANRE	tr|U3JAH9|U3JAH9_DANRE;tr|Q6TNV6|Q6TNV6_DANRE;tr|Q5XJU0|Q5XJU0_DANRE	Q5XJU0_DANRE	Q5XJU0				AAAGACA;AAAYRNCTG_UNKNOWN;AAAYWAACM_V$HFH4_01;AACTTT_UNKNOWN;ACTAYRNNNCCCR_UNKNOWN;ATTCTTT;BENPORATH_CYCLING_GENES;BENPORATH_ES_1;BENPORATH_NANOG_TARGETS;BENPORATH_NOS_TARGETS;BENPORATH_OCT4_TARGETS;BENPORATH_SOX2_TARGETS;BERENJENO_TRANSFORMED_BY_RHOA_UP;BERTUCCI_MEDULLARY_VS_DUCTAL_BREAST_CANCER_UP;BORCZUK_MALIGNANT_MESOTHELIOMA_UP;BRUINS_UVC_RESPONSE_LATE;CAGGTA_V$AREB6_01;CAGGTCC;CAIRO_HEPATOB…	Repeat;WDrepeat		Apopto_GSEA		9	9	9	80
		16.3167	16.7555	17.4576	20.6661	21.767	16.0206		0.214505	0.531397	-2.64127	-1.39604	Bud31 protein OS=Danio rerio OX=7955 GN=bud31 PE=2 SV=1;tr|A0A0R4I9A3|A0A0R4I9A3_	bud31	tr|B5DDL4|B5DDL4_DANRE;tr|A0A0R4I9A3|A0A0R4I9A3_DANRE;sp|Q567Z7|BUD31_DANRE	tr|B5DDL4|B5DDL4_DANRE;tr|A0A0R4I9A3|A0A0R4I9A3_DANRE;sp|Q567Z7|BUD31_DANRE	BUD31_DANRE	Q567Z7;Q6DRN2			cellular macromolecule metabolic process;cellular metabolic process;cellular nitrogen compound metabolic process;cellular process;macromolecule metabolic process;metabolic process;mRNA metabolic process;mRNA processing;nitrogen compound metabolic process;nuclear mRNA splicing;nucleic acid metabolic process;nucleobase-containing compound metabolic process;primary metabolic process;RNA metabolic pr…	AAAGGGA;AAGGGAT;AATGTGA;ATGAAGG;BASSO_B_LYMPHOCYTE_NETWORK;BIOPOLYMER_METABOLIC_PROCESS;BLUM_RESPONSE_TO_SALIRASIB_UP;CAGGTA_V$AREB6_01;CAGGTG_V$E12_Q6;CAGTATT;CATION_HOMEOSTASIS;CELL_SURFACE_RECEPTOR_LINKED_SIGNAL_TRANSDUCTION_GO_0007166;CELLULAR_CATION_HOMEOSTASIS;CELLULAR_HOMEOSTASIS;CHEMICAL_HOMEOSTASIS;chr7q22;CTTTGT_V$LEF1_Q2;DELYS_THYROID_CANCER_DN;DNA_BINDING;ENK_UV_RESPONSE_KERATINOCYTE_…	Completeproteome;Nucleus;Referenceproteome				2	2	2	3
		17.5551	16.8482	17.1836	22.078	21.7726	16.4329		0.191082	0.501825	-2.89889	-1.49101	Bxdc2 protein (Fragment) OS=Danio rerio OX=7955 GN=bxdc2 PE=2 SV=1;tr|A0A0R4IBJ2|A0A0R4IBJ2_	bxdc2	tr|Q7SZR8|Q7SZR8_DANRE;tr|A0A0R4IBJ2|A0A0R4IBJ2_DANRE	tr|Q7SZR8|Q7SZR8_DANRE;tr|A0A0R4IBJ2|A0A0R4IBJ2_DANRE	F1R9X4_DANRE	F1R9X4			cellular component assembly;cellular component assembly at cellular level;cellular component organization;cellular component organization at cellular level;cellular component organization or biogenesis;cellular component organization or biogenesis at cellular level;cellular macromolecular complex assembly;cellular macromolecular complex subunit organization;cellular process;macromolecular complex…		Completeproteome;Proteomicsidentification;Referenceproteome				5	5	5	9
		21.6775	21.4514	21.449	21.7207	22.8821	20.22		0.921109	0.97904	-0.0816326	-0.0933717	Bystin-like OS=Danio rerio OX=7955 GN=bysl PE=2 SV=1;tr|Q6DRD8|Q6DRD8_	bysl	tr|Q7T3F8|Q7T3F8_DANRE;tr|Q6DRD8|Q6DRD8_DANRE;tr|F1R7L3|F1R7L3_DANRE	tr|Q7T3F8|Q7T3F8_DANRE;tr|Q6DRD8|Q6DRD8_DANRE;tr|F1R7L3|F1R7L3_DANRE	Q7T3F8_DANRE	Q7T3F8				BASSO_B_LYMPHOCYTE_NETWORK;BERENJENO_TRANSFORMED_BY_RHOA_UP;BONOME_OVARIAN_CANCER_SURVIVAL_SUBOPTIMAL_DEBULKING;CAIRO_HEPATOBLASTOMA_CLASSES_UP;CAIRO_LIVER_DEVELOPMENT_UP;CHEOK_RESPONSE_TO_MERCAPTOPURINE_UP;chr6p21;CREIGHTON_ENDOCRINE_THERAPY_RESISTANCE_4;CYTOPLASM;E2F3_UP.V1_DN;ENGELMANN_CANCER_PROGENITORS_UP;FEMALE_PREGNANCY;GOLDRATH_HOMEOSTATIC_PROLIFERATION;GRAESSMANN_APOPTOSIS_BY_DOXORUBICIN…			Apopto_GSEA		9	9	9	18
		24.7243	25.7778	24.9545	25.486	26.0653	24.8076		0.568061	0.886663	-0.300767	-0.514926	Basic leucine zipper and W2 domain-containing protein 1-A OS=Danio rerio OX=7955 GN=bzw1a PE=2 SV=1	bzw1a	sp|Q6PD83|BZW1A_DANRE;tr|A0A0R4IMX3|A0A0R4IMX3_DANRE;sp|Q803N9|BZW1B_DANRE	sp|Q6PD83|BZW1A_DANRE	BZW1A_DANRE	Q6PD83			biological regulation;biosynthetic process;cellular biosynthetic process;cellular macromolecule biosynthetic process;cellular macromolecule metabolic process;cellular metabolic process;cellular nitrogen compound metabolic process;cellular process;DNA-dependent;macromolecule biosynthetic process;macromolecule metabolic process;metabolic process;nitrogen compound metabolic process;nucleic acid meta…		Activator;Completeproteome;Referenceproteome;Transcription;Transcriptionregulation				14	14	13	73
		21.7656	23.6014	22.1362	22.5622	23.0507	22.5095		0.742597	0.946966	-0.2064	-0.300719	Basic leucine zipper and W2 domain-containing protein 2 OS=Danio rerio OX=7955 GN=bzw2 PE=2 SV=1	bzw2	sp|Q1LUC1|BZW2_DANRE	sp|Q1LUC1|BZW2_DANRE	BZW2_DANRE	Q1LUC1;Q7ZUN5			anatomical structure development;cell differentiation;cellular developmental process;cellular process;developmental process;nervous system development;system development	AAGCCAT;ACEVEDO_FGFR1_TARGETS_IN_PROSTATE_CANCER_MODEL_UP;ACEVEDO_LIVER_CANCER_UP;ACEVEDO_LIVER_TUMOR_VS_NORMAL_ADJACENT_TISSUE_UP;BENPORATH_NANOG_TARGETS;BROWN_MYELOID_CELL_DEVELOPMENT_DN;BURTON_ADIPOGENESIS_4;CAGGTA_V$AREB6_01;CAGGTG_V$E12_Q6;CAIRO_HEPATOBLASTOMA_CLASSES_UP;CHIARADONNA_NEOPLASTIC_TRANSFORMATION_KRAS_UP;chr7p21;CREIGHTON_ENDOCRINE_THERAPY_RESISTANCE_1;CTACCTC;CTAWWWATA_V$RSRFC4_…	Completeproteome;Developmentalprotein;Differentiation;Neurogenesis;Referenceproteome		Apopto_GSEA		3	2	2	13
		25.4092	25.5628	24.1292	24.9897	25.2513	25.1201		0.859984	0.9671	-0.0866337	-0.154519	Complement component 1, q subcomponent-binding protein OS=Danio rerio OX=7955 GN=c1qbp PE=1 SV=1;tr|Q568R6|Q568R6_	c1qbp	tr|F1R3F7|F1R3F7_DANRE;tr|Q568R6|Q568R6_DANRE;tr|F1R968|F1R968_DANRE	tr|F1R3F7|F1R3F7_DANRE;tr|Q568R6|Q568R6_DANRE;tr|F1R968|F1R968_DANRE	Q568R6_DANRE	Q568R6				ABRAMSON_INTERACT_WITH_AIRE;ACEVEDO_LIVER_TUMOR_VS_NORMAL_ADJACENT_TISSUE_UP;BENPORATH_ES_1;BROWN_MYELOID_CELL_DEVELOPMENT_DN;CACGTG_V$MYC_Q2;CAIRO_HEPATOBLASTOMA_CLASSES_UP;CCANNAGRKGGC_UNKNOWN;CHIANG_LIVER_CANCER_SUBCLASS_UNANNOTATED_DN;chr17p13;COLLER_MYC_TARGETS_UP;DAIRKEE_CANCER_PRONE_RESPONSE_BPA;DEN_INTERACT_WITH_LCA5;DIAZ_CHRONIC_MEYLOGENOUS_LEUKEMIA_UP;DODD_NASOPHARYNGEAL_CARCINOMA_DN;FA…		Mito_GSEA	Apopto_GSEA		6	6	6	82
		22.4004	22.2976	22.1518	22.4426	22.5393	22.216		0.388037	0.887089	-0.116034	-0.52762	Calcium-binding protein 39-like OS=Danio rerio OX=7955 GN=cab39l PE=1 SV=1	cab39l	tr|Q5U373|Q5U373_DANRE;tr|Q6IQL2|Q6IQL2_DANRE;tr|F1QNT8|F1QNT8_DANRE;tr|Q803V8|Q803V8_DANRE;tr|F1QQD3|F1QQD3_DANRE;tr|B8A4Q7|B8A4Q7_DANRE	tr|Q5U373|Q5U373_DANRE	Q5U373_DANRE	Q5U373				CHANDRAN_METASTASIS_DN;chr13q14;CREIGHTON_ENDOCRINE_THERAPY_RESISTANCE_5;CTTTGT_V$LEF1_Q2;GCCATNTTG_V$YY1_Q6;GEORGES_TARGETS_OF_MIR192_AND_MIR215;GOZGIT_ESR1_TARGETS_DN;GRAESSMANN_APOPTOSIS_BY_DOXORUBICIN_DN;GSE11864_UNTREATED_VS_CSF1_IN_MAC_DN;GSE14308_TH2_VS_TH1_UP;GSE1460_NAIVE_CD4_TCELL_ADULT_BLOOD_VS_THYMIC_STROMAL_CELL_UP;GSE15930_STIM_VS_STIM_AND_TRICHOSTATINA_48H_CD8_T_CELL_DN;GSE16522_ME…	Completeproteome;Proteomicsidentification;Referenceproteome		Apopto_GSEA		5	5	5	14
		20.0691	22.4303	21.9189	21.422	21.9389	21.6201		0.810613	0.957325	-0.187567	-0.225218	Calcyclin-binding protein OS=Danio rerio OX=7955 GN=cacybp PE=1 SV=1	cacybp	tr|B0S6K3|B0S6K3_DANRE	tr|B0S6K3|B0S6K3_DANRE	Q6NYG2_DANRE	Q6NYG2				BASAKI_YBX1_TARGETS_UP;BENPORATH_MYC_MAX_TARGETS;BERENJENO_TRANSFORMED_BY_RHOA_UP;BLALOCK_ALZHEIMERS_DISEASE_DN;BLALOCK_ALZHEIMERS_DISEASE_INCIPIENT_DN;BOYAULT_LIVER_CANCER_SUBCLASS_G123_UP;CHARAFE_BREAST_CANCER_LUMINAL_VS_BASAL_UP;CHICAS_RB1_TARGETS_GROWING;CHICAS_RB1_TARGETS_SENESCENT;CHNG_MULTIPLE_MYELOMA_HYPERPLOID_DN;chr1q24;DANG_BOUND_BY_MYC;DARWICHE_PAPILLOMA_RISK_HIGH_UP;DARWICHE_PAPILLOM…					4	4	1	16
		21.1984	21.1263	21.2037	20.6517	21.1083	20.4823		0.0854398	0.50165	0.428701	1.48544	Calcyclin binding protein OS=Danio rerio OX=7955 GN=cacybp PE=2 SV=1	cacybp	tr|Q6NYG2|Q6NYG2_DANRE	tr|Q6NYG2|Q6NYG2_DANRE	Q6NYG2_DANRE	Q6NYG2				BASAKI_YBX1_TARGETS_UP;BENPORATH_MYC_MAX_TARGETS;BERENJENO_TRANSFORMED_BY_RHOA_UP;BLALOCK_ALZHEIMERS_DISEASE_DN;BLALOCK_ALZHEIMERS_DISEASE_INCIPIENT_DN;BOYAULT_LIVER_CANCER_SUBCLASS_G123_UP;CHARAFE_BREAST_CANCER_LUMINAL_VS_BASAL_UP;CHICAS_RB1_TARGETS_GROWING;CHICAS_RB1_TARGETS_SENESCENT;CHNG_MULTIPLE_MYELOMA_HYPERPLOID_DN;chr1q24;DANG_BOUND_BY_MYC;DARWICHE_PAPILLOMA_RISK_HIGH_UP;DARWICHE_PAPILLOM…					4	1	1	6
		23.7797	24.5427	24.0108	24.6708	26.4413	23.7462		0.363898	0.718178	-0.8417	-0.912596	Carbamoyl-phosphate synthetase 2, aspartate transcarbamylase, and dihydroorotase OS=Danio rerio OX=7955 GN=cad PE=2 SV=1;tr|U3JAV8|U3JAV8_	cad	tr|Q5EI67|Q5EI67_DANRE;tr|U3JAV8|U3JAV8_DANRE;tr|Q5XLV0|Q5XLV0_DANRE;tr|F1Q9V4|F1Q9V4_DANRE;tr|Q6PDT9|Q6PDT9_DANRE	tr|Q5EI67|Q5EI67_DANRE;tr|U3JAV8|U3JAV8_DANRE;tr|Q5XLV0|Q5XLV0_DANRE	Q5XLV0_DANRE	Q5XLV0			amine catabolic process;amine metabolic process;biosynthetic process;carbamoyl phosphate biosynthetic process;carbamoyl phosphate metabolic process;carboxylic acid catabolic process;carboxylic acid metabolic process;catabolic process;cellular amine metabolic process;cellular amino acid catabolic process;cellular amino acid metabolic process;cellular aromatic compound metabolic process;cellular bi…	BACOLOD_RESISTANCE_TO_ALKYLATING_AGENTS_DN;BAE_BRCA1_TARGETS_DN;BASAKI_YBX1_TARGETS_UP;BENPORATH_MYC_MAX_TARGETS;BOYLAN_MULTIPLE_MYELOMA_C_CLUSTER_UP;BOYLAN_MULTIPLE_MYELOMA_C_UP;BURTON_ADIPOGENESIS_2;BURTON_ADIPOGENESIS_PEAK_AT_24HR;CACGTG_V$MYC_Q2;CAIRO_HEPATOBLASTOMA_CLASSES_UP;CAIRO_PML_TARGETS_BOUND_BY_MYC_UP;CCGNMNNTNACG_UNKNOWN;chr2p22;CREIGHTON_ENDOCRINE_THERAPY_RESISTANCE_1;CUI_TCF21_TAR…		Mito_GSEA	Apopto_GSEA		30	30	30	115
		24.4884	27.2127	25.5153	17.7767	21.6853	25.7754		0.177364	0.467628	3.99299	1.5708	Carbonic anhydrase OS=Danio rerio OX=7955 GN=cahz PE=1 SV=2	cahz	sp|Q92051|CAHZ_DANRE	sp|Q92051|CAHZ_DANRE	CAHZ_DANRE	Q92051			carbon dioxide transport;cellular metabolic process;cellular process;establishment of localization;gas transport;hypotonic response;hypotonic salinity response;metabolic process;one-carbon metabolic process;response to abiotic stimulus;response to osmotic stress;response to salt stress;response to stimulus;response to stress;small molecule metabolic process;transport		Completeproteome;Directproteinsequencing;Lyase;Metal-binding;Referenceproteome;Zinc				8	8	8	46
		21.1713	19.5588	16.7468	17.1238	16.7362	17.4075		0.188551	0.505568	2.06978	1.47068	Calm1b protein OS=Danio rerio OX=7955 GN=calm3a PE=2 SV=1;sp|Q6PI52|CALM_	calm3a	tr|B2GQW3|B2GQW3_DANRE;sp|Q6PI52|CALM_DANRE;tr|A0A2R8RTK5|A0A2R8RTK5_DANRE;tr|A0A2R8QP29|A0A2R8QP29_DANRE	tr|B2GQW3|B2GQW3_DANRE;sp|Q6PI52|CALM_DANRE;tr|A0A2R8RTK5|A0A2R8RTK5_DANRE;tr|A0A2R8QP29|A0A2R8QP29_DANRE	B2GQW3_DANRE	B2GQW3					Calcium				2	2	2	2
		24.4575	24.2765	23.7941	23.6412	24.2022	24.0115		0.432733	0.843478	0.224401	0.627643	Calr (Fragment) OS=Danio rerio OX=7955 GN=calr PE=2 SV=1;tr|F1Q8W8|F1Q8W8_	calr	tr|A0A0B5JK63|A0A0B5JK63_DANRE;tr|F1Q8W8|F1Q8W8_DANRE;tr|Q6PFP8|Q6PFP8_DANRE	tr|A0A0B5JK63|A0A0B5JK63_DANRE;tr|F1Q8W8|F1Q8W8_DANRE;tr|Q6PFP8|Q6PFP8_DANRE	F1Q8W8_DANRE	F1Q8W8			cellular macromolecule metabolic process;cellular metabolic process;cellular process;cellular protein metabolic process;macromolecule metabolic process;metabolic process;primary metabolic process;protein folding;protein metabolic process	APOPTOSIS_GO;BCAT_BILD_ET_AL_UP;BENPORATH_ES_CORE_NINE_CORRELATED;BENPORATH_MYC_MAX_TARGETS;BENPORATH_NANOG_TARGETS;BENPORATH_SOX2_TARGETS;BHATI_G2M_ARREST_BY_2METHOXYESTRADIOL_UP;BIOCARTA_NFAT_PATHWAY;BIOPOLYMER_METABOLIC_PROCESS;BLALOCK_ALZHEIMERS_DISEASE_DN;BROWN_MYELOID_CELL_DEVELOPMENT_DN;BROWNE_HCMV_INFECTION_48HR_DN;CALCIUM_ION_BINDING;CATION_BINDING;CATION_HOMEOSTASIS;CELL_DEVELOPMENT;CEL…	Chaperone;Completeproteome;Endoplasmicreticulum;Proteomicsidentification;Referenceproteome		Apopto_GSEA		10	8	8	60
		24.137	24.0809	24.0519	22.9863	24.3076	24.0137		0.46894	0.837758	0.320733	0.639782	Calr3a (Fragment) OS=Danio rerio OX=7955 GN=calr3a PE=2 SV=1;tr|Q6PE26|Q6PE26_	calr3a	tr|A0A0B5JPZ1|A0A0B5JPZ1_DANRE;tr|Q6PE26|Q6PE26_DANRE;tr|Q9PUC1|Q9PUC1_DANRE	tr|A0A0B5JPZ1|A0A0B5JPZ1_DANRE;tr|Q6PE26|Q6PE26_DANRE;tr|Q9PUC1|Q9PUC1_DANRE	F1RE67_DANRE	F1RE67			cellular macromolecule metabolic process;cellular metabolic process;cellular process;cellular protein metabolic process;macromolecule metabolic process;metabolic process;primary metabolic process;protein folding;protein metabolic process		Chaperone;Completeproteome;Endoplasmicreticulum;Proteomicsidentification;Referenceproteome				11	6	1	45
		26.8164	25.4211	25.4128	25.2455	26.1566	25.7797		0.785328	0.956966	0.156167	0.245481	Calreticulin OS=Danio rerio OX=7955 GN=calr3b PE=2 SV=1;tr|Q6DI13|Q6DI13_	calr3b	tr|Q802X3|Q802X3_DANRE;tr|Q6DI13|Q6DI13_DANRE;tr|A0A0R4IL29|A0A0R4IL29_DANRE;tr|A0A0B5JS27|A0A0B5JS27_DANRE	tr|Q802X3|Q802X3_DANRE;tr|Q6DI13|Q6DI13_DANRE;tr|A0A0R4IL29|A0A0R4IL29_DANRE;tr|A0A0B5JS27|A0A0B5JS27_DANRE	Q802X3_DANRE	Q802X3			cellular macromolecule metabolic process;cellular metabolic process;cellular process;cellular protein metabolic process;macromolecule metabolic process;metabolic process;primary metabolic process;protein folding;protein metabolic process		Chaperone;Endoplasmicreticulum				17	17	12	142
		22.5269	23.3264	23.0928	22.5615	23.4372	23.1173		0.878949	0.975928	-0.0566336	-0.12614	Calumenin-B OS=Danio rerio OX=7955 GN=calub PE=1 SV=1;sp|Q7SXV9|CALUB_	calub	tr|F1R5E6|F1R5E6_DANRE;sp|Q7SXV9|CALUB_DANRE;tr|E7FD28|E7FD28_DANRE;tr|F8W616|F8W616_DANRE	tr|F1R5E6|F1R5E6_DANRE;sp|Q7SXV9|CALUB_DANRE;tr|E7FD28|E7FD28_DANRE	CALUB_DANRE	Q7SXV9					Calcium;Completeproteome;Endoplasmicreticulum;Metal-binding;Referenceproteome;Repeat;Sarcoplasmicreticulum;Secreted;Signal				7	7	7	28
		22.4156	22.4165	21.7735	22.1083	21.6439	22.3642		0.616224	0.918254	0.163067	0.407128	Calcium/calmodulin-dependent protein kinase (CaM kinase) II gamma 2 OS=Danio rerio OX=7955 GN=camk2g2 PE=1 SV=1;tr|F1QW17|F1QW17_	camk2g2	tr|A0A0R4IQT3|A0A0R4IQT3_DANRE;tr|F1QW17|F1QW17_DANRE;tr|A0A286YAD2|A0A286YAD2_DANRE;tr|Q4V9P8|Q4V9P8_DANRE;tr|A0A2R8PWY6|A0A2R8PWY6_DANRE;tr|A0A2R8QIR1|A0A2R8QIR1_DANRE;tr|A2BGW3|A2BGW3_DANRE;tr|A1L281|A1L281_DANRE;tr|E9QDQ2|E9QDQ2_DANRE;sp|Q6DEH3|KC2D1_DANRE;tr|A0A2U3TVF6|A0A2U3TVF6_DANRE;tr|A0A0R4IVW3|A0A0R4IVW3_DANRE;tr|F1Q7Q1|F1Q7Q1_DANRE;tr|E7F2G0|E7F2G0_DANRE;tr|A0A0R4I9B3|A0A0R4I9B3_DANRE…	tr|A0A0R4IQT3|A0A0R4IQT3_DANRE;tr|F1QW17|F1QW17_DANRE;tr|A0A286YAD2|A0A286YAD2_DANRE;tr|Q4V9P8|Q4V9P8_DANRE;tr|A0A2R8PWY6|A0A2R8PWY6_DANRE;tr|A0A2R8QIR1|A0A2R8QIR1_DANRE;tr|A2BGW3|A2BGW3_DANRE;tr|A1L281|A1L281_DANRE;tr|E9QDQ2|E9QDQ2_DANRE;sp|Q6DEH3|KC2D1_DANRE;tr|A0A2U3TVF6|A0A2U3TVF6_DANRE;tr|A0A0R4IVW3|A0A0R4IVW3_DANRE											4	4	4	21
		25.0575	24.8045	24.2519	25.288	25.9179	25.0807		0.104694	0.446011	-0.724233	-1.62263	Cullin-associated and neddylation-dissociated 1 OS=Danio rerio OX=7955 GN=cand1 PE=2 SV=1;tr|Q5TYZ5|Q5TYZ5_	cand1	tr|Q802V5|Q802V5_DANRE;tr|Q5TYZ5|Q5TYZ5_DANRE;tr|A0A2R8QTM1|A0A2R8QTM1_DANRE;tr|A0A2R8Q8U5|A0A2R8Q8U5_DANRE;tr|A8E7M5|A8E7M5_DANRE;tr|A0A2R8Q944|A0A2R8Q944_DANRE	tr|Q802V5|Q802V5_DANRE;tr|Q5TYZ5|Q5TYZ5_DANRE	Q802V5_DANRE	Q802V5			cellular component assembly;cellular component assembly at cellular level;cellular component organization;cellular component organization at cellular level;cellular component organization or biogenesis;cellular component organization or biogenesis at cellular level;cellular macromolecular complex assembly;cellular macromolecular complex subunit organization;cellular macromolecule metabolic proces…	ABRAMSON_INTERACT_WITH_AIRE;AGUIRRE_PANCREATIC_CANCER_COPY_NUMBER_DN;ATGTTAA;BENPORATH_NANOG_TARGETS;BIDUS_METASTASIS_UP;BIOPOLYMER_METABOLIC_PROCESS;BIOPOLYMER_MODIFICATION;BLALOCK_ALZHEIMERS_DISEASE_DN;BYSTROEM_CORRELATED_WITH_IL5_DN;CELLULAR_MACROMOLECULE_METABOLIC_PROCESS;CELLULAR_PROTEIN_METABOLIC_PROCESS;chr12q14;DACOSTA_UV_RESPONSE_VIA_ERCC3_DN;DODD_NASOPHARYNGEAL_CARCINOMA_DN;GATTGGY_V$NF…					20	20	20	128
		25.941	24.519	25.1121	24.3812	25.8734	24.7262		0.763216	0.951219	0.1971	0.277163	Calnexin OS=Danio rerio OX=7955 GN=canx PE=1 SV=1;tr|Q7SYE1|Q7SYE1_	canx	tr|F1QKS4|F1QKS4_DANRE;tr|Q7SYE1|Q7SYE1_DANRE	tr|F1QKS4|F1QKS4_DANRE;tr|Q7SYE1|Q7SYE1_DANRE	F1QKS4_DANRE	F1QKS4			cellular macromolecule metabolic process;cellular metabolic process;cellular process;cellular protein metabolic process;macromolecule metabolic process;metabolic process;primary metabolic process;protein folding;protein metabolic process	ACEVEDO_LIVER_TUMOR_VS_NORMAL_ADJACENT_TISSUE_UP;ACTGAAA;ANATOMICAL_STRUCTURE_DEVELOPMENT;ANATOMICAL_STRUCTURE_FORMATION;ANATOMICAL_STRUCTURE_MORPHOGENESIS;ANGIOGENESIS;ATGAAGG;ATGTTTC;BAELDE_DIABETIC_NEPHROPATHY_DN;BLUM_RESPONSE_TO_SALIRASIB_UP;BOHN_PRIMARY_IMMUNODEFICIENCY_SYNDROM_UP;BYSTRYKH_HEMATOPOIESIS_STEM_CELL_QTL_TRANS;CACGTG_V$MYC_Q2;CACTGTG;CAGGTG_V$E12_Q6;CAIRO_HEPATOBLASTOMA_CLASSES_…	Chaperone;Completeproteome;Endoplasmicreticulum;Proteomicsidentification;Referenceproteome		Apopto_GSEA		17	17	17	112
		25.6336	26.6604	26.0448	26.2332	26.2934	26.9328		0.373283	0.78138	-0.373533	-0.789718	Adenylyl cyclase-associated protein OS=Danio rerio OX=7955 GN=cap1 PE=1 SV=1;tr|A7E2H8|A7E2H8_	cap1	tr|Q6YBS2|Q6YBS2_DANRE;tr|A7E2H8|A7E2H8_DANRE;tr|B8JMD0|B8JMD0_DANRE;tr|Q5BJ21|Q5BJ21_DANRE;tr|Q6P941|Q6P941_DANRE;tr|A0A0R4IXA9|A0A0R4IXA9_DANRE	tr|Q6YBS2|Q6YBS2_DANRE;tr|A7E2H8|A7E2H8_DANRE	B8JMD0_DANRE	B8JMD0			actin cytoskeleton organization;actin filament-based process;cellular component organization;cellular component organization at cellular level;cellular component organization or biogenesis;cellular component organization or biogenesis at cellular level;cellular process;cytoskeleton organization;organelle organization	ACOSTA_PROLIFERATION_INDEPENDENT_MYC_TARGETS_DN;ADENYLATE_CYCLASE_ACTIVATION;ANATOMICAL_STRUCTURE_DEVELOPMENT;ANATOMICAL_STRUCTURE_MORPHOGENESIS;ATACCTC;ATATGCA;BIOCARTA_MPR_PATHWAY;BLALOCK_ALZHEIMERS_DISEASE_DN;BROWN_MYELOID_CELL_DEVELOPMENT_UP;BRUINS_UVC_RESPONSE_VIA_TP53_GROUP_B;BURTON_ADIPOGENESIS_8;CADWELL_ATG16L1_TARGETS_DN;CAMP_MEDIATED_SIGNALING;CELL_SURFACE_RECEPTOR_LINKED_SIGNAL_TRANSDU…	Completeproteome;Proteomicsidentification;Referenceproteome		Apopto_GSEA		18	18	18	163
		18.1447	19.2504	19.3794	19.7387	18.9079	22.4469		0.274538	0.600954	-1.43967	-1.16285	Capping protein (Actin filament), gelsolin-like OS=Danio rerio OX=7955 GN=capgb PE=2 SV=1;tr|A0A0R4IML0|A0A0R4IML0_	capgb	tr|Q6IQN9|Q6IQN9_DANRE;tr|A0A0R4IML0|A0A0R4IML0_DANRE;tr|A0A2R8Q5S0|A0A2R8Q5S0_DANRE;tr|Q7ZU64|Q7ZU64_DANRE;tr|A0A0R4IZL5|A0A0R4IZL5_DANRE	tr|Q6IQN9|Q6IQN9_DANRE;tr|A0A0R4IML0|A0A0R4IML0_DANRE;tr|A0A2R8Q5S0|A0A2R8Q5S0_DANRE;tr|Q7ZU64|Q7ZU64_DANRE;tr|A0A0R4IZL5|A0A0R4IZL5_DANRE	U3JAT6_DANRE	U3JAT6			actin filament capping;barbed-end actin filament capping;biological regulation;cellular component organization;cellular component organization or biogenesis;negative regulation of actin filament depolymerization;negative regulation of actin filament polymerization;negative regulation of biological process;negative regulation of cellular component organization;negative regulation of cellular proce…		Completeproteome;Proteomicsidentification;Referenceproteome				2	2	2	7
		16.0677	21.3731	16.4715	17.1684	15.6525	22.5601		0.865033	0.962126	-0.489571	-0.174718	Calpain 2, (M/II) large subunit a OS=Danio rerio OX=7955 GN=capn2a PE=2 SV=1;tr|A0A0R4IFK0|A0A0R4IFK0_	capn2a	tr|Q5BLH5|Q5BLH5_DANRE;tr|A0A0R4IFK0|A0A0R4IFK0_DANRE	tr|Q5BLH5|Q5BLH5_DANRE;tr|A0A0R4IFK0|A0A0R4IFK0_DANRE	Q5BLH5_DANRE	Q5BLH5			biological regulation;macromolecule metabolic process;metabolic process;primary metabolic process;protein metabolic process;proteolysis;regulation of biological process;regulation of cellular component organization;regulation of cellular process;regulation of cytoskeleton organization;regulation of organelle organization		Calcium;Hydrolase;Protease;Thiolprotease				4	3	2	9
		17.6225	18.0785	17.2978	17.274	15.9533	20.6161		0.851046	0.957745	-0.281546	-0.186962	Calpain 2, (M/II) large subunit b OS=Danio rerio OX=7955 GN=capn2b PE=2 SV=1;tr|B7ZV15|B7ZV15_	capn2b	tr|Q504F5|Q504F5_DANRE;tr|B7ZV15|B7ZV15_DANRE;tr|A9JT02|A9JT02_DANRE;tr|A5PMP0|A5PMP0_DANRE;tr|F1QMV0|F1QMV0_DANRE;tr|A5PMP1|A5PMP1_DANRE;tr|A0A0R4IG81|A0A0R4IG81_DANRE;tr|Q7SYA9|Q7SYA9_DANRE;tr|B8A6G0|B8A6G0_DANRE	tr|Q504F5|Q504F5_DANRE;tr|B7ZV15|B7ZV15_DANRE;tr|A9JT02|A9JT02_DANRE;tr|A5PMP0|A5PMP0_DANRE;tr|F1QMV0|F1QMV0_DANRE	E7FBY5_DANRE	E7FBY5			biological regulation;regulation of biological process;regulation of cellular component organization;regulation of cellular process;regulation of cytoskeleton organization;regulation of organelle organization		Calcium;Completeproteome;Hydrolase;Protease;Proteomicsidentification;Referenceproteome;Thiolprotease				3	1	1	4
		23.4505	21.821	21.9695	23.2681	21.8021	24.5603		0.449647	0.794676	-0.796501	-0.757469	Calpain 2, (m/II) large subunit,-like OS=Danio rerio OX=7955 GN=capn2l PE=1 SV=1;tr|A0A0N4SUE6|A0A0N4SUE6_	capn2l	tr|Q6DFZ8|Q6DFZ8_DANRE;tr|A0A0N4SUE6|A0A0N4SUE6_DANRE;tr|Q561U0|Q561U0_DANRE;tr|A8KC46|A8KC46_DANRE;tr|F6NUF6|F6NUF6_DANRE	tr|Q6DFZ8|Q6DFZ8_DANRE;tr|A0A0N4SUE6|A0A0N4SUE6_DANRE;tr|Q561U0|Q561U0_DANRE;tr|A8KC46|A8KC46_DANRE;tr|F6NUF6|F6NUF6_DANRE	Q561U0_DANRE	Q561U0			biological regulation;macromolecule metabolic process;metabolic process;primary metabolic process;protein metabolic process;proteolysis;regulation of biological process;regulation of cellular component organization;regulation of cellular process;regulation of cytoskeleton organization;regulation of organelle organization		Calcium;Completeproteome;Hydrolase;Protease;Proteomicsidentification;Referenceproteome;Thiolprotease				7	7	6	32
		24.9315	20.8788	23.0337	20.0616	19.2969	25.9991		0.656171	0.901835	1.16213	0.461138	Calpain 9 OS=Danio rerio OX=7955 GN=capn9 PE=1 SV=1;tr|Q6DG44|Q6DG44_	capn9	tr|F1RCJ4|F1RCJ4_DANRE;tr|Q6DG44|Q6DG44_DANRE	tr|F1RCJ4|F1RCJ4_DANRE;tr|Q6DG44|Q6DG44_DANRE	Q6DG44_DANRE	Q6DG44			digestion;macromolecule metabolic process;metabolic process;multicellular organismal process;primary metabolic process;protein metabolic process;proteolysis	ABBUD_LIF_SIGNALING_1_DN;CALCIUM_ION_BINDING;CATION_BINDING;CHARAFE_BREAST_CANCER_LUMINAL_VS_BASAL_UP;chr1q42;CREIGHTON_ENDOCRINE_THERAPY_RESISTANCE_5;CYSTEINE_TYPE_ENDOPEPTIDASE_ACTIVITY;CYSTEINE_TYPE_PEPTIDASE_ACTIVITY;DIGESTION;DODD_NASOPHARYNGEAL_CARCINOMA_UP;ENDOPEPTIDASE_ACTIVITY;FARMER_BREAST_CANCER_BASAL_VS_LULMINAL;FEVR_CTNNB1_TARGETS_UP;GGARNTKYCCA_UNKNOWN;GOZGIT_ESR1_TARGETS_DN;GSE1448…	Calcium;Hydrolase;Protease;Thiolprotease				15	15	15	56
		23.3514	21.2283	21.2829	16.4318	15.583	23.1399		0.225045	0.536175	3.56929	1.37803	Calpain, small subunit 1 a OS=Danio rerio OX=7955 GN=capns1a PE=1 SV=1;tr|Q568A3|Q568A3_	capns1a	tr|Q1LYC9|Q1LYC9_DANRE;tr|Q568A3|Q568A3_DANRE	tr|Q1LYC9|Q1LYC9_DANRE;tr|Q568A3|Q568A3_DANRE	Q568A3_DANRE	Q568A3			macromolecule metabolic process;metabolic process;primary metabolic process;protein metabolic process;proteolysis		Calcium;Completeproteome;Proteomicsidentification;Referenceproteome				5	4	4	15
		23.4928	21.3617	22.6956	20.417	21.98	24.1757		0.807978	0.95497	0.325801	0.240452	Capns1b protein OS=Danio rerio OX=7955 GN=capns1b PE=2 SV=1	capns1b	tr|A7MBX1|A7MBX1_DANRE	tr|A7MBX1|A7MBX1_DANRE	A7MBX1_DANRE	A7MBX1			macromolecule metabolic process;metabolic process;primary metabolic process;protein metabolic process;proteolysis		Calcium				5	5	1	37
		22.9569	23.1665	22.8112	23.1709	22.6842	22.688		0.533398	0.907208	0.1305	0.447375	Zgc:92043 OS=Danio rerio OX=7955 GN=caprin1a PE=2 SV=1;tr|F1QIJ0|F1QIJ0_	caprin1a	tr|Q6DBQ6|Q6DBQ6_DANRE;tr|F1QIJ0|F1QIJ0_DANRE;tr|E7FDQ5|E7FDQ5_DANRE	tr|Q6DBQ6|Q6DBQ6_DANRE;tr|F1QIJ0|F1QIJ0_DANRE;tr|E7FDQ5|E7FDQ5_DANRE	E7FDQ5_DANRE	E7FDQ5			cellular component assembly;cellular component organization;cellular component organization or biogenesis;macromolecular complex assembly;macromolecular complex subunit organization;protein complex assembly;protein complex subunit organization;protein homooligomerization;protein homotrimerization;protein oligomerization;protein trimerization		Completeproteome;Proteomicsidentification;Referenceproteome				6	5	5	35
		24.5941	24.8348	23.929	24.1369	24.9885	24.5593		0.78069	0.958344	-0.108932	-0.233859	Cell cycle-associated protein 1b OS=Danio rerio OX=7955 GN=caprin1b PE=1 SV=1;tr|Q802U4|Q802U4_	caprin1b	tr|A5WVQ1|A5WVQ1_DANRE;tr|Q802U4|Q802U4_DANRE;tr|A5WVQ2|A5WVQ2_DANRE;tr|A5WVQ3|A5WVQ3_DANRE	tr|A5WVQ1|A5WVQ1_DANRE;tr|Q802U4|Q802U4_DANRE	A5WVQ1_DANRE	A5WVQ1					Completeproteome;Proteomicsidentification;Referenceproteome				9	9	8	64
		24.2681	24.4504	25.0078	24.6875	25.006	25.5923		0.207413	0.601339	-0.519834	-1.16554	F-actin-capping protein subunit alpha OS=Danio rerio OX=7955 GN=capza1a PE=1 SV=1;tr|Q7ZUR4|Q7ZUR4_	capza1a	tr|Q6NWK1|Q6NWK1_DANRE;tr|Q7ZUR4|Q7ZUR4_DANRE	tr|Q6NWK1|Q6NWK1_DANRE;tr|Q7ZUR4|Q7ZUR4_DANRE	Q7ZUR4_DANRE	Q7ZUR4			actin filament capping;barbed-end actin filament capping;biological regulation;cellular component organization;cellular component organization or biogenesis;negative regulation of actin filament depolymerization;negative regulation of actin filament polymerization;negative regulation of biological process;negative regulation of cellular component organization;negative regulation of cellular proce…		Actin-binding;Actincapping				10	10	8	78
		23.8157	24.5739	24.1663	23.8748	24.11	24.7039		0.899749	0.978919	-0.0442664	-0.102962	F-actin-capping protein subunit alpha OS=Danio rerio OX=7955 GN=capza1b PE=1 SV=2;tr|A0A0R4IEP3|A0A0R4IEP3_	capza1b	tr|Q6ZM50|Q6ZM50_DANRE;tr|A0A0R4IEP3|A0A0R4IEP3_DANRE;tr|Q6NWD6|Q6NWD6_DANRE;tr|A0A2R8Q153|A0A2R8Q153_DANRE	tr|Q6ZM50|Q6ZM50_DANRE;tr|A0A0R4IEP3|A0A0R4IEP3_DANRE;tr|Q6NWD6|Q6NWD6_DANRE;tr|A0A2R8Q153|A0A2R8Q153_DANRE	Q6NWD6_DANRE	Q6NWD6			actin filament capping;barbed-end actin filament capping;biological regulation;cellular component organization;cellular component organization or biogenesis;negative regulation of actin filament depolymerization;negative regulation of actin filament polymerization;negative regulation of biological process;negative regulation of cellular component organization;negative regulation of cellular proce…		Actin-binding;Actincapping				8	6	6	72
		25.2133	25.2548	24.8216	24.8959	24.8631	25.2113		0.580151	0.923691	0.106467	0.384207	F-actin-capping protein subunit beta OS=Danio rerio OX=7955 GN=capzb PE=1 SV=1	capzb	tr|Q7SXP1|Q7SXP1_DANRE	tr|Q7SXP1|Q7SXP1_DANRE	Q7SXP1_DANRE	Q7SXP1			actin cytoskeleton organization;actin filament capping;actin filament-based process;anatomical structure morphogenesis;barbed-end actin filament capping;biological regulation;cell morphogenesis;cellular component morphogenesis;cellular component organization;cellular component organization at cellular level;cellular component organization or biogenesis;cellular component organization or biogenesi…	ACTIN_BINDING;ACTIN_CYTOSKELETON;CHICAS_RB1_TARGETS_CONFLUENT;chr1p36;CYTOSKELETAL_PART;CYTOSKELETAL_PROTEIN_BINDING;CYTOSKELETON;DAIRKEE_TERT_TARGETS_UP;DIAZ_CHRONIC_MEYLOGENOUS_LEUKEMIA_UP;DOANE_RESPONSE_TO_ANDROGEN_UP;FLECHNER_PBL_KIDNEY_TRANSPLANT_OK_VS_DONOR_UP;GAZDA_DIAMOND_BLACKFAN_ANEMIA_ERYTHROID_DN;GSE10856_CTRL_VS_TNFRSF6B_IN_MACROPHAGE_UP;GSE11924_TFH_VS_TH1_CD4_TCELL_UP;GSE11924_TFH_…	Completeproteome;Proteomicsidentification;Referenceproteome				11	11	11	83
		22.0965	22.7589	21.4129	22.484	22.518	22.6351		0.308343	0.709727	-0.456266	-0.92877	Calcium-regulated heat-stable protein 1 OS=Danio rerio OX=7955 GN=carhsp1 PE=1 SV=1	carhsp1	tr|Q6PHF1|Q6PHF1_DANRE	tr|Q6PHF1|Q6PHF1_DANRE	Q6PHF1_DANRE	Q6PHF1			biological regulation;DNA-dependent;regulation of biological process;regulation of biosynthetic process;regulation of cellular biosynthetic process;regulation of cellular macromolecule biosynthetic process;regulation of cellular metabolic process;regulation of cellular process;regulation of gene expression;regulation of macromolecule biosynthetic process;regulation of macromolecule metabolic proc…	AGCATTA;BLUM_RESPONSE_TO_SALIRASIB_DN;BRACHAT_RESPONSE_TO_CAMPTOTHECIN_UP;BRACHAT_RESPONSE_TO_METHOTREXATE_UP;CHIARADONNA_NEOPLASTIC_TRANSFORMATION_CDC25_DN;CHICAS_RB1_TARGETS_CONFLUENT;chr16p13;CHYLA_CBFA2T3_TARGETS_DN;DAVICIONI_RHABDOMYOSARCOMA_PAX_FOXO1_FUSION_UP;DAVICIONI_TARGETS_OF_PAX_FOXO1_FUSIONS_UP;ENK_UV_RESPONSE_EPIDERMIS_UP;GOLDRATH_ANTIGEN_RESPONSE;GOLDRATH_NAIVE_VS_EFF_CD8_TCELL_DN;…	Completeproteome;Proteomicsidentification;Referenceproteome		Apopto_GSEA		1	1	1	15
		24.0329	23.8882	24.5995	24.5848	25.5528	24.9887		0.0706097	0.348065	-0.868567	-1.90965	Histone-arginine methyltransferase CARM1 OS=Danio rerio OX=7955 GN=carm1 PE=2 SV=1	carm1	sp|Q6DC04|CARM1_DANRE;tr|I3ISR8|I3ISR8_DANRE;tr|I3ITN7|I3ITN7_DANRE	sp|Q6DC04|CARM1_DANRE	CARM1_DANRE	Q6DC04			biological regulation;biosynthetic process;cellular biosynthetic process;cellular component organization;cellular component organization at cellular level;cellular component organization or biogenesis;cellular component organization or biogenesis at cellular level;cellular macromolecule biosynthetic process;cellular macromolecule metabolic process;cellular metabolic process;cellular nitrogen comp…	ACCAAAG;ATGCTGC;ATGTACA;BIOCARTA_CARM_ER_PATHWAY;BIOCARTA_CARM1_PATHWAY;BIOCARTA_HER2_PATHWAY;BIOCARTA_VDR_PATHWAY;BIOPOLYMER_METABOLIC_PROCESS;BIOPOLYMER_MODIFICATION;BLALOCK_ALZHEIMERS_DISEASE_UP;BROWNE_HCMV_INFECTION_18HR_DN;CELLULAR_MACROMOLECULE_METABOLIC_PROCESS;CELLULAR_PROTEIN_METABOLIC_PROCESS;chr19p13;CHROMATIN_MODIFICATION;CHROMOSOME_ORGANIZATION_AND_BIOGENESIS;COVALENT_CHROMATIN_MODIF…	Chromatinregulator;Completeproteome;Cytoplasm;Methyltransferase;Nucleus;Referenceproteome;S-adenosyl-L-methionine;Transcription;Transcriptionregulation;Transferase		Apopto_GSEA		14	14	14	75
		21.5279	22.3576	22.8487	22.3657	22.4693	21.4895		0.796345	0.958151	0.136567	0.229478	Cars protein (Fragment) OS=Danio rerio OX=7955 GN=cars1 PE=2 SV=1;tr|E7FGP2|E7FGP2_	cars1	tr|Q7ZUP8|Q7ZUP8_DANRE;tr|E7FGP2|E7FGP2_DANRE;tr|E7FDV9|E7FDV9_DANRE	tr|Q7ZUP8|Q7ZUP8_DANRE;tr|E7FGP2|E7FGP2_DANRE;tr|E7FDV9|E7FDV9_DANRE											5	5	5	19
		20.1662	21.0496	20.5044	20.621	22.756	20.4756		0.414095	0.777085	-0.7108	-0.80706	Caspase 3, apoptosis-related cysteine peptidase a OS=Danio rerio OX=7955 GN=casp3a PE=1 SV=1;tr|A0A1C9CJ76|A0A1C9CJ76_	casp3a	tr|B8JK21|B8JK21_DANRE;tr|A0A1C9CJ76|A0A1C9CJ76_DANRE;tr|Q98UI8|Q98UI8_DANRE;tr|F1QDH1|F1QDH1_DANRE;tr|B8JK20|B8JK20_DANRE;tr|E9QIX2|E9QIX2_DANRE	tr|B8JK21|B8JK21_DANRE;tr|A0A1C9CJ76|A0A1C9CJ76_DANRE;tr|Q98UI8|Q98UI8_DANRE;tr|F1QDH1|F1QDH1_DANRE;tr|B8JK20|B8JK20_DANRE	F1QDH1_DANRE	F1QDH1			apoptosis;cell death;cellular process;death;programmed cell death		Completeproteome;Hydrolase;Protease;Proteomicsidentification;Referenceproteome;Thiolprotease;Zymogen		Apopto_GO		6	6	6	13
		25.7229	23.7387	24.1409	17.1258	22.9945	26.4602		0.448816	0.775821	2.34068	0.809721	Calpastatin OS=Danio rerio OX=7955 GN=cast PE=1 SV=1;tr|A0A0R4ILE0|A0A0R4ILE0_	cast	tr|A0A2R8RI86|A0A2R8RI86_DANRE;tr|A0A0R4ILE0|A0A0R4ILE0_DANRE;tr|E9QC46|E9QC46_DANRE;tr|A0A0R4IPE6|A0A0R4IPE6_DANRE;tr|F1QZT8|F1QZT8_DANRE;tr|A0A2H4R0I5|A0A2H4R0I5_DANRE;tr|E9QHK0|E9QHK0_DANRE;tr|E9QBC9|E9QBC9_DANRE;tr|E9QDV9|E9QDV9_DANRE;tr|E9QGH3|E9QGH3_DANRE;tr|E9QGE0|E9QGE0_DANRE;tr|E9QFK5|E9QFK5_DANRE;tr|E9QHU9|E9QHU9_DANRE;tr|F1R260|F1R260_DANRE;tr|E9QCS2|E9QCS2_DANRE;tr|E9QGB1|E9QGB1_DANRE	tr|A0A2R8RI86|A0A2R8RI86_DANRE;tr|A0A0R4ILE0|A0A0R4ILE0_DANRE;tr|E9QC46|E9QC46_DANRE;tr|A0A0R4IPE6|A0A0R4IPE6_DANRE;tr|F1QZT8|F1QZT8_DANRE;tr|A0A2H4R0I5|A0A2H4R0I5_DANRE;tr|E9QHK0|E9QHK0_DANRE	E9QCS2_DANRE	E9QCS2				AAAYWAACM_V$HFH4_01;ATTCTTT;BAELDE_DIABETIC_NEPHROPATHY_DN;BHATI_G2M_ARREST_BY_2METHOXYESTRADIOL_DN;BLALOCK_ALZHEIMERS_DISEASE_INCIPIENT_UP;BLALOCK_ALZHEIMERS_DISEASE_UP;BRUINS_UVC_RESPONSE_LATE;CAGCTG_V$AP4_Q5;CAGGTA_V$AREB6_01;CAGGTG_V$E12_Q6;chr5q14;CREIGHTON_ENDOCRINE_THERAPY_RESISTANCE_3;CTTTAAR_UNKNOWN;CUI_TCF21_TARGETS_2_DN;DANG_REGULATED_BY_MYC_DN;DIAZ_CHRONIC_MEYLOGENOUS_LEUKEMIA_UP;DODD…	Completeproteome;Proteomicsidentification;Referenceproteome		Apopto_GSEA		20	20	2	115
		18.3311	17.1238	16.413	17.2106	19.7442	22.5008		0.195018	0.504831	-2.52925	-1.46456	Zgc:194249 protein OS=Danio rerio OX=7955 GN=cast PE=2 SV=1	cast	tr|B3DHH0|B3DHH0_DANRE	tr|B3DHH0|B3DHH0_DANRE	E9QCS2_DANRE	E9QCS2				AAAYWAACM_V$HFH4_01;ATTCTTT;BAELDE_DIABETIC_NEPHROPATHY_DN;BHATI_G2M_ARREST_BY_2METHOXYESTRADIOL_DN;BLALOCK_ALZHEIMERS_DISEASE_INCIPIENT_UP;BLALOCK_ALZHEIMERS_DISEASE_UP;BRUINS_UVC_RESPONSE_LATE;CAGCTG_V$AP4_Q5;CAGGTA_V$AREB6_01;CAGGTG_V$E12_Q6;chr5q14;CREIGHTON_ENDOCRINE_THERAPY_RESISTANCE_3;CTTTAAR_UNKNOWN;CUI_TCF21_TARGETS_2_DN;DANG_REGULATED_BY_MYC_DN;DIAZ_CHRONIC_MEYLOGENOUS_LEUKEMIA_UP;DODD…	Completeproteome;Proteomicsidentification;Referenceproteome		Apopto_GSEA		17	1	1	6
		25.4528	26.7041	26.3625	26.2348	26.3211	25.849		0.928687	0.983872	0.038166	0.0762352	Catalase OS=Danio rerio OX=7955 GN=cat PE=2 SV=1;tr|A0A0R4II89|A0A0R4II89_	cat	tr|Q7ZTT1|Q7ZTT1_DANRE;tr|A0A0R4II89|A0A0R4II89_DANRE;tr|A0A0R4IGK9|A0A0R4IGK9_DANRE;sp|Q9PT92|CATA_DANRE	tr|Q7ZTT1|Q7ZTT1_DANRE;tr|A0A0R4II89|A0A0R4II89_DANRE;tr|A0A0R4IGK9|A0A0R4IGK9_DANRE;sp|Q9PT92|CATA_DANRE	CATA_DANRE	Q9I8V5;Q9PT92			catabolic process;cellular catabolic process;cellular metabolic process;cellular process;cellular response to chemical stimulus;cellular response to hydrogen peroxide;cellular response to oxidative stress;cellular response to reactive oxygen species;cellular response to stimulus;cellular response to stress;hydrogen peroxide catabolic process;hydrogen peroxide metabolic process;metabolic process;r…	ACEVEDO_METHYLATED_IN_LIVER_CANCER_DN;ANTIOXIDANT_ACTIVITY;BASAKI_YBX1_TARGETS_DN;BIOCARTA_LONGEVITY_PATHWAY;BOCHKIS_FOXA2_TARGETS;BRUINS_UVC_RESPONSE_VIA_TP53_GROUP_A;BURTON_ADIPOGENESIS_6;CAIRO_HEPATOBLASTOMA_CLASSES_DN;CHIANG_LIVER_CANCER_SUBCLASS_PROLIFERATION_DN;CHIARETTI_T_ALL_RELAPSE_PROGNOSIS;chr11p13;CREIGHTON_ENDOCRINE_THERAPY_RESISTANCE_3;DUNNE_TARGETS_OF_AML1_MTG8_FUSION_UP;DURCHDEWAL…	Completeproteome;Heme;Hydrogenperoxide;Iron;Metal-binding;NADP;Oxidoreductase;Peroxidase;Peroxisome;Referenceproteome	Mito_GSEA	Apopto_GSEA		19	19	19	200
		23.412	24.397	24.0777	23.5635	24.4097	23.5674		0.789495	0.957854	0.115367	0.228809	Carbonyl reductase 1 OS=Danio rerio OX=7955 GN=cbr1 PE=1 SV=1	cbr1	tr|Q7SYD0|Q7SYD0_DANRE	tr|Q7SYD0|Q7SYD0_DANRE	Q7SYD0_DANRE	Q7SYD0				BOYAULT_LIVER_CANCER_SUBCLASS_G6_UP;BURTON_ADIPOGENESIS_6;BYSTRYKH_HEMATOPOIESIS_STEM_CELL_QTL_CIS;CASORELLI_ACUTE_PROMYELOCYTIC_LEUKEMIA_DN;CHARAFE_BREAST_CANCER_LUMINAL_VS_BASAL_DN;chr21q22;GAUSSMANN_MLL_AF4_FUSION_TARGETS_G_UP;GRUETZMANN_PANCREATIC_CANCER_UP;GSE10239_NAIVE_VS_KLRG1INT_EFF_CD8_TCELL_UP;GSE10325_MYELOID_VS_LUPUS_MYELOID_DN;GSE13485_CTRL_VS_DAY7_YF17D_VACCINE_PBMC_DN;GSE1448_ANTI…	Completeproteome;Proteomicsidentification;Referenceproteome				9	9	8	51
		23.6626	24.8802	24.2895	23.6682	23.7912	24.5622		0.579944	0.892205	0.270233	0.491979	20 beta-hydroxysteroid dehydrogenase OS=Danio rerio OX=7955 GN=cbr1l PE=2 SV=1;tr|Q6NYM2|Q6NYM2_	cbr1l	tr|Q9DF44|Q9DF44_DANRE;tr|Q6NYM2|Q6NYM2_DANRE;tr|A8KC02|A8KC02_DANRE	tr|Q9DF44|Q9DF44_DANRE;tr|Q6NYM2|Q6NYM2_DANRE;tr|A8KC02|A8KC02_DANRE	A8KC02_DANRE	A8KC02					Completeproteome;Proteomicsidentification;Referenceproteome				8	7	7	50
		17.0218	18.3624	17.0427	22.85	23.3615	22.8408	+	0.000310157	0.0129143	-5.54182	-9.62743	SUMO-conjugating enzyme UBC9-A (Fragment) OS=Danio rerio OX=7955 GN=ube2ia PE=1 SV=1;sp|Q9DDJ0|UBC9B_	ube2ia	tr|X1WFY0|X1WFY0_DANRE;sp|Q9DDJ0|UBC9B_DANRE;tr|X1WDN1|X1WDN1_DANRE;sp|Q9W6H5|UBC9A_DANRE	tr|X1WFY0|X1WFY0_DANRE;sp|Q9DDJ0|UBC9B_DANRE;tr|X1WDN1|X1WDN1_DANRE;sp|Q9W6H5|UBC9A_DANRE	UBC9A_DANRE	Q9W6H5			anatomical structure morphogenesis;biological regulation;cell cycle phase;cell cycle process;cell division;cellular component organization;cellular component organization at cellular level;cellular component organization or biogenesis;cellular component organization or biogenesis at cellular level;cellular macromolecule metabolic process;cellular metabolic process;cellular process;cellular protei…		ATP-binding;Cellcycle;Celldivision;Chromosomepartition;Completeproteome;Developmentalprotein;Ligase;Mitosis;Nucleotide-binding;Nucleus;Referenceproteome;Ublconjugationpathway				4	4	4	13
		21.1708	22.2709	22.1986	22.8326	21.8939	21.8126		0.568695	0.887187	-0.299599	-0.513852	Cbx1a protein OS=Danio rerio OX=7955 GN=cbx1a PE=1 SV=1;tr|F1QM86|F1QM86_	cbx1a	tr|Q7ZVR4|Q7ZVR4_DANRE;tr|F1QM86|F1QM86_DANRE	tr|Q7ZVR4|Q7ZVR4_DANRE;tr|F1QM86|F1QM86_DANRE	F1QM86_DANRE	F1QM86					Completeproteome;Nucleus;Proteomicsidentification;Referenceproteome				2	1	1	16
		25.4429	24.6496	24.0481	25.5975	26.2223	24.9544		0.182575	0.539324	-0.877867	-1.36085	Chromobox homolog 3a (HP1 gamma homolog, Drosophila) OS=Danio rerio OX=7955 GN=cbx3a PE=2 SV=1;tr|A0A2R8PXB7|A0A2R8PXB7_	cbx3a	tr|Q0P455|Q0P455_DANRE;tr|A0A2R8PXB7|A0A2R8PXB7_DANRE;tr|F1QNF2|F1QNF2_DANRE;tr|F8W402|F8W402_DANRE;tr|Q6IQ71|Q6IQ71_DANRE	tr|Q0P455|Q0P455_DANRE;tr|A0A2R8PXB7|A0A2R8PXB7_DANRE;tr|F1QNF2|F1QNF2_DANRE	F1R193_DANRE	F1R193					Completeproteome;Nucleus;Proteomicsidentification;Referenceproteome				9	9	8	62
		17.9983	17.7539	16.4307	21.4625	21.5307	21.3563	+	0.00115925	0.0129293	-4.05551	-6.87874	Carnitine palmitoyltransferase 1Aa (liver) OS=Danio rerio OX=7955 GN=cpt1aa PE=1 SV=2;tr|A0A1L1U0X8|A0A1L1U0X8_		tr|Q1MTA9|Q1MTA9_DANRE;tr|A0A1L1U0X8|A0A1L1U0X8_DANRE	tr|Q1MTA9|Q1MTA9_DANRE;tr|A0A1L1U0X8|A0A1L1U0X8_DANRE											3	3	3	7
		21.5595	22.1584	20.816	21.9339	22.2618	20.6296		0.885267	0.976406	-0.0971343	-0.132724	Coiled-coil domain-containing 12 OS=Danio rerio OX=7955 GN=ccdc12 PE=1 SV=1;tr|Q6DC23|Q6DC23_	ccdc12	tr|F1RCD0|F1RCD0_DANRE;tr|Q6DC23|Q6DC23_DANRE	tr|F1RCD0|F1RCD0_DANRE;tr|Q6DC23|Q6DC23_DANRE	Q6DC23_DANRE	Q6DC23				BENPORATH_NANOG_TARGETS;chr3p21;DODD_NASOPHARYNGEAL_CARCINOMA_UP;GATTGGY_V$NFY_Q6_01;GSE11924_TFH_VS_TH1_CD4_TCELL_UP;GSE17721_LPS_VS_POLYIC_16H_BMDM_DN;GSE17721_PAM3CSK4_VS_CPG_12H_BMDM_UP;GSE17721_PAM3CSK4_VS_CPG_24H_BMDM_UP;GSE17721_PAM3CSK4_VS_GADIQUIMOD_6H_BMDM_UP;GSE18791_CTRL_VS_NEWCASTLE_VIRUS_DC_10H_UP;GSE18791_CTRL_VS_NEWCASTLE_VIRUS_DC_6H_UP;GSE18791_UNSTIM_VS_NEWCATSLE_VIRUS_DC_10H_UP…					5	5	5	21
		15.917	17.2085	15.2342	21.8008	22.2952	21.5745	+	0.000726967	0.0130462	-5.77028	-8.05026	Nup54 domain-containing protein OS=Danio rerio OX=7955 PE=4 SV=1		tr|A0A2R8QAX6|A0A2R8QAX6_DANRE	tr|A0A2R8QAX6|A0A2R8QAX6_DANRE											2	2	2	6
		19.6801	21.0494	20.9355	16.5721	15.5363	16.3166	+	0.00120376	0.0130612	4.41334	6.91684	Receptor expression-enhancing protein OS=Danio rerio OX=7955 GN=reep5 PE=1 SV=1	reep5	tr|Q6PBX9|Q6PBX9_DANRE	tr|Q6PBX9|Q6PBX9_DANRE	Q6PBX9_DANRE	Q6PBX9				BLALOCK_ALZHEIMERS_DISEASE_DN;BLALOCK_ALZHEIMERS_DISEASE_INCIPIENT_DN;BONOME_OVARIAN_CANCER_SURVIVAL_SUBOPTIMAL_DEBULKING;BROWNE_HCMV_INFECTION_48HR_DN;BURTON_ADIPOGENESIS_6;CHARAFE_BREAST_CANCER_LUMINAL_VS_BASAL_UP;CHARAFE_BREAST_CANCER_LUMINAL_VS_MESENCHYMAL_UP;chr5q22;CROMER_METASTASIS_UP;CYCLIN_D1_KE_.V1_UP;CYCLIN_D1_UP.V1_UP;DEURIG_T_CELL_PROLYMPHOCYTIC_LEUKEMIA_DN;DOANE_BREAST_CANCER_CLASSE…	Completeproteome;Membrane;Proteomicsidentification;Receptor;Referenceproteome;Transmembrane;Transmembranehelix				2	2	2	4
		17.5801	17.1018	22.1793	21.3321	20.9119	21.3473		0.239541	0.556021	-2.24334	-1.30053	Coiled-coil domain-containing 6b OS=Danio rerio OX=7955 GN=ccdc6b PE=2 SV=1;tr|A0AUQ3|A0AUQ3_	ccdc6b	tr|Q7ZUV9|Q7ZUV9_DANRE;tr|A0AUQ3|A0AUQ3_DANRE;tr|Q7ZUC4|Q7ZUC4_DANRE	tr|Q7ZUV9|Q7ZUV9_DANRE;tr|A0AUQ3|A0AUQ3_DANRE;tr|Q7ZUC4|Q7ZUC4_DANRE	A0AUQ3_DANRE	A0AUQ3					Completeproteome;Referenceproteome				3	3	3	7
		17.0209	16.2353	15.7859	16.2033	20.5618	20.1402		0.141601	0.414512	-2.62106	-1.70858	Cyclin-K OS=Danio rerio OX=7955 GN=ccnk PE=2 SV=3;tr|Q5RGW5|Q5RGW5_	ccnk	sp|F1QMB9|CCNK_DANRE;tr|Q5RGW5|Q5RGW5_DANRE	sp|F1QMB9|CCNK_DANRE;tr|Q5RGW5|Q5RGW5_DANRE	A1A5X9_DANRE	A1A5X9			biological regulation;DNA-dependent;regulation of biological process;regulation of biosynthetic process;regulation of catalytic activity;regulation of cell cycle;regulation of cellular biosynthetic process;regulation of cellular macromolecule biosynthetic process;regulation of cellular metabolic process;regulation of cellular process;regulation of cellular protein metabolic process;regulation of …	ACTGTGA;ALK_DN.V1_UP;ATACTGT;BIOPOLYMER_METABOLIC_PROCESS;BRUINS_UVC_RESPONSE_VIA_TP53_GROUP_C;CAGCAGG;CELL_CYCLE_GO_0007049;chr14q32;DORN_ADENOVIRUS_INFECTION_12HR_DN;DORN_ADENOVIRUS_INFECTION_48HR_DN;ESC_V6.5_UP_EARLY.V1_UP;GCCATNTTG_V$YY1_Q6;GOBERT_OLIGODENDROCYTE_DIFFERENTIATION_UP;GSE11924_TH1_VS_TH2_CD4_TCELL_UP;GSE13485_DAY3_VS_DAY21_YF17D_VACCINE_PBMC_UP;GSE14308_INDUCED_VS_NATURAL_TREG_U…	Cyclin				1	1	1	4
		27.4159	27.4975	27.4239	27.1637	27.963	27.2493		0.962035	0.992841	-0.0129	-0.0363687	Chaperonin containing TCP1, subunit 2 (Beta) OS=Danio rerio OX=7955 GN=cct2 PE=2 SV=1;tr|Q8JHH0|Q8JHH0_	cct2	tr|Q6PBW6|Q6PBW6_DANRE;tr|Q8JHH0|Q8JHH0_DANRE;tr|A8E556|A8E556_DANRE;tr|A0A0G2KUJ0|A0A0G2KUJ0_DANRE;tr|A0A1L1QZG0|A0A1L1QZG0_DANRE	tr|Q6PBW6|Q6PBW6_DANRE;tr|Q8JHH0|Q8JHH0_DANRE	F1QN02_DANRE	F1QN02				ACEVEDO_LIVER_TUMOR_VS_NORMAL_ADJACENT_TISSUE_UP;AGUIRRE_PANCREATIC_CANCER_COPY_NUMBER_DN;ATACTGT;BILANGES_RAPAMYCIN_SENSITIVE_VIA_TSC1_AND_TSC2;BLALOCK_ALZHEIMERS_DISEASE_DN;BLALOCK_ALZHEIMERS_DISEASE_INCIPIENT_DN;BORCZUK_MALIGNANT_MESOTHELIOMA_UP;BOYAULT_LIVER_CANCER_SUBCLASS_G3_UP;CAIRO_HEPATOBLASTOMA_CLASSES_UP;CHIANG_LIVER_CANCER_SUBCLASS_UNANNOTATED_DN;chr12q14;CTTTGT_V$LEF1_Q2;DIAZ_CHRONIC…	ATP-binding;Chaperone;Completeproteome;Nucleotide-binding;Proteomicsidentification;Referenceproteome				28	28	28	412
		26.4893	26.7201	26.3203	26.5572	27.3318	26.2149		0.613655	0.912004	-0.1914	-0.425234	T-complex protein 1 subunit gamma OS=Danio rerio OX=7955 GN=cct3 PE=1 SV=1;tr|Q8JHI7|Q8JHI7_	cct3	tr|Q7T2P2|Q7T2P2_DANRE;tr|Q8JHI7|Q8JHI7_DANRE	tr|Q7T2P2|Q7T2P2_DANRE;tr|Q8JHI7|Q8JHI7_DANRE	Q7T2P2_DANRE	Q7T2P2			cellular macromolecule metabolic process;cellular metabolic process;cellular process;cellular protein metabolic process;macromolecule metabolic process;metabolic process;primary metabolic process;protein folding;protein metabolic process	ACEVEDO_LIVER_CANCER_UP;AUNG_GASTRIC_CANCER;BERENJENO_TRANSFORMED_BY_RHOA_UP;BLALOCK_ALZHEIMERS_DISEASE_DN;BLALOCK_ALZHEIMERS_DISEASE_INCIPIENT_DN;BORCZUK_MALIGNANT_MESOTHELIOMA_UP;BOYAULT_LIVER_CANCER_SUBCLASS_G123_UP;BURTON_ADIPOGENESIS_4;CACTGTG;CAIRO_HEPATOBLASTOMA_CLASSES_UP;CAIRO_HEPATOBLASTOMA_UP;CELLULAR_MACROMOLECULE_METABOLIC_PROCESS;CELLULAR_PROTEIN_METABOLIC_PROCESS;CHOI_ATL_STAGE_PRE…	ATP-binding;Chaperone;Completeproteome;Cytoplasm;Nucleotide-binding;Proteomicsidentification;Referenceproteome				26	26	26	237
		26.2912	27.0512	26.7781	27.0165	27.0908	26.7706		0.356467	0.804916	-0.252466	-0.737311	T-complex protein 1 subunit delta OS=Danio rerio OX=7955 GN=cct4 PE=1 SV=1;tr|Q6P123|Q6P123_	cct4	tr|Q6PH46|Q6PH46_DANRE;tr|Q6P123|Q6P123_DANRE	tr|Q6PH46|Q6PH46_DANRE;tr|Q6P123|Q6P123_DANRE	Q6P123_DANRE	Q6P123			cellular macromolecule metabolic process;cellular metabolic process;cellular process;cellular protein metabolic process;macromolecule metabolic process;metabolic process;primary metabolic process;protein folding;protein metabolic process	ASTIER_INTEGRIN_SIGNALING;BILANGES_RAPAMYCIN_SENSITIVE_VIA_TSC1_AND_TSC2;BIOCARTA_BCELLSURVIVAL_PATHWAY;BLALOCK_ALZHEIMERS_DISEASE_DN;BLALOCK_ALZHEIMERS_DISEASE_INCIPIENT_DN;BOYAULT_LIVER_CANCER_SUBCLASS_G3_UP;CAIRO_HEPATOBLASTOMA_CLASSES_UP;CELLULAR_MACROMOLECULE_METABOLIC_PROCESS;CELLULAR_PROTEIN_METABOLIC_PROCESS;CHIANG_LIVER_CANCER_SUBCLASS_UNANNOTATED_DN;chr2p15;DARWICHE_PAPILLOMA_RISK_HIGH_…	ATP-binding;Chaperone;Cytoplasm;Nucleotide-binding		Apopto_GSEA		20	20	20	232
		25.4564	26.7496	25.8559	26.4458	26.8642	26.3085		0.281547	0.66618	-0.518867	-1.00318	Chaperonin-containing TCP1, subunit 5 (epsilon) OS=Danio rerio OX=7955 GN=cct5 PE=1 SV=1	cct5	tr|Q6NVI6|Q6NVI6_DANRE	tr|Q6NVI6|Q6NVI6_DANRE	Q6NVI6_DANRE	Q6NVI6			cellular macromolecule metabolic process;cellular metabolic process;cellular process;cellular protein metabolic process;macromolecule metabolic process;metabolic process;primary metabolic process;protein folding;protein metabolic process	ALCALA_APOPTOSIS;ALONSO_METASTASIS_UP;BACOLOD_RESISTANCE_TO_ALKYLATING_AGENTS_DN;BLALOCK_ALZHEIMERS_DISEASE_DN;BLALOCK_ALZHEIMERS_DISEASE_INCIPIENT_DN;BONOME_OVARIAN_CANCER_SURVIVAL_OPTIMAL_DEBULKING;BORCZUK_MALIGNANT_MESOTHELIOMA_UP;BOYAULT_LIVER_CANCER_SUBCLASS_G3_UP;CAIRO_HEPATOBLASTOMA_CLASSES_UP;CASORELLI_ACUTE_PROMYELOCYTIC_LEUKEMIA_DN;CHANG_CORE_SERUM_RESPONSE_UP;chr5p15;DANG_BOUND_BY_MYC;…	ATP-binding;Chaperone;Completeproteome;Cytoplasm;Nucleotide-binding;Proteomicsidentification;Referenceproteome		Apopto_GSEA		24	24	24	166
		26.8324	27.5835	27.1836	27.5257	27.4742	27.0493		0.600947	0.916139	-0.1499	-0.411452	Chaperonin-containing TCP1, subunit 6A (zeta 1) OS=Danio rerio OX=7955 GN=cct6a PE=1 SV=1;tr|E9QGU4|E9QGU4_	cct6a	tr|Q7ZYX4|Q7ZYX4_DANRE;tr|E9QGU4|E9QGU4_DANRE;tr|E9QD64|E9QD64_DANRE	tr|Q7ZYX4|Q7ZYX4_DANRE;tr|E9QGU4|E9QGU4_DANRE;tr|E9QD64|E9QD64_DANRE	E9QD64_DANRE	E9QD64			cellular macromolecule metabolic process;cellular metabolic process;cellular process;cellular protein metabolic process;macromolecule metabolic process;metabolic process;primary metabolic process;protein folding;protein metabolic process	BERENJENO_TRANSFORMED_BY_RHOA_UP;BROWN_MYELOID_CELL_DEVELOPMENT_DN;CAIRO_HEPATOBLASTOMA_CLASSES_UP;CELLULAR_MACROMOLECULE_METABOLIC_PROCESS;CELLULAR_PROTEIN_METABOLIC_PROCESS;chr7p11;CYTOPLASM;DIAZ_CHRONIC_MEYLOGENOUS_LEUKEMIA_UP;DODD_NASOPHARYNGEAL_CARCINOMA_DN;FERREIRA_EWINGS_SARCOMA_UNSTABLE_VS_STABLE_UP;FU_INTERACT_WITH_ALKBH8;GARY_CD5_TARGETS_DN;GAZDA_DIAMOND_BLACKFAN_ANEMIA_PROGENITOR_DN;GN…	ATP-binding;Chaperone;Completeproteome;Cytoplasm;Nucleotide-binding;Proteomicsidentification;Referenceproteome				22	22	22	300
		26.1355	26.3233	26.0102	26.4819	27.087	25.8185		0.462825	0.837866	-0.306133	-0.641194	T-complex protein 1 subunit eta OS=Danio rerio OX=7955 GN=cct7 PE=1 SV=1;tr|Q8JHG7|Q8JHG7_	cct7	tr|B3DKJ0|B3DKJ0_DANRE;tr|Q8JHG7|Q8JHG7_DANRE;tr|Q7ZTS3|Q7ZTS3_DANRE	tr|B3DKJ0|B3DKJ0_DANRE;tr|Q8JHG7|Q8JHG7_DANRE;tr|Q7ZTS3|Q7ZTS3_DANRE	Q7ZTS3_DANRE	Q7ZTS3			cellular macromolecule metabolic process;cellular metabolic process;cellular process;cellular protein metabolic process;macromolecule metabolic process;metabolic process;primary metabolic process;protein folding;protein metabolic process	BENPORATH_MYC_MAX_TARGETS;BENPORATH_NANOG_TARGETS;BERENJENO_TRANSFORMED_BY_RHOA_UP;CAIRO_HEPATOBLASTOMA_CLASSES_UP;CASORELLI_ACUTE_PROMYELOCYTIC_LEUKEMIA_DN;CCAWYNNGAAR_UNKNOWN;CELLULAR_MACROMOLECULE_METABOLIC_PROCESS;CELLULAR_PROTEIN_METABOLIC_PROCESS;chr2p13;CYTOPLASM;DANG_BOUND_BY_MYC;ENK_UV_RESPONSE_EPIDERMIS_UP;FLECHNER_PBL_KIDNEY_TRANSPLANT_OK_VS_DONOR_UP;FU_INTERACT_WITH_ALKBH8;GATTGGY_V$N…	ATP-binding;Chaperone;Nucleotide-binding				19	19	19	184
		26.6174	27.505	26.9429	27.1259	27.5486	26.8336		0.679697	0.942221	-0.1476	-0.341598	Chaperonin-containing TCP1, subunit 8 (theta) OS=Danio rerio OX=7955 GN=cct8 PE=1 SV=1;tr|Q7ZU96|Q7ZU96_	cct8	tr|A0A0R4IJT8|A0A0R4IJT8_DANRE;tr|Q7ZU96|Q7ZU96_DANRE;tr|Q6TNV4|Q6TNV4_DANRE	tr|A0A0R4IJT8|A0A0R4IJT8_DANRE;tr|Q7ZU96|Q7ZU96_DANRE;tr|Q6TNV4|Q6TNV4_DANRE	Q6TNV4_DANRE	Q6TNV4			cellular macromolecule metabolic process;cellular metabolic process;cellular process;cellular protein metabolic process;macromolecule metabolic process;metabolic process;primary metabolic process;protein folding;protein metabolic process	ACEVEDO_LIVER_TUMOR_VS_NORMAL_ADJACENT_TISSUE_UP;AMUNDSON_RESPONSE_TO_ARSENITE;ATPASE_ACTIVITY;ATPASE_ACTIVITY_COUPLED;BENPORATH_MYC_MAX_TARGETS;BHATTACHARYA_EMBRYONIC_STEM_CELL;CHANGOLKAR_H2AFY_TARGETS_UP;chr21q21;CYTOPLASM;DANG_BOUND_BY_MYC;DIAZ_CHRONIC_MEYLOGENOUS_LEUKEMIA_UP;DODD_NASOPHARYNGEAL_CARCINOMA_DN;DOUGLAS_BMI1_TARGETS_UP;FU_INTERACT_WITH_ALKBH8;GNF2_NPM1;GNF2_NS;GNF2_RAN;GRADE_COLON…	ATP-binding;Chaperone;Cytoplasm;Nucleotide-binding				26	26	26	272
		22.7405	23.7138	23.0052	23.2345	23.5836	23.4635		0.423976	0.82935	-0.274033	-0.671549	Cell division cycle 37 homolog (S. cerevisiae) OS=Danio rerio OX=7955 GN=cdc37 PE=1 SV=2;tr|Q7ZV56|Q7ZV56_	cdc37	tr|A0A0G2KHK8|A0A0G2KHK8_DANRE;tr|Q7ZV56|Q7ZV56_DANRE	tr|A0A0G2KHK8|A0A0G2KHK8_DANRE;tr|Q7ZV56|Q7ZV56_DANRE	Q7ZV56_DANRE	Q7ZV56			cell division;cellular process	ABRAHAM_ALPC_VS_MULTIPLE_MYELOMA_DN;BILANGES_SERUM_SENSITIVE_GENES;BOQUEST_STEM_CELL_DN;CELL_CYCLE_GO_0007049;CELLULAR_LOCALIZATION;CGGAARNGGCNG_UNKNOWN;chr19p13;CTTTAAR_UNKNOWN;DIAZ_CHRONIC_MEYLOGENOUS_LEUKEMIA_UP;DORSAM_HOXA9_TARGETS_DN;ENK_UV_RESPONSE_KERATINOCYTE_UP;ESTABLISHMENT_OF_CELLULAR_LOCALIZATION;ESTABLISHMENT_OF_LOCALIZATION;ESTABLISHMENT_OF_PROTEIN_LOCALIZATION;GARCIA_TARGETS_OF_FLI…	Cellcycle;Celldivision		Apopto_GSEA		5	5	5	49
		21.1907	20.2973	20.4568	20.6755	21.3054	20.4939		0.657071	0.925127	-0.176667	-0.376713	Cell division cycle 40 homolog (S. cerevisiae) OS=Danio rerio OX=7955 GN=cdc40 PE=1 SV=1;tr|Q5I0F8|Q5I0F8_	cdc40	tr|A5WUR0|A5WUR0_DANRE;tr|Q5I0F8|Q5I0F8_DANRE	tr|A5WUR0|A5WUR0_DANRE;tr|Q5I0F8|Q5I0F8_DANRE	Q5I0F8_DANRE	Q5I0F8			cell division;cellular process	AACYNNNNTTCCS_UNKNOWN;AATGTGA;ACTAYRNNNCCCR_UNKNOWN;ACTGAAA;AGUIRRE_PANCREATIC_CANCER_COPY_NUMBER_DN;BIOPOLYMER_METABOLIC_PROCESS;BLALOCK_ALZHEIMERS_DISEASE_DN;BONOME_OVARIAN_CANCER_SURVIVAL_SUBOPTIMAL_DEBULKING;BROWNE_HCMV_INFECTION_12HR_UP;BROWNE_HCMV_INFECTION_16HR_UP;BROWNE_HCMV_INFECTION_30MIN_DN;BROWNE_HCMV_INFECTION_48HR_DN;BROWNE_HCMV_INFECTION_6HR_DN;BRUINS_UVC_RESPONSE_EARLY_LATE;chr6q2…	Cellcycle;Celldivision;Repeat;WDrepeat				3	3	3	6
		16.3608	15.9037	16.6264	20.2206	20.3886	19.3919	+	0.000580419	0.0130959	-3.70341	-7.82236	General transcription factor IIE, polypeptide 2, beta OS=Danio rerio OX=7955 GN=gtf2e2 PE=1 SV=1;tr|Q6NXA3|Q6NXA3_	gtf2e2	tr|A0A2R8PXU1|A0A2R8PXU1_DANRE;tr|Q6NXA3|Q6NXA3_DANRE;tr|A0A2R8QKF0|A0A2R8QKF0_DANRE	tr|A0A2R8PXU1|A0A2R8PXU1_DANRE;tr|Q6NXA3|Q6NXA3_DANRE;tr|A0A2R8QKF0|A0A2R8QKF0_DANRE	Q6NXA3_DANRE	Q6NXA3			biosynthetic process;cellular biosynthetic process;cellular macromolecule metabolic process;cellular metabolic process;cellular nitrogen compound metabolic process;cellular process;DNA-dependent;macromolecule metabolic process;metabolic process;nitrogen compound metabolic process;nucleic acid metabolic process;nucleobase-containing compound metabolic process;primary metabolic process;RNA biosynth…	AAANWWTGC_UNKNOWN;AACTTT_UNKNOWN;ACEVEDO_LIVER_CANCER_DN;AGUIRRE_PANCREATIC_CANCER_COPY_NUMBER_DN;BECKER_TAMOXIFEN_RESISTANCE_UP;BIOPOLYMER_METABOLIC_PROCESS;BRUINS_UVC_RESPONSE_LATE;CATTGTYY_V$SOX9_B1;CELLULAR_COMPONENT_ASSEMBLY;chr8p12;DACOSTA_UV_RESPONSE_VIA_ERCC3_DN;DARWICHE_PAPILLOMA_RISK_HIGH_DN;DARWICHE_PAPILLOMA_RISK_LOW_DN;DARWICHE_SKIN_TUMOR_PROMOTER_DN;DARWICHE_SQUAMOUS_CELL_CARCINOMA_…	Completeproteome;Proteomicsidentification;Referenceproteome				2	2	2	5
		22.0399	22.0474	21.7356	21.3407	19.2152	22.5102		0.397054	0.743657	0.918933	0.858903	Cdc42l protein OS=Danio rerio OX=7955 GN=cdc42l PE=1 SV=1	cdc42l	tr|Q7ZUQ1|Q7ZUQ1_DANRE	tr|Q7ZUQ1|Q7ZUQ1_DANRE	Q7ZUQ1_DANRE	Q7ZUQ1			biological regulation;cell division;cellular process;cellular response to stimulus;intracellular signal transduction;regulation of biological process;regulation of cellular process;response to stimulus;signal transduction;small GTPase mediated signal transduction		Cellcycle;Celldivision;Completeproteome;GTP-binding;Membrane;Nucleotide-binding;Proteomicsidentification;Referenceproteome				4	4	4	14
		17.5245	17.18	17.2519	16.5559	19.6349	17.7398		0.506452	0.831011	-0.658055	-0.656207	CDC45 cell division cycle 45 homolog (S. cerevisiae) OS=Danio rerio OX=7955 GN=cdc45 PE=1 SV=1;tr|A8WGM6|A8WGM6_	cdc45	tr|Q7ZU79|Q7ZU79_DANRE;tr|A8WGM6|A8WGM6_DANRE	tr|Q7ZU79|Q7ZU79_DANRE;tr|A8WGM6|A8WGM6_DANRE	A8WGM6_DANRE	A8WGM6			cell division;cellular macromolecule metabolic process;cellular metabolic process;cellular nitrogen compound metabolic process;cellular process;DNA metabolic process;DNA-dependent DNA replication initiation;macromolecule metabolic process;metabolic process;nitrogen compound metabolic process;nucleic acid metabolic process;nucleobase-containing compound metabolic process;primary metabolic process	ACTAYRNNNCCCR_UNKNOWN;AMUNDSON_GENOTOXIC_SIGNATURE;BENPORATH_CYCLING_GENES;BENPORATH_NANOG_TARGETS;BENPORATH_SOX2_TARGETS;BERENJENO_TRANSFORMED_BY_RHOA_UP;BIOPOLYMER_METABOLIC_PROCESS;BLUM_RESPONSE_TO_SALIRASIB_DN;BRUINS_UVC_RESPONSE_LATE;BURTON_ADIPOGENESIS_3;CASORELLI_ACUTE_PROMYELOCYTIC_LEUKEMIA_DN;CCAWYNNGAAR_UNKNOWN;CCCNNNNNNAAGWT_UNKNOWN;CELL_CYCLE_CHECKPOINT_GO_0000075;CELL_CYCLE_GO_000704…	Cellcycle;Celldivision				2	2	2	5
		23.2541	23.125	22.933	23.2376	23.7385	23.178		0.234588	0.707659	-0.280666	-0.93329	CDC5 cell division cycle 5-like (S. pombe) OS=Danio rerio OX=7955 GN=cdc5l PE=1 SV=2;tr|Q803E9|Q803E9_	cdc5l	tr|E9QIC1|E9QIC1_DANRE;tr|Q803E9|Q803E9_DANRE	tr|E9QIC1|E9QIC1_DANRE;tr|Q803E9|Q803E9_DANRE	Q803E9_DANRE	Q803E9			cell division;cellular process	ACEVEDO_LIVER_CANCER_UP;ACEVEDO_LIVER_TUMOR_VS_NORMAL_ADJACENT_TISSUE_UP;ALONSO_METASTASIS_UP;ATTCTTT;BLALOCK_ALZHEIMERS_DISEASE_DN;BLALOCK_ALZHEIMERS_DISEASE_INCIPIENT_UP;BLALOCK_ALZHEIMERS_DISEASE_UP;BROWNE_HCMV_INFECTION_16HR_UP;BROWNE_HCMV_INFECTION_18HR_UP;BROWNE_HCMV_INFECTION_20HR_UP;BROWNE_HCMV_INFECTION_24HR_UP;CASORELLI_ACUTE_PROMYELOCYTIC_LEUKEMIA_DN;chr6p;DIAZ_CHRONIC_MEYLOGENOUS_LEUK…	Cellcycle;Celldivision		Apopto_GSEA		8	8	8	39
		21.2959	22.5347	22.2566	22.335	23.1432	22.2758		0.300923	0.677985	-0.5556	-0.97801	Cdc73 protein OS=Danio rerio OX=7955 GN=cdc73 PE=1 SV=1;tr|X1WHN7|X1WHN7_	cdc73	tr|Q7T3D4|Q7T3D4_DANRE;tr|X1WHN7|X1WHN7_DANRE	tr|Q7T3D4|Q7T3D4_DANRE;tr|X1WHN7|X1WHN7_DANRE	Q7T3D4_DANRE	Q7T3D4			anatomical structure development;cell division;cellular process;developmental process;heart development;organ development	AACTTT_UNKNOWN;ACACTGG;ACCAAAG;AGCATTA;ATGTACA;CAGGTG_V$E12_Q6;chr1q25;CUI_TCF21_TARGETS_2_DN;GCANCTGNY_V$MYOD_Q6;GEORGES_CELL_CYCLE_MIR192_TARGETS;GRAESSMANN_APOPTOSIS_BY_DOXORUBICIN_DN;GRAESSMANN_RESPONSE_TO_MC_AND_DOXORUBICIN_DN;GSE10325_MYELOID_VS_LUPUS_MYELOID_DN;GSE14000_TRANSLATED_RNA_VS_MRNA_DC_UP;GSE14000_UNSTIM_VS_16H_LPS_DC_DN;GSE17721_0.5H_VS_24H_GARDIQUIMOD_BMDM_DN;GSE17721_0.5H_VS_8…	Cellcycle;Celldivision;Completeproteome;Proteomicsidentification;Referenceproteome		Apopto_GSEA		9	9	9	33
		17.1322	16.9662	16.0022	15.8661	19.9337	16.3018		0.643968	0.901868	-0.66701	-0.464276	Cadherin-2 OS=Danio rerio OX=7955 GN=cdh2 PE=1 SV=1;tr|A0A2R8Q5E6|A0A2R8Q5E6_	cdh2	tr|A0A2R8RZF2|A0A2R8RZF2_DANRE;tr|A0A2R8Q5E6|A0A2R8Q5E6_DANRE;tr|A0A2R8RN51|A0A2R8RN51_DANRE;tr|Q1L8K3|Q1L8K3_DANRE;tr|G1K2E7|G1K2E7_DANRE;sp|Q90275|CADH2_DANRE;tr|A0A2R8QKB4|A0A2R8QKB4_DANRE	tr|A0A2R8RZF2|A0A2R8RZF2_DANRE;tr|A0A2R8Q5E6|A0A2R8Q5E6_DANRE;tr|A0A2R8RN51|A0A2R8RN51_DANRE;tr|Q1L8K3|Q1L8K3_DANRE;tr|G1K2E7|G1K2E7_DANRE;sp|Q90275|CADH2_DANRE;tr|A0A2R8QKB4|A0A2R8QKB4_DANRE	CADH2_DANRE	Q8UVQ7;Q90275			adherens junction organization;ameboidal cell migration;anatomical structure arrangement;anatomical structure development;anatomical structure formation involved in morphogenesis;anatomical structure morphogenesis;anterior/posterior pattern specification;appendage morphogenesis;auditory receptor cell stereocilium organization;axial mesoderm structural organization;axonal fasciculation;biological …	AAAGACA;AAAGGGA;AAAYRNCTG_UNKNOWN;AAGCACT;ABDELMOHSEN_ELAVL4_TARGETS;ACEVEDO_LIVER_TUMOR_VS_NORMAL_ADJACENT_TISSUE_DN;ALONSO_METASTASIS_EMT_UP;ALONSO_METASTASIS_UP;ATACTGT;ATGTACA;BENPORATH_NANOG_TARGETS;BENPORATH_SOX2_TARGETS;BOCHKIS_FOXA2_TARGETS;BOGNI_TREATMENT_RELATED_MYELOID_LEUKEMIA_DN;BOQUEST_STEM_CELL_CULTURED_VS_FRESH_UP;BOYLAN_MULTIPLE_MYELOMA_C_D_DN;CAGCTTT;CAGGTG_V$E12_Q6;CALVET_IRINO…	Calcium;Celladhesion;Cellmembrane;Cleavageonpairofbasicresidues;Completeproteome;Developmentalprotein;Differentiation;Glycoprotein;Membrane;Metal-binding;Neurogenesis;Referenceproteome;Repeat;Signal;Transmembrane;Transmembranehelix		Apopto_GSEA		1	1	1	1
		23.6003	24.0799	23.4291	24.3623	24.307	23.8527		0.136182	0.546656	-0.4709	-1.33406	Cell division control protein 2 OS=Danio rerio OX=7955 GN=cdk1 PE=1 SV=1	cdk1	tr|Q7T3L7|Q7T3L7_DANRE;tr|Q9DE44|Q9DE44_DANRE;tr|E7F9R5|E7F9R5_DANRE;tr|Q5RHX9|Q5RHX9_DANRE;tr|B0UYG3|B0UYG3_DANRE;tr|A0A2R8Q0V9|A0A2R8Q0V9_DANRE;tr|A0A2R8PZN2|A0A2R8PZN2_DANRE;tr|A0A2R8S0E1|A0A2R8S0E1_DANRE;tr|Q5RHN5|Q5RHN5_DANRE;tr|A0A2R8QIS4|A0A2R8QIS4_DANRE;tr|Q5U3V4|Q5U3V4_DANRE;sp|Q1RLU9|CDK15_DANRE;tr|A8WG02|A8WG02_DANRE;tr|I3IT74|I3IT74_DANRE;tr|E9QFH2|E9QFH2_DANRE;tr|Q08C29|Q08C29_DANRE;…	tr|Q7T3L7|Q7T3L7_DANRE	Q7T3L7_DANRE	Q7T3L7			biological regulation;cell division;cellular process;embryonic;regulation of biological process;regulation of cell cycle;regulation of cellular process;regulation of developmental process;regulation of embryonic development;regulation of mitotic cell cycle;regulation of multicellular organismal development;regulation of multicellular organismal process	AMUNDSON_GAMMA_RADIATION_RESPONSE;ANTI_APOPTOSIS;APOPTOSIS_GO;BASAKI_YBX1_TARGETS_UP;BASSO_B_LYMPHOCYTE_NETWORK;BENPORATH_ES_1;BENPORATH_NANOG_TARGETS;BENPORATH_PROLIFERATION;BENPORATH_SOX2_TARGETS;BERENJENO_TRANSFORMED_BY_RHOA_UP;BHATTACHARYA_EMBRYONIC_STEM_CELL;BIDUS_METASTASIS_UP;BIOCARTA_AKAP95_PATHWAY;BIOCARTA_AKAPCENTROSOME_PATHWAY;BIOCARTA_CELLCYCLE_PATHWAY;BIOCARTA_G1_PATHWAY;BIOCARTA_G2_…	ATP-binding;Cellcycle;Celldivision;Completeproteome;Nucleotide-binding;Proteomicsidentification;Referenceproteome		Apopto_GSEA		9	9	8	62
		20.6816	20.0585	21.5473	16.7889	16.7701	15.9658	+	0.00112755	0.0131959	4.25421	6.97593	Zgc:158138 protein (Fragment) OS=Danio rerio OX=7955 GN=hadhab PE=2 SV=1;tr|A4FUL2|A4FUL2_	hadhab	tr|Q0IIQ4|Q0IIQ4_DANRE;tr|A4FUL2|A4FUL2_DANRE;tr|Q3B7G5|Q3B7G5_DANRE	tr|Q0IIQ4|Q0IIQ4_DANRE;tr|A4FUL2|A4FUL2_DANRE;tr|Q3B7G5|Q3B7G5_DANRE	A4FUL2_DANRE	A4FUL2			carboxylic acid metabolic process;cellular ketone metabolic process;cellular lipid metabolic process;cellular metabolic process;cellular process;fatty acid metabolic process;lipid metabolic process;metabolic process;monocarboxylic acid metabolic process;organic acid metabolic process;oxoacid metabolic process;primary metabolic process;small molecule metabolic process						10	1	1	9
		21.6694	20.0454	20.912	21.9498	23.6614	20.2637		0.37571	0.717476	-1.0827	-0.911923	Cyclin-dependent kinase 2 OS=Danio rerio OX=7955 GN=cdk2 PE=1 SV=1	cdk2	tr|Q7ZWB1|Q7ZWB1_DANRE	tr|Q7ZWB1|Q7ZWB1_DANRE	Q7ZWB1_DANRE	Q7ZWB1				AMBROSINI_FLAVOPIRIDOL_TREATMENT_TP53;BAKKER_FOXO3_TARGETS_DN;BASAKI_YBX1_TARGETS_UP;BILD_MYC_ONCOGENIC_SIGNATURE;BIOCARTA_CELLCYCLE_PATHWAY;BIOCARTA_G1_PATHWAY;BIOCARTA_MCM_PATHWAY;BIOCARTA_P27_PATHWAY;BIOCARTA_P53_PATHWAY;BIOCARTA_RACCYCD_PATHWAY;BIOCARTA_RB_PATHWAY;BIOCARTA_SKP2E2F_PATHWAY;BIOPOLYMER_METABOLIC_PROCESS;BLALOCK_ALZHEIMERS_DISEASE_UP;BLUM_RESPONSE_TO_SALIRASIB_DN;BONOME_OVARIAN_C…	ATP-binding;Completeproteome;Kinase;Nucleotide-binding;Proteomicsidentification;Referenceproteome;Transferase		Apopto_GSEA		7	6	6	21
		17.032	16.6287	17.8999	15.6993	17.8168	17.3503		0.771276	0.951208	0.231391	0.274216	CDK5 regulatory subunit-associated protein 3 OS=Danio rerio OX=7955 GN=cdk5rap3 PE=1 SV=1;tr|A0A2R8RUD8|A0A2R8RUD8_	cdk5rap3	tr|A0A2R8PZ44|A0A2R8PZ44_DANRE;tr|A0A2R8RUD8|A0A2R8RUD8_DANRE;tr|Q6IQA6|Q6IQA6_DANRE;tr|F1Q5I0|F1Q5I0_DANRE	tr|A0A2R8PZ44|A0A2R8PZ44_DANRE;tr|A0A2R8RUD8|A0A2R8RUD8_DANRE;tr|Q6IQA6|Q6IQA6_DANRE;tr|F1Q5I0|F1Q5I0_DANRE	F1Q5I0_DANRE	F1Q5I0				BCAT_GDS748_DN;CELL_CYCLE_GO_0007049;chr17q21;GCNP_SHH_UP_EARLY.V1_DN;GSE11864_CSF1_IFNG_VS_CSF1_PAM3CYS_IN_MAC_UP;GSE16522_MEMORY_VS_NAIVE_ANTI_CD3CD28_STIM_CD8_TCELL_DN;GSE17721_0.5H_VS_12H_GARDIQUIMOD_BMDM_UP;GSE17721_0.5H_VS_8H_CPG_BMDM_UP;GSE17721_0.5H_VS_8H_GARDIQUIMOD_BMDM_UP;GSE17721_12H_VS_24H_CPG_BMDM_DN;GSE17721_POLYIC_VS_CPG_0.5H_BMDM_UP;GSE18791_UNSTIM_VS_NEWCATSLE_VIRUS_DC_2H_DN;GSE…	Completeproteome;Proteomicsidentification;Referenceproteome				2	2	2	3
		21.0813	23.079	23.0593	22.3226	23.1572	22.7796		0.64883	0.910153	-0.3466	-0.430449	Protein CDV3 homolog OS=Danio rerio OX=7955 GN=cdv3 PE=2 SV=1	cdv3	sp|Q7T370|CDV3_DANRE	sp|Q7T370|CDV3_DANRE	CDV3_DANRE	Q7T370				ACCATTT;ACTACCT;AGTCAGC;AMIT_EGF_RESPONSE_120_MCF10A;AMIT_EGF_RESPONSE_480_HELA;AMIT_SERUM_RESPONSE_480_MCF10A;ATGTAGC;AZARE_NEOPLASTIC_TRANSFORMATION_BY_STAT3_DN;AZARE_STAT3_TARGETS;BAELDE_DIABETIC_NEPHROPATHY_DN;CAGTGTT;chr3q22;CREIGHTON_ENDOCRINE_THERAPY_RESISTANCE_4;CTACCTC;CTGAGCC;DODD_NASOPHARYNGEAL_CARCINOMA_DN;E2F1_UP.V1_UP;ELVIDGE_HYPOXIA_DN;FEVR_CTNNB1_TARGETS_DN;FORTSCHEGGER_PHF8_TARGE…	Acetylation;Completeproteome;Cytoplasm;Referenceproteome				5	5	5	35
		21.1449	18.8699	18.9432	20.394	20.8609	18.9418		0.684385	0.920589	-0.4129	-0.395522	CUGBP Elav-like family member 1 (Fragment) OS=Danio rerio OX=7955 GN=celf1 PE=1 SV=1;sp|Q9IBD0|CELF1_	celf1	tr|E9QIE8|E9QIE8_DANRE;sp|Q9IBD0|CELF1_DANRE	tr|E9QIE8|E9QIE8_DANRE;sp|Q9IBD0|CELF1_DANRE	CELF1_DANRE	Q7ZWE4;Q9IBD0			anatomical structure development;anatomical structure morphogenesis;cell growth;cell migration;cell motility;cellular component movement;cellular macromolecule metabolic process;cellular metabolic process;cellular nitrogen compound metabolic process;cellular process;developmental cell growth;developmental growth;developmental process;growth;liver development;locomotion;macromolecule metabolic pro…	AAAGACA;ATGTCAC;ATTCTTT;BIOPOLYMER_METABOLIC_PROCESS;BROWNE_HCMV_INFECTION_20HR_UP;BUYTAERT_PHOTODYNAMIC_THERAPY_STRESS_UP;CACGTG_V$MYC_Q2;CAGGTG_V$E12_Q6;CCAWNWWNNNGGC_UNKNOWN;CELLULAR_COMPONENT_ASSEMBLY;CHANDRAN_METASTASIS_TOP50_UP;CHANDRAN_METASTASIS_UP;chr11p11;CTACTAG;CTGCAGY_UNKNOWN;CTTTGT_V$LEF1_Q2;CTTTGTA;DEBIASI_APOPTOSIS_BY_REOVIRUS_INFECTION_UP;DELASERNA_MYOD_TARGETS_UP;DORSAM_HOXA9_TA…	Activator;Alternativesplicing;Completeproteome;Cytoplasm;mRNAprocessing;mRNAsplicing;Nucleus;Referenceproteome;Repeat;RNA-binding		Apopto_GSEA		2	1	1	7
		22.0369	20.219	22.735	22.398	23.3561	21.0829		0.570956	0.872169	-0.615367	-0.560313	CUGBP Elav-like family member 2 OS=Danio rerio OX=7955 GN=celf2 PE=2 SV=1;tr|T1ECV3|T1ECV3_	celf2	sp|Q6P0B1|CELF2_DANRE;tr|T1ECV3|T1ECV3_DANRE;tr|F1QCR6|F1QCR6_DANRE;tr|A0A2R8QEI9|A0A2R8QEI9_DANRE;tr|Q4U0V5|Q4U0V5_DANRE;tr|F1QSG1|F1QSG1_DANRE;tr|A0A2R8Q5I8|A0A2R8Q5I8_DANRE;tr|A0A2R8Q9G6|A0A2R8Q9G6_DANRE;tr|A0A2R8RLL5|A0A2R8RLL5_DANRE	sp|Q6P0B1|CELF2_DANRE;tr|T1ECV3|T1ECV3_DANRE;tr|F1QCR6|F1QCR6_DANRE;tr|A0A2R8QEI9|A0A2R8QEI9_DANRE;tr|Q4U0V5|Q4U0V5_DANRE;tr|F1QSG1|F1QSG1_DANRE;tr|A0A2R8Q5I8|A0A2R8Q5I8_DANRE;tr|A0A2R8Q9G6|A0A2R8Q9G6_DANRE;tr|A0A2R8RLL5|A0A2R8RLL5_DANRE	CELF2_DANRE	Q4U0V4;Q4U0V6;Q6P0B1;Q8QGX2;Q90ZV0			cellular macromolecule metabolic process;cellular metabolic process;cellular nitrogen compound metabolic process;cellular process;macromolecule metabolic process;metabolic process;mRNA metabolic process;mRNA processing;nitrogen compound metabolic process;nucleic acid metabolic process;nucleobase-containing compound metabolic process;primary metabolic process;RNA metabolic process;RNA processing	AAAGGAT;AACTGGA;AAGCACT;AATGTGA;ACACTGG;ACAGGGT;ACCATTT;ACTGAAA;ACTGCCT;AGCACTT;AGCATTA;AGTCTTA;AGTTCTC;ASTON_MAJOR_DEPRESSIVE_DISORDER_UP;ATACTGT;ATF2_S_UP.V1_DN;ATF2_UP.V1_DN;ATGTACA;ATGTTTC;BENPORATH_NANOG_TARGETS;BERENJENO_TRANSFORMED_BY_RHOA_DN;BOQUEST_STEM_CELL_CULTURED_VS_FRESH_UP;BOQUEST_STEM_CELL_UP;BOYAULT_LIVER_CANCER_SUBCLASS_G5_DN;BROWNE_HCMV_INFECTION_48HR_DN;CACTGCC;CAGTCAC;CAMP_UP…	Alternativesplicing;Completeproteome;Cytoplasm;mRNAprocessing;Nucleus;Referenceproteome;Repeat;Repressor;RNA-binding		Apopto_GSEA		6	6	5	22
		23.1741	24.2456	23.9806	23.2603	24.1039	24.0736		0.977916	0.99293	-0.0125001	-0.0238348	Centrosomal protein of 290 kDa OS=Danio rerio OX=7955 GN=cep290 PE=4 SV=1;sp|P85001|CE290_	cep290	tr|F8W5U5|F8W5U5_DANRE;sp|P85001|CE290_DANRE	tr|F8W5U5|F8W5U5_DANRE;sp|P85001|CE290_DANRE	CE290_DANRE	P85001			anatomical structure development;anatomical structure formation involved in morphogenesis;anatomical structure morphogenesis;biological regulation;camera-type eye development;cell development;cell part morphogenesis;cell projection morphogenesis;cell projection organization;cellular component morphogenesis;cellular component organization;cellular component organization at cellular level;cellular …	AACTTT_UNKNOWN;AGUIRRE_PANCREATIC_CANCER_COPY_NUMBER_DN;ANATOMICAL_STRUCTURE_DEVELOPMENT;ANATOMICAL_STRUCTURE_FORMATION;ANATOMICAL_STRUCTURE_MORPHOGENESIS;BRAIN_DEVELOPMENT;BROWNE_HCMV_INFECTION_14HR_DN;CELL_DEVELOPMENT;CELL_PROJECTION;CELL_SURFACE;CELLULAR_MORPHOGENESIS_DURING_DIFFERENTIATION;CENTRAL_NERVOUS_SYSTEM_DEVELOPMENT;CENTROSOME;chr12q21;CYTOPLASM;CYTOPLASMIC_PART;CYTOSKELETAL_PART;CYTO…	Cellprojection;Ciliumbiogenesis/degradation;Coiledcoil;Completeproteome;Cytoplasm;Cytoskeleton;Developmentalprotein;Nucleus;Proteintransport;Referenceproteome;Transport		Apopto_GSEA		2	2	2	7
		27.9702	28.4501	28.7287	27.9571	28.8159	28.6537		0.801275	0.959664	-0.0925668	-0.208397	Cofilin 1 OS=Danio rerio OX=7955 GN=cfl1 PE=1 SV=1	cfl1	tr|Q6TH32|Q6TH32_DANRE;tr|Q6NZW3|Q6NZW3_DANRE	tr|Q6TH32|Q6TH32_DANRE	Q6TH32_DANRE	Q6TH32			actin cytoskeleton organization;actin filament depolymerization;actin filament organization;actin filament-based process;actin polymerization or depolymerization;anatomical structure morphogenesis;biological adhesion;cell adhesion;cell projection organization;cell-cell adhesion;cell-cell adhesion involved in gastrulation;cellular component disassembly;cellular component disassembly at cellular le…	ACTAYRNNNCCCR_UNKNOWN;ACTIN_CYTOSKELETON_ORGANIZATION_AND_BIOGENESIS;ACTIN_FILAMENT_BASED_PROCESS;ANTI_APOPTOSIS;APOPTOSIS_GO;ATGCTGC;BENPORATH_NANOG_TARGETS;BENPORATH_SOX2_TARGETS;BIOCARTA_CCR3_PATHWAY;BIOCARTA_RAC1_PATHWAY;BIOCARTA_RHO_PATHWAY;CACGTG_V$MYC_Q2;CAGCAGG;CAGGTG_V$E12_Q6;CELL_DEVELOPMENT;CGGAARNGGCNG_UNKNOWN;CHEN_METABOLIC_SYNDROM_NETWORK;chr11q13;CTGCAGY_UNKNOWN;CYTOPLASM;CYTOSKELE…	Actin-binding;Completeproteome;Proteomicsidentification;Referenceproteome		Apopto_GSEA		14	14	14	306
		25.0426	26.2425	26.0725	24.0868	25.842	26.7483		0.806419	0.957835	0.226834	0.234694	Cfl1 protein OS=Danio rerio OX=7955 GN=cfl1l PE=1 SV=1	cfl1l	tr|Q7ZWD8|Q7ZWD8_DANRE	tr|Q7ZWD8|Q7ZWD8_DANRE	Q7ZWD8_DANRE	Q7ZWD8			actin cytoskeleton organization;actin filament depolymerization;actin filament organization;actin filament-based process;actin polymerization or depolymerization;cellular component disassembly;cellular component disassembly at cellular level;cellular component organization;cellular component organization at cellular level;cellular component organization or biogenesis;cellular component organizati…		Actin-binding;Completeproteome;Proteomicsidentification;Referenceproteome				13	13	13	123
		17.2916	17.6811	17.5437	16.8861	16.551	16.2949		NaN	1	0	NaN	Novel protein similar to vertebrate heat shock cognate 70-kd protein (Hsp70) OS=Danio rerio OX=7955 GN=CH211-199O1.2-001 PE=3 SV=1;tr|A5PMG2|A5PMG2_	CH211-199O1.2-001	tr|B0R046|B0R046_DANRE;tr|A5PMG2|A5PMG2_DANRE;tr|A0A0R4IJ78|A0A0R4IJ78_DANRE;tr|A8E562|A8E562_DANRE;tr|O42360|O42360_DANRE	tr|B0R046|B0R046_DANRE;tr|A5PMG2|A5PMG2_DANRE;tr|A0A0R4IJ78|A0A0R4IJ78_DANRE;tr|A8E562|A8E562_DANRE	B0R046_DANRE	B0R046					ATP-binding;Nucleotide-binding				12	1	1	1
		21.6258	22.6163	22.1685	22.1981	23.268	21.8473		0.589923	0.892411	-0.300933	-0.489827	Chromatin assembly factor 1, subunit B OS=Danio rerio OX=7955 GN=chaf1b PE=1 SV=1;tr|Q7ZVD5|Q7ZVD5_	chaf1b	tr|E7EYR2|E7EYR2_DANRE;tr|Q7ZVD5|Q7ZVD5_DANRE	tr|E7EYR2|E7EYR2_DANRE;tr|Q7ZVD5|Q7ZVD5_DANRE	Q7ZVD5_DANRE	Q7ZVD5				BENPORATH_CYCLING_GENES;BENPORATH_PROLIFERATION;BERENJENO_TRANSFORMED_BY_RHOA_UP;BLUM_RESPONSE_TO_SALIRASIB_DN;BRUINS_UVC_RESPONSE_LATE;BURTON_ADIPOGENESIS_PEAK_AT_16HR;CEBALLOS_TARGETS_OF_TP53_AND_MYC_DN;CELLULAR_COMPONENT_ASSEMBLY;chr21q22;CHROMATIN_ASSEMBLY;CHROMATIN_ASSEMBLY_OR_DISASSEMBLY;CHROMATIN_BINDING;CHROMATIN_REMODELING_COMPLEX;CHROMOSOME_ORGANIZATION_AND_BIOGENESIS;CUI_TCF21_TARGETS_…	Repeat;WDrepeat				7	7	7	32
		18.5483	17.2019	16.7011	20.1897	20.4856	17.6751		0.133976	0.413904	-1.96635	-1.71219	Coiled-coil-helix-coiled-coil-helix domain-containing 2 OS=Danio rerio OX=7955 GN=chchd2 PE=1 SV=1;tr|Q6PBS8|Q6PBS8_	chchd2	tr|A0A0R4IYS8|A0A0R4IYS8_DANRE;tr|Q6PBS8|Q6PBS8_DANRE;tr|A0A2R8Q8S0|A0A2R8Q8S0_DANRE	tr|A0A0R4IYS8|A0A0R4IYS8_DANRE;tr|Q6PBS8|Q6PBS8_DANRE;tr|A0A2R8Q8S0|A0A2R8Q8S0_DANRE	Q6PBS8_DANRE	Q6PBS8				ALONSO_METASTASIS_UP;BLALOCK_ALZHEIMERS_DISEASE_DN;CAIRO_HEPATOBLASTOMA_CLASSES_UP;CHIANG_LIVER_CANCER_SUBCLASS_UNANNOTATED_DN;chr7p11;FIGUEROA_AML_METHYLATION_CLUSTER_1_UP;FIGUEROA_AML_METHYLATION_CLUSTER_3_UP;FIGUEROA_AML_METHYLATION_CLUSTER_4_UP;GAVIN_FOXP3_TARGETS_CLUSTER_T7;GRADE_COLON_AND_RECTAL_CANCER_UP;GRADE_COLON_CANCER_UP;GSE12845_NAIVE_VS_PRE_GC_TONSIL_BCELL_DN;GSE14308_TH1_VS_NATURAL…	Completeproteome;Proteomicsidentification;Referenceproteome				1	1	1	3
		21.0285	23.4948	23.2985	21.9384	22.4489	22.746		0.794854	0.956507	0.2295	0.247892	MICOS complex subunit OS=Danio rerio OX=7955 GN=chchd3a PE=1 SV=2;tr|Q502T3|Q502T3_	chchd3a	tr|A0A0R4IUL1|A0A0R4IUL1_DANRE;tr|Q502T3|Q502T3_DANRE;tr|Q5RH04|Q5RH04_DANRE;tr|Q6TNU1|Q6TNU1_DANRE	tr|A0A0R4IUL1|A0A0R4IUL1_DANRE;tr|Q502T3|Q502T3_DANRE;tr|Q5RH04|Q5RH04_DANRE;tr|Q6TNU1|Q6TNU1_DANRE	F1QJD0_DANRE	F1QJD0					Completeproteome;Proteomicsidentification;Referenceproteome				4	4	4	32
		18.6102	18.6576	22.9156	16.5911	16.7128	16.8622		0.0797325	0.278856	3.33911	2.1832	Chromodomain helicase DNA-binding protein 1 OS=Danio rerio OX=7955 GN=chd1 PE=1 SV=2;tr|A0A0R4IAE4|A0A0R4IAE4_	chd1	tr|A0A0R4IC05|A0A0R4IC05_DANRE;tr|A0A0R4IAE4|A0A0R4IAE4_DANRE;tr|Q1LVN0|Q1LVN0_DANRE;tr|A0A0R4IR86|A0A0R4IR86_DANRE	tr|A0A0R4IC05|A0A0R4IC05_DANRE;tr|A0A0R4IAE4|A0A0R4IAE4_DANRE;tr|Q1LVN0|Q1LVN0_DANRE;tr|A0A0R4IR86|A0A0R4IR86_DANRE	A8WGJ4_DANRE	A8WGJ4				ACEVEDO_NORMAL_TISSUE_ADJACENT_TO_LIVER_TUMOR_UP;ATP_DEPENDENT_DNA_HELICASE_ACTIVITY;ATP_DEPENDENT_HELICASE_ACTIVITY;ATPASE_ACTIVITY;ATPASE_ACTIVITY_COUPLED;BASSO_CD40_SIGNALING_UP;BERENJENO_TRANSFORMED_BY_RHOA_FOREVER_DN;BERENJENO_TRANSFORMED_BY_RHOA_UP;BIOPOLYMER_METABOLIC_PROCESS;BLALOCK_ALZHEIMERS_DISEASE_UP;BOCHKIS_FOXA2_TARGETS;BROWNE_HCMV_INFECTION_16HR_UP;BYSTRYKH_HEMATOPOIESIS_STEM_CELL_…			Apopto_GSEA		2	2	2	3
		17.5367	17.5911	17.9654	20.6963	20.0886	20.7206	+	0.00034202	0.01325	-2.80414	-8.08637	SH3 domain-binding glutamic acid-rich-like protein OS=Danio rerio OX=7955 GN=sh3bgrl PE=1 SV=1;tr|A0A2R8QC53|A0A2R8QC53_	sh3bgrl	tr|Q7T2A8|Q7T2A8_DANRE;tr|A0A2R8QC53|A0A2R8QC53_DANRE;tr|A0A2R8QPB0|A0A2R8QPB0_DANRE	tr|Q7T2A8|Q7T2A8_DANRE;tr|A0A2R8QC53|A0A2R8QC53_DANRE;tr|A0A2R8QPB0|A0A2R8QPB0_DANRE	Q7T2A8_DANRE	Q7T2A8				AACTTT_UNKNOWN;BLALOCK_ALZHEIMERS_DISEASE_DN;BMI1_DN.V1_DN;CERVERA_SDHB_TARGETS_1_UP;CERVERA_SDHB_TARGETS_2;chrxq13;CREIGHTON_ENDOCRINE_THERAPY_RESISTANCE_5;CROMER_METASTASIS_UP;CTGCAGY_UNKNOWN;CTTTGA_V$LEF1_Q2;CTTTGT_V$LEF1_Q2;CYTOPLASM;DAZARD_RESPONSE_TO_UV_SCC_UP;DIAZ_CHRONIC_MEYLOGENOUS_LEUKEMIA_UP;ENK_UV_RESPONSE_EPIDERMIS_DN;FEVR_CTNNB1_TARGETS_DN;FLECHNER_BIOPSY_KIDNEY_TRANSPLANT_OK_VS_DON…	Completeproteome;Proteomicsidentification;Referenceproteome		Apopto_GSEA		2	2	2	6
		22.3649	20.3815	20.5542	23.0452	23.2526	20.9583		0.245272	0.578276	-1.3185	-1.2333	Chromodomain helicase DNA-binding protein 4a OS=Danio rerio OX=7955 GN=chd4a PE=4 SV=2;tr|F1RBT2|F1RBT2_	chd4a	tr|F1QWV5|F1QWV5_DANRE;tr|F1RBT2|F1RBT2_DANRE;tr|A9JRU7|A9JRU7_DANRE;tr|Q4QRH1|Q4QRH1_DANRE;tr|A5PL47|A5PL47_DANRE;tr|A0A2R8Q916|A0A2R8Q916_DANRE;tr|A1L283|A1L283_DANRE	tr|F1QWV5|F1QWV5_DANRE;tr|F1RBT2|F1RBT2_DANRE	A4IG92_DANRE	A4IG92			biological regulation;cellular component assembly;cellular component assembly at cellular level;cellular component organization;cellular component organization at cellular level;cellular component organization or biogenesis;cellular component organization or biogenesis at cellular level;cellular process;chromatin organization;chromosome organization;cytoskeleton organization;DNA-dependent;microtu…		Metal-binding;Nucleus;Zinc;Zinc-finger				23	9	9	26
		25.0177	21.9929	23.0447	24.2777	25.8025	23.0527		0.437642	0.782451	-1.02587	-0.794589	Chromodomain helicase DNA-binding protein 4a OS=Danio rerio OX=7955 GN=chd4a PE=1 SV=1	chd4a	tr|Q1LYP4|Q1LYP4_DANRE;tr|A0A0R4IM65|A0A0R4IM65_DANRE;tr|A0A2R8QGR4|A0A2R8QGR4_DANRE;tr|A0A2R8QC65|A0A2R8QC65_DANRE;tr|A0A0R4IJ89|A0A0R4IJ89_DANRE;tr|A4IG92|A4IG92_DANRE;tr|A9JSS2|A9JSS2_DANRE	tr|Q1LYP4|Q1LYP4_DANRE	A4IG92_DANRE	A4IG92			biological regulation;cellular component assembly;cellular component assembly at cellular level;cellular component organization;cellular component organization at cellular level;cellular component organization or biogenesis;cellular component organization or biogenesis at cellular level;cellular process;chromatin organization;chromosome organization;cytoskeleton organization;DNA-dependent;microtu…		Metal-binding;Nucleus;Zinc;Zinc-finger				24	24	10	74
		21.1574	20.8245	21.2145	22.5089	24.6477	20.9044		0.211419	0.540276	-1.62153	-1.36142	Chromodomain helicase DNA-binding protein 7 OS=Danio rerio OX=7955 GN=chd7 PE=1 SV=1;tr|F1QQ92|F1QQ92_	chd7	tr|F1QGL1|F1QGL1_DANRE;tr|F1QQ92|F1QQ92_DANRE;tr|A7E291|A7E291_DANRE	tr|F1QGL1|F1QGL1_DANRE;tr|F1QQ92|F1QQ92_DANRE	A7E291_DANRE	A7E291				AATGTGA;ACATATC;ACTGTAG;AGCATTA;ALCALAY_AML_BY_NPM1_LOCALIZATION_UP;ATAAGCT;BILD_E2F3_ONCOGENIC_SIGNATURE;BOQUEST_STEM_CELL_DN;CAIRO_HEPATOBLASTOMA_CLASSES_UP;CATGTAA;chr8q12;CHYLA_CBFA2T3_TARGETS_UP;CTACTGT;CTTTGTA;DAVICIONI_MOLECULAR_ARMS_VS_ERMS_UP;DING_LUNG_CANCER_EXPRESSION_BY_COPY_NUMBER;DURAND_STROMA_MAX_DN;ESC_V6.5_UP_EARLY.V1_UP;FOSTER_TOLERANT_MACROPHAGE_DN;GACAATC;GAVIN_FOXP3_TARGETS_C…			Apopto_GSEA		16	16	16	47
		17.3149	16.7795	16.2112	19.4834	20.281	16.9152		0.1166	0.371013	-2.12466	-1.82489	Chromodomain-helicase-DNA-binding protein 8 (Fragment) OS=Danio rerio OX=7955 GN=chd8 PE=1 SV=1;sp|B0R0I6|CHD8_	chd8	tr|F1QW70|F1QW70_DANRE;sp|B0R0I6|CHD8_DANRE;tr|E7FH24|E7FH24_DANRE;tr|A0A2R8PZ65|A0A2R8PZ65_DANRE	tr|F1QW70|F1QW70_DANRE;sp|B0R0I6|CHD8_DANRE;tr|E7FH24|E7FH24_DANRE	CHD8_DANRE	B0R0I6			anatomical structure development;biological regulation;biosynthetic process;brain development;cell surface receptor linked signaling pathway;cellular biosynthetic process;cellular component organization;cellular component organization at cellular level;cellular component organization or biogenesis;cellular component organization or biogenesis at cellular level;cellular macromolecule biosynthetic …	ACEVEDO_LIVER_CANCER_DN;BYSTRYKH_HEMATOPOIESIS_STEM_CELL_AND_BRAIN_QTL_TRANS;chr14q11;CYCLIN_D1_KE_.V1_DN;DAZARD_RESPONSE_TO_UV_SCC_DN;GAUSSMANN_MLL_AF4_FUSION_TARGETS_A_UP;GSE11924_TFH_VS_TH1_CD4_TCELL_UP;GSE11924_TFH_VS_TH17_CD4_TCELL_UP;GSE13306_TREG_VS_TCONV_UP;GSE17721_CPG_VS_GARDIQUIMOD_6H_BMDM_DN;GSE17721_LPS_VS_POLYIC_16H_BMDM_DN;GSE17721_PAM3CSK4_VS_CPG_2H_BMDM_UP;GSE20366_TREG_VS_NAIVE_…	Activator;ATP-binding;Chromatinregulator;Completeproteome;DNA-binding;Helicase;Hydrolase;Nucleotide-binding;Nucleus;Referenceproteome;Repeat;Repressor;Transcription;Transcriptionregulation;Wntsignalingpathway				4	4	4	7
		22.0401	22.2964	21.7903	21.5461	22.0409	22.9386		0.774132	0.956156	-0.132933	-0.249431	Chmp4b protein OS=Danio rerio OX=7955 GN=chmp4bb PE=2 SV=1;sp|Q6IQ73|CHM4C_	chmp4bb	tr|B2GRA4|B2GRA4_DANRE;sp|Q6IQ73|CHM4C_DANRE;tr|F8W4C9|F8W4C9_DANRE;tr|F1R9G6|F1R9G6_DANRE;tr|B2GR99|B2GR99_DANRE;sp|Q7ZVC4|CHM4B_DANRE	tr|B2GRA4|B2GRA4_DANRE;sp|Q6IQ73|CHM4C_DANRE	B2GRA4_DANRE	B2GRA4			establishment of localization;establishment of localization in cell;intracellular transport;transport;vacuolar transport						3	3	3	28
		17.9522	16.7171	17.0655	21.4321	20.8945	21.3004	+	0.000591404	0.0132778	-3.96409	-7.90184	Gankyrin OS=Danio rerio OX=7955 GN=psmd10 PE=1 SV=1;tr|Q4VBW1|Q4VBW1_	psmd10	tr|Q6TGV5|Q6TGV5_DANRE;tr|Q4VBW1|Q4VBW1_DANRE	tr|Q6TGV5|Q6TGV5_DANRE;tr|Q4VBW1|Q4VBW1_DANRE	Q6TGV5_DANRE	Q6TGV5			biological regulation;cellular component assembly;cellular component assembly at cellular level;cellular component organization;cellular component organization at cellular level;cellular component organization or biogenesis;cellular component organization or biogenesis at cellular level;cellular macromolecular complex assembly;cellular macromolecular complex subunit organization;cellular process;…	AAAGACA;ACEVEDO_LIVER_CANCER_UP;ACEVEDO_LIVER_TUMOR_VS_NORMAL_ADJACENT_TISSUE_UP;BENPORATH_MYC_MAX_TARGETS;BIDUS_METASTASIS_UP;BLALOCK_ALZHEIMERS_DISEASE_DN;BORCZUK_MALIGNANT_MESOTHELIOMA_UP;BRUINS_UVC_RESPONSE_LATE;CAIRO_HEPATOBLASTOMA_UP;CCTGTGA;CHIANG_LIVER_CANCER_SUBCLASS_UNANNOTATED_DN;chrxq22;DANG_BOUND_BY_MYC;DIAZ_CHRONIC_MEYLOGENOUS_LEUKEMIA_UP;FAELT_B_CLL_WITH_VH3_21_DN;FORTSCHEGGER_PHF8…	ANKrepeat;Completeproteome;Proteasome;Proteomicsidentification;Referenceproteome;Repeat		Apopto_GSEA		2	2	2	2
		16.674	17.4814	17.6605	21.1741	21.4202	21.1857	+	0.000220907	0.0132941	-3.988	-9.63671	Malic enzyme OS=Danio rerio OX=7955 GN=me2 PE=2 SV=1;tr|A5PN55|A5PN55_	me2	tr|Q6DBY1|Q6DBY1_DANRE;tr|A5PN55|A5PN55_DANRE	tr|Q6DBY1|Q6DBY1_DANRE;tr|A5PN55|A5PN55_DANRE	A5WWC9_DANRE	A5WWC9				BERTUCCI_MEDULLARY_VS_DUCTAL_BREAST_CANCER_UP;BROWNE_HCMV_INFECTION_24HR_UP;CHEN_METABOLIC_SYNDROM_NETWORK;CHIANG_LIVER_CANCER_SUBCLASS_UNANNOTATED_DN;chr18q21;DACOSTA_UV_RESPONSE_VIA_ERCC3_DN;DAZARD_RESPONSE_TO_UV_SCC_UP;DODD_NASOPHARYNGEAL_CARCINOMA_DN;ELECTRON_CARRIER_ACTIVITY;ENK_UV_RESPONSE_EPIDERMIS_UP;ENK_UV_RESPONSE_KERATINOCYTE_DN;FOURNIER_ACINAR_DEVELOPMENT_LATE_2;GOZGIT_ESR1_TARGETS_UP…	Completeproteome;Proteomicsidentification;Referenceproteome	Mito_GSEA	Apopto_GSEA		4	4	4	7
		15.96	17.244	17.3748	16.7968	22.141	16.0492		0.497305	0.818036	-1.46938	-0.709649	Chromatin target of PRMT1a OS=Danio rerio OX=7955 GN=chtopa PE=1 SV=1;tr|Q7ZW44|Q7ZW44_	chtopa	tr|Q1L8S1|Q1L8S1_DANRE;tr|Q7ZW44|Q7ZW44_DANRE	tr|Q1L8S1|Q1L8S1_DANRE;tr|Q7ZW44|Q7ZW44_DANRE	E7FGC5_DANRE	E7FGC5					Completeproteome;Proteomicsidentification;Referenceproteome				2	2	2	5
		23.0515	24.1896	23.2893	23.2478	23.6673	23.6856		0.953164	0.988226	-0.023433	-0.0493397	Anamorsin OS=Danio rerio OX=7955 GN=ciapin1 PE=2 SV=1;tr|B2GNT9|B2GNT9_	ciapin1	sp|Q6AZB3|CPIN1_DANRE;tr|B2GNT9|B2GNT9_DANRE;tr|G8JL18|G8JL18_DANRE	sp|Q6AZB3|CPIN1_DANRE;tr|B2GNT9|B2GNT9_DANRE;tr|G8JL18|G8JL18_DANRE	CPIN1_DANRE	A2AV35;Q6AZB3			anatomical structure development;apoptosis;biological regulation;biosynthetic process;cell death;cellular biosynthetic process;cellular metabolic process;cellular process;cofactor biosynthetic process;cofactor metabolic process;death;developmental process;hemopoiesis;hemopoietic or lymphoid organ development;iron-sulfur cluster assembly;metabolic process;metallo-sulfur cluster assembly;negative r…	ACEVEDO_LIVER_CANCER_UP;ANTI_APOPTOSIS;APOPTOSIS_GO;CAIRO_HEPATOBLASTOMA_CLASSES_UP;CELL_DEVELOPMENT;chr16q13;CSR_LATE_UP.V1_UP;CYTOPLASM;FULCHER_INFLAMMATORY_RESPONSE_LECTIN_VS_LPS_UP;GCM_NF2;GSE11057_NAIVE_VS_CENT_MEMORY_CD4_TCELL_UP;GSE11057_NAIVE_VS_MEMORY_CD4_TCELL_UP;GSE14308_TH1_VS_NATURAL_TREG_DN;GSE14769_40MIN_VS_360MIN_LPS_BMDM_DN;GSE17721_12H_VS_24H_CPG_BMDM_UP;GSE17974_2H_VS_72H_UNTRE…	2Fe-2S;Apoptosis;Completeproteome;Cytoplasm;Iron;Iron-sulfur;Metal-binding;Mitochondrion;Nucleus;Referenceproteome	Mito_k	Apopto_k		5	5	5	39
		28.3788	27.9883	28.5165	28.3532	29.1079	28.8868		0.149702	0.553962	-0.488101	-1.30428	Cold-inducible RNA-binding protein a OS=Danio rerio OX=7955 GN=cirbpa PE=1 SV=1	cirbpa	tr|Q566W6|Q566W6_DANRE	tr|Q566W6|Q566W6_DANRE	Q566W6_DANRE	Q566W6					Completeproteome;Proteomicsidentification;Referenceproteome				16	16	16	394
		23.7861	25.8996	25.9889	24.8882	25.1813	25.7717		0.945636	0.985859	-0.0555337	-0.0641788	Cold-inducible RNA-binding protein b (Fragment) OS=Danio rerio OX=7955 GN=cirbpb PE=1 SV=1;tr|F1R6L4|F1R6L4_	cirbpb	tr|F1R6L3|F1R6L3_DANRE;tr|F1R6L4|F1R6L4_DANRE;tr|Q6PFN6|Q6PFN6_DANRE	tr|F1R6L3|F1R6L3_DANRE;tr|F1R6L4|F1R6L4_DANRE	F1QPW8_DANRE	F1QPW8					Completeproteome;Referenceproteome				17	3	0	73
		27.7611	28.262	28.7771	27.5128	28.1328	28.4054		0.561266	0.889607	0.249734	0.504837	Cirbp protein OS=Danio rerio OX=7955 GN=cirbpb PE=1 SV=1	cirbpb	tr|Q7ZUQ9|Q7ZUQ9_DANRE	tr|Q7ZUQ9|Q7ZUQ9_DANRE	F1QPW8_DANRE	F1QPW8					Completeproteome;Referenceproteome				17	17	1	395
		23.5048	24.3871	23.7076	23.5841	24.1428	23.921		0.961284	0.992421	-0.016133	-0.0391244	CDGSH iron sulfur domain 1 OS=Danio rerio OX=7955 GN=cisd1 PE=1 SV=1	cisd1	tr|Q6PGY7|Q6PGY7_DANRE	tr|Q6PGY7|Q6PGY7_DANRE	Q6PGY7_DANRE	Q6PGY7				ACEVEDO_LIVER_CANCER_UP;ACEVEDO_NORMAL_TISSUE_ADJACENT_TO_LIVER_TUMOR_UP;BENPORATH_NANOG_TARGETS;BENPORATH_SOX2_TARGETS;BERENJENO_TRANSFORMED_BY_RHOA_UP;BLALOCK_ALZHEIMERS_DISEASE_DN;BOUDOUKHA_BOUND_BY_IGF2BP2;BRUINS_UVC_RESPONSE_LATE;BURTON_ADIPOGENESIS_5;BUYTAERT_PHOTODYNAMIC_THERAPY_STRESS_DN;chr10q21;CYTOPLASM;CYTOPLASMIC_PART;GOLDRATH_ANTIGEN_RESPONSE;GOLDRATH_EFF_VS_MEMORY_CD8_TCELL_UP;GOLD…	Completeproteome;Proteomicsidentification;Referenceproteome	Mito_GSEA			3	3	3	44
		16.5092	18.7665	18.5628	19.8581	21.2341	19.7309		0.0548813	0.208712	-2.3282	-2.40823	CDGSH iron-sulfur domain-containing protein 2 OS=Danio rerio OX=7955 GN=cisd2 PE=1 SV=1;sp|Q7T326|CISD2_	cisd2	tr|Z4YJ68|Z4YJ68_DANRE;sp|Q7T326|CISD2_DANRE	tr|Z4YJ68|Z4YJ68_DANRE;sp|Q7T326|CISD2_DANRE	CISD2_DANRE	B8JI01;Q7T326			aging;autophagy;biological regulation;catabolic process;cellular catabolic process;cellular metabolic process;cellular process;developmental process;metabolic process;mitochondrion degradation;multicellular organismal aging;regulation of autophagy;regulation of biological process;regulation of catabolic process;regulation of cellular catabolic process;regulation of cellular metabolic process;regu…	CHICAS_RB1_TARGETS_SENESCENT;chr4q22;chr4q24;CHUNG_BLISTER_CYTOTOXICITY_UP;DODD_NASOPHARYNGEAL_CARCINOMA_DN;GSE14000_TRANSLATED_RNA_VS_MRNA_16H_LPS_DC_DN;GSE14350_TREG_VS_TEFF_UP;GSE16522_ANTI_CD3CD28_STIM_VS_UNSTIM_MEMORY_CD8_TCELL_DN;GSE37416_0H_VS_24H_F_TULARENSIS_LVS_NEUTROPHIL_DN;GSE37416_CTRL_VS_24H_F_TULARENSIS_LVS_NEUTROPHIL_DN;GSE39820_CTRL_VS_TGFBETA3_IL6_CD4_TCELL_UP;GSE7400_CTRL_VS_CS…	2Fe-2S;Autophagy;Completeproteome;Endoplasmicreticulum;Iron;Iron-sulfur;Membrane;Metal-binding;Mitochondrion;Mitochondrionoutermembrane;Referenceproteome;Transmembrane;Transmembranehelix	Mito_k		Auto_k	2	2	2	3
		16.6936	18.2967	25.8926	16.5989	15.7314	16.6261		0.23583	0.542853	3.97549	1.34656	Cdkn1a-interacting zinc finger protein 1a OS=Danio rerio OX=7955 GN=ciz1a PE=1 SV=2;tr|E7F860|E7F860_	ciz1a	tr|A0A0R4ITY1|A0A0R4ITY1_DANRE;tr|E7F860|E7F860_DANRE;tr|F1QJM7|F1QJM7_DANRE	tr|A0A0R4ITY1|A0A0R4ITY1_DANRE;tr|E7F860|E7F860_DANRE;tr|F1QJM7|F1QJM7_DANRE	X1WBJ2_DANRE	X1WBJ2					Completeproteome;Proteomicsidentification;Referenceproteome				2	2	2	5
		24.5029	22.6462	22.9753	22.1514	23.1374	25.3082		0.892456	0.97653	-0.157534	-0.131949	Cytoskeleton-associated protein 4 OS=Danio rerio OX=7955 GN=ckap4 PE=1 SV=1	ckap4	tr|Q6NW47|Q6NW47_DANRE	tr|Q6NW47|Q6NW47_DANRE											13	13	13	62
		22.5625	20.3343	20.8921	21.4222	21.2511	21.5355		0.845748	0.95953	-0.139967	-0.180718	Brain-subtype creatine kinase OS=Danio rerio OX=7955 GN=ckbb PE=1 SV=1;tr|Q7ZU04|Q7ZU04_	ckbb	tr|Q8AY63|Q8AY63_DANRE;tr|Q7ZU04|Q7ZU04_DANRE;tr|Q08BV6|Q08BV6_DANRE;tr|R4GE87|R4GE87_DANRE;tr|F6NIF4|F6NIF4_DANRE;tr|R4GEP9|R4GEP9_DANRE	tr|Q8AY63|Q8AY63_DANRE;tr|Q7ZU04|Q7ZU04_DANRE;tr|Q08BV6|Q08BV6_DANRE	R4GE87_DANRE	R4GE87					Completeproteome;Kinase;Proteomicsidentification;Referenceproteome;Transferase				7	5	5	12
		27.9407	25.831	27.0652	24.4426	26.1013	29.3095		0.843234	0.960783	0.327834	0.198201	Type I cytokeratin OS=Danio rerio OX=7955 GN=cki PE=2 SV=1	cki	tr|Q9PUB6|Q9PUB6_DANRE	tr|Q9PUB6|Q9PUB6_DANRE	Q1LXJ8_DANRE	Q1LXJ8					Coiledcoil;Completeproteome;Intermediatefilament;Proteomicsidentification;Referenceproteome				40	19	7	209
		23.4201	21.126	21.0437	22.5764	23.3707	21.5124		0.546304	0.857974	-0.623234	-0.595413	Creatine kinase, muscle a OS=Danio rerio OX=7955 GN=ckma PE=2 SV=1;tr|A2BHA3|A2BHA3_	ckma	tr|Q90X19|Q90X19_DANRE;tr|A2BHA3|A2BHA3_DANRE;tr|Q9PV91|Q9PV91_DANRE;tr|B8JJ23|B8JJ23_DANRE;tr|B8JJ24|B8JJ24_DANRE	tr|Q90X19|Q90X19_DANRE;tr|A2BHA3|A2BHA3_DANRE;tr|Q9PV91|Q9PV91_DANRE	Q9PV91_DANRE	Q9PV91					ATP-binding;Kinase;Nucleotide-binding;Transferase				9	4	4	15
		25.5909	22.784	23.7317	25.617	25.2716	23.8299		0.428627	0.782537	-0.870633	-0.799092	Ckmb protein OS=Danio rerio OX=7955 GN=ckmb PE=2 SV=1;tr|Q7T306|Q7T306_	ckmb	tr|A8E5L0|A8E5L0_DANRE;tr|Q7T306|Q7T306_DANRE;tr|I6LWZ5|I6LWZ5_DANRE	tr|A8E5L0|A8E5L0_DANRE;tr|Q7T306|Q7T306_DANRE	Q7T306_DANRE	Q7T306					ATP-binding;Completeproteome;Kinase;Nucleotide-binding;Proteomicsidentification;Referenceproteome;Transferase				9	9	4	72
		20.047	20.1689	19.9683	19.4478	19.1927	21.3951		0.946829	0.986681	0.0495338	0.0620748	Claudin-7-B OS=Danio rerio OX=7955 GN=cldn7b PE=2 SV=1	cldn7b	sp|Q9YH92|CLD7B_DANRE	sp|Q9YH92|CLD7B_DANRE	CLD7B_DANRE	Q9YH92					Celljunction;Cellmembrane;Completeproteome;Membrane;Referenceproteome;Tightjunction;Transmembrane;Transmembranehelix				2	2	2	6
		17.2486	16.2224	15.43	16.5306	16.5251	20.5503		0.337456	0.65723	-1.56835	-1.0181	Claudin OS=Danio rerio OX=7955 GN=cldne PE=1 SV=1	cldne	tr|Q90XR9|Q90XR9_DANRE	tr|Q90XR9|Q90XR9_DANRE	Q90XR9_DANRE	Q90XR9			anatomical structure morphogenesis;developmental process;embryonic morphogenesis;epiboly involved in gastrulation with mouth forming second;morphogenesis of an epithelial sheet;morphogenesis of an epithelium;tissue morphogenesis		Celljunction;Cellmembrane;Completeproteome;Membrane;Proteomicsidentification;Referenceproteome;Tightjunction;Transmembrane;Transmembranehelix				2	2	2	1
		20.5823	20.3486	21.0107	19.4632	20.1797	22.086		0.934159	0.983781	0.0709	0.0782277	Claudin OS=Danio rerio OX=7955 GN=cldni PE=1 SV=1;tr|Q7ZTS2|Q7ZTS2_	cldni	tr|F6P454|F6P454_DANRE;tr|Q7ZTS2|Q7ZTS2_DANRE;tr|Q90XR6|Q90XR6_DANRE	tr|F6P454|F6P454_DANRE;tr|Q7ZTS2|Q7ZTS2_DANRE;tr|Q90XR6|Q90XR6_DANRE	Q90XR6_DANRE	Q90XR6					Celljunction;Cellmembrane;Completeproteome;Membrane;Proteomicsidentification;Referenceproteome;Tightjunction;Transmembrane;Transmembranehelix				1	1	1	8
		21.7618	22.191	21.911	16.179	18.0973	17.4186	+	0.00120155	0.0133333	4.72297	6.99153	Glutamine synthetase OS=Danio rerio OX=7955 GN=glulb PE=1 SV=1;tr|Q7ZVF2|Q7ZVF2_	glulb	tr|A0A2R8QG82|A0A2R8QG82_DANRE;tr|Q7ZVF2|Q7ZVF2_DANRE;tr|A0A0R4ITW5|A0A0R4ITW5_DANRE;tr|Q7M568|Q7M568_DANRE	tr|A0A2R8QG82|A0A2R8QG82_DANRE;tr|Q7ZVF2|Q7ZVF2_DANRE	Q7M568_DANRE	Q7M568			amine biosynthetic process;amine metabolic process;biosynthetic process;carboxylic acid biosynthetic process;carboxylic acid metabolic process;cellular amine metabolic process;cellular amino acid biosynthetic process;cellular amino acid metabolic process;cellular biosynthetic process;cellular ketone metabolic process;cellular metabolic process;cellular nitrogen compound biosynthetic process;cellu…						3	3	3	12
		17.2062	17.6428	16.009	17.846	16.3271	21.9004		0.372709	0.694029	-1.73849	-0.948093	Chloride intracellular channel 3 OS=Danio rerio OX=7955 GN=clic3 PE=1 SV=1	clic3	tr|Q6P5J7|Q6P5J7_DANRE	tr|Q6P5J7|Q6P5J7_DANRE											2	2	2	6
		22.4312	21.986	22.4702	23.2325	23.5838	22.6242		0.0566434	0.315625	-0.851034	-2.02408	Chloride intracellular channel protein OS=Danio rerio OX=7955 GN=clic4 PE=1 SV=1;tr|Q7ZTT4|Q7ZTT4_	clic4	tr|F8W3B6|F8W3B6_DANRE;tr|Q7ZTT4|Q7ZTT4_DANRE;tr|A2CEF5|A2CEF5_DANRE;tr|Q5U3P5|Q5U3P5_DANRE;tr|Q6NXB5|Q6NXB5_DANRE;tr|F1R0L7|F1R0L7_DANRE;tr|A2CEF6|A2CEF6_DANRE	tr|F8W3B6|F8W3B6_DANRE;tr|Q7ZTT4|Q7ZTT4_DANRE	Q7ZTT4_DANRE	Q7ZTT4			apoptosis;cell death;cellular process;death;programmed cell death	AACTTT_UNKNOWN;ACACTCC;ACTIN_CYTOSKELETON;AGUIRRE_PANCREATIC_CANCER_COPY_NUMBER_DN;ALONSO_METASTASIS_EMT_UP;ALONSO_METASTASIS_UP;AMIT_SERUM_RESPONSE_40_MCF10A;AZARE_NEOPLASTIC_TRANSFORMATION_BY_STAT3_DN;AZARE_STAT3_TARGETS;BENPORATH_NANOG_TARGETS;BENPORATH_SOX2_TARGETS;BRUINS_UVC_RESPONSE_VIA_TP53_GROUP_A;BURTON_ADIPOGENESIS_2;CAGGTG_V$E12_Q6;CAGTATT;CATTGTYY_V$SOX9_B1;CELL_FRACTION;CELL_MIGRATIO…	Completeproteome;Proteomicsidentification;Referenceproteome	Mito_GSEA	Apopto_GO		4	4	4	28
		20.4114	21.0556	16.2805	19.442	20.1963	21.3612		0.534451	0.837854	-1.084	-0.638888	Enthoprotin OS=Danio rerio OX=7955 GN=clint1a PE=2 SV=1;tr|Q5U3J4|Q5U3J4_	clint1a	tr|Q6DRL7|Q6DRL7_DANRE;tr|Q5U3J4|Q5U3J4_DANRE;tr|A0A2R8QJD2|A0A2R8QJD2_DANRE	tr|Q6DRL7|Q6DRL7_DANRE;tr|Q5U3J4|Q5U3J4_DANRE;tr|A0A2R8QJD2|A0A2R8QJD2_DANRE	A7MCG0_DANRE	A7MCG0			cellular process;establishment of localization;transport;vesicle-mediated transport						2	2	2	15
		22.1438	23.7001	22.8337	22.9254	22.9035	23.2807		0.772986	0.954929	-0.144	-0.254179	Swelling dependent chloride channel OS=Danio rerio OX=7955 GN=clns1a PE=2 SV=1;tr|Q6NY72|Q6NY72_	clns1a	tr|Q7ZTV8|Q7ZTV8_DANRE;tr|Q6NY72|Q6NY72_DANRE;tr|P79725|P79725_DANRE;tr|A0A0R4IJ12|A0A0R4IJ12_DANRE	tr|Q7ZTV8|Q7ZTV8_DANRE;tr|Q6NY72|Q6NY72_DANRE;tr|P79725|P79725_DANRE;tr|A0A0R4IJ12|A0A0R4IJ12_DANRE	Q6NY72_DANRE	Q6NY72			anion transport;biological regulation;cell volume homeostasis;cellular component assembly;cellular component assembly at cellular level;cellular component organization;cellular component organization at cellular level;cellular component organization or biogenesis;cellular component organization or biogenesis at cellular level;cellular homeostasis;cellular macromolecular complex assembly;cellular …	BENPORATH_MYC_TARGETS_WITH_EBOX;BRUINS_UVC_RESPONSE_LATE;CACCAGC;CAIRO_HEPATOBLASTOMA_CLASSES_UP;CHIANG_LIVER_CANCER_SUBCLASS_UNANNOTATED_DN;chr11q13;DANG_BOUND_BY_MYC;DIAZ_CHRONIC_MEYLOGENOUS_LEUKEMIA_UP;ESTABLISHMENT_OF_LOCALIZATION;FERNANDEZ_BOUND_BY_MYC;GNF2_NPM1;GNF2_PA2G4;GOTZMANN_EPITHELIAL_TO_MESENCHYMAL_TRANSITION_DN;GSE10239_NAIVE_VS_MEMORY_CD8_TCELL_UP;GSE13485_CTRL_VS_DAY1_YF17D_VACCI…					3	3	3	31
		18.0701	17.3747	18.3872	15.9238	14.9403	18.3322		0.215444	0.542687	1.5452	1.34251	Polyribonucleotide 5-hydroxyl-kinase Clp1 OS=Danio rerio OX=7955 GN=clp1 PE=1 SV=1	clp1	sp|E7F3I6|CLP1_DANRE	sp|E7F3I6|CLP1_DANRE	CLP1_DANRE	E7F3I6			anatomical structure development;cellular component assembly;cellular component assembly at cellular level;cellular component organization;cellular component organization at cellular level;cellular component organization or biogenesis;cellular component organization or biogenesis at cellular level;cellular macromolecular complex assembly;cellular macromolecular complex subunit organization;cellul…	ACEVEDO_LIVER_CANCER_UP;ACEVEDO_LIVER_TUMOR_VS_NORMAL_ADJACENT_TISSUE_UP;ACTAYRNNNCCCR_UNKNOWN;ADENYL_NUCLEOTIDE_BINDING;ADENYL_RIBONUCLEOTIDE_BINDING;ATP_BINDING;BENPORATH_SOX2_TARGETS;BOCHKIS_FOXA2_TARGETS;BROWNE_HCMV_INFECTION_10HR_UP;chr11q12;CTACCTC;CYCLIN_D1_UP.V1_DN;DANG_BOUND_BY_MYC;ENK_UV_RESPONSE_KERATINOCYTE_UP;GRAESSMANN_APOPTOSIS_BY_DOXORUBICIN_UP;GRAESSMANN_RESPONSE_TO_MC_AND_DOXORU…	ATP-binding;Completeproteome;Kinase;mRNAprocessing;Neurodegeneration;Nucleotide-binding;Nucleus;Referenceproteome;Transferase;tRNAprocessing		Apopto_GSEA		3	3	3	3
		20.1658	20.4269	21.1296	21.3197	20.3565	19.8011		0.884742	0.976441	0.0816669	0.129878	ATP-dependent Clp protease proteolytic subunit (Fragment) OS=Danio rerio OX=7955 GN=clpp PE=1 SV=1;tr|Q5PNM4|Q5PNM4_	clpp	tr|A2BHT9|A2BHT9_DANRE;tr|Q5PNM4|Q5PNM4_DANRE;tr|Q502B9|Q502B9_DANRE	tr|A2BHT9|A2BHT9_DANRE;tr|Q5PNM4|Q5PNM4_DANRE;tr|Q502B9|Q502B9_DANRE	Q5PNM4_DANRE	Q5PNM4				ACEVEDO_NORMAL_TISSUE_ADJACENT_TO_LIVER_TUMOR_DN;BOGNI_TREATMENT_RELATED_MYELOID_LEUKEMIA_UP;BRUINS_UVC_RESPONSE_EARLY_LATE;chr19p13;DAIRKEE_TERT_TARGETS_UP;DELACROIX_RARG_BOUND_MEF;DOUGLAS_BMI1_TARGETS_UP;GRAESSMANN_APOPTOSIS_BY_DOXORUBICIN_DN;GSE11057_CD4_CENT_MEM_VS_PBMC_UP;GSE11057_NAIVE_CD4_VS_PBMC_CD4_TCELL_UP;GSE12845_IGD_POS_BLOOD_VS_NAIVE_TONSIL_BCELL_UP;GSE13484_3H_UNSTIM_VS_YF17D_VACCI…	Completeproteome;Hydrolase;Protease;Proteomicsidentification;Referenceproteome;Serineprotease	Mito_GSEA	Apopto_GSEA		1	1	1	10
		20.554	21.2581	20.523	20.579	21.447	20.1629		0.918614	0.980808	0.0487334	0.0889306	Caseinolytic mitochondrial matrix peptidase chaperone subunit a OS=Danio rerio OX=7955 GN=clpxa PE=1 SV=1;tr|A0A0G2KJF1|A0A0G2KJF1_	clpxa	tr|Q66HW5|Q66HW5_DANRE;tr|A0A0G2KJF1|A0A0G2KJF1_DANRE;tr|E7F9J1|E7F9J1_DANRE	tr|Q66HW5|Q66HW5_DANRE;tr|A0A0G2KJF1|A0A0G2KJF1_DANRE;tr|E7F9J1|E7F9J1_DANRE	Q66HW5_DANRE	Q66HW5			cellular macromolecule metabolic process;cellular metabolic process;cellular process;cellular protein metabolic process;macromolecule metabolic process;metabolic process;primary metabolic process;protein folding;protein metabolic process		ATP-binding;Nucleotide-binding	Mito_HC			4	4	4	3
		21.5839	22.709	23.2468	17.1393	15.3699	17.1941	+	0.0015443	0.0133592	5.94545	6.80295	Chromobox homolog 5 (HP1 alpha homolog, Drosophila) (Fragment) OS=Danio rerio OX=7955 GN=cbx5 PE=1 SV=1;tr|E9QIB1|E9QIB1_	cbx5	tr|E9QFQ7|E9QFQ7_DANRE;tr|E9QIB1|E9QIB1_DANRE;tr|A1L223|A1L223_DANRE;tr|E9QC43|E9QC43_DANRE	tr|E9QFQ7|E9QFQ7_DANRE;tr|E9QIB1|E9QIB1_DANRE;tr|A1L223|A1L223_DANRE;tr|E9QC43|E9QC43_DANRE	E9QFQ7_DANRE	E9QFQ7				AGUIRRE_PANCREATIC_CANCER_COPY_NUMBER_DN;ATF2_UP.V1_UP;BENPORATH_ES_1;BENPORATH_MYC_MAX_TARGETS;BENPORATH_NANOG_TARGETS;BENPORATH_SOX2_TARGETS;BERENJENO_TRANSFORMED_BY_RHOA_UP;BYSTRYKH_HEMATOPOIESIS_STEM_CELL_QTL_TRANS;CACGTG_V$MYC_Q2;CACTGTG;CAIRO_HEPATOBLASTOMA_UP;CHANDRAN_METASTASIS_UP;CHICAS_RB1_TARGETS_GROWING;CHICAS_RB1_TARGETS_SENESCENT;chr12q13;CHROMATIN;CHROMOSOMAL_PART;CHROMOSOME;CONCAN…	Completeproteome;Nucleus;Proteomicsidentification;Referenceproteome		Apopto_GSEA		2	2	2	12
		27.3445	27.8648	27.2079	27.0085	27.3038	27.3323		0.316794	0.781735	0.257533	0.791657	Clathrin heavy chain OS=Danio rerio OX=7955 GN=cltca PE=1 SV=1;tr|A0A286YAZ4|A0A286YAZ4_	cltca	tr|F1R966|F1R966_DANRE;tr|A0A286YAZ4|A0A286YAZ4_DANRE;tr|E9QD79|E9QD79_DANRE;tr|A0A2R8PXZ0|A0A2R8PXZ0_DANRE;tr|Q6DRI2|Q6DRI2_DANRE;tr|B3DK43|B3DK43_DANRE;tr|E7FBE5|E7FBE5_DANRE;tr|Q5EAQ7|Q5EAQ7_DANRE	tr|F1R966|F1R966_DANRE;tr|A0A286YAZ4|A0A286YAZ4_DANRE;tr|E9QD79|E9QD79_DANRE;tr|A0A2R8PXZ0|A0A2R8PXZ0_DANRE;tr|Q6DRI2|Q6DRI2_DANRE;tr|B3DK43|B3DK43_DANRE	F1R966_DANRE	F1R966			cellular process;establishment of localization;establishment of localization in cell;establishment of protein localization;intracellular protein transport;intracellular transport;protein transport;transport;vesicle-mediated transport		Coatedpit;Completeproteome;Cytoplasmicvesicle;Membrane;Proteomicsidentification;Referenceproteome				44	44	16	437
		23.3788	23.1285	22.6581	23.1014	22.8748	22.9463		0.733325	0.956011	0.0809663	0.251768	Clathrin heavy chain OS=Danio rerio OX=7955 GN=cltcb PE=1 SV=1	cltcb	tr|E9QBV1|E9QBV1_DANRE;tr|F1R4U8|F1R4U8_DANRE	tr|E9QBV1|E9QBV1_DANRE	E9QD79_DANRE	E9QD79			cellular process;establishment of localization;establishment of localization in cell;establishment of protein localization;intracellular protein transport;intracellular transport;protein transport;transport;vesicle-mediated transport		Coatedpit;Completeproteome;Cytoplasmicvesicle;Membrane;Proteomicsidentification;Referenceproteome				36	8	8	38
		20.9359	20.2219	19.8872	21.4579	22.6569	20.4377		0.175914	0.516407	-1.16917	-1.43987	Clustered mitochondria protein homolog OS=Danio rerio OX=7955 GN=cluha PE=1 SV=1;sp|A0JMD0|CLU_	cluha	tr|F1QSU2|F1QSU2_DANRE;sp|A0JMD0|CLU_DANRE;tr|R4GE78|R4GE78_DANRE;tr|R4GE19|R4GE19_DANRE;tr|R4GER3|R4GER3_DANRE	tr|F1QSU2|F1QSU2_DANRE;sp|A0JMD0|CLU_DANRE	R4GE19_DANRE	R4GE19					Completeproteome;Proteomicsidentification;Referenceproteome	Mito_HC			8	8	8	13
		20.0862	20.3877	19.6983	15.9624	16.8116	16.7059	+	0.00043424	0.0134603	3.56409	8.22195	RNA-binding protein NOB1 OS=Danio rerio OX=7955 GN=nob1 PE=1 SV=2;tr|Q6PHG7|Q6PHG7_	nob1	tr|I3ISV3|I3ISV3_DANRE;tr|Q6PHG7|Q6PHG7_DANRE	tr|I3ISV3|I3ISV3_DANRE;tr|Q6PHG7|Q6PHG7_DANRE	F1R4C1_DANRE	F1R4C1		+	cellular component biogenesis;cellular component biogenesis at cellular level;cellular component organization or biogenesis;cellular component organization or biogenesis at cellular level;cellular metabolic process;cellular nitrogen compound metabolic process;cellular process;cleavage involved in rRNA processing;metabolic process;nitrogen compound metabolic process;nucleic acid metabolic process;…	CCCNNNNNNAAGWT_UNKNOWN;CHARAFE_BREAST_CANCER_LUMINAL_VS_BASAL_DN;chr16q22;CREIGHTON_ENDOCRINE_THERAPY_RESISTANCE_1;DAIRKEE_TERT_TARGETS_UP;GEORGES_TARGETS_OF_MIR192_AND_MIR215;GGGAGGRR_V$MAZ_Q6;GRADE_COLON_AND_RECTAL_CANCER_UP;GRADE_COLON_CANCER_UP;GSE14308_TH17_VS_INDUCED_TREG_DN;GSE14308_TH2_VS_NATURAL_TREG_UP;GSE14350_IL2RB_KO_VS_WT_TREG_UP;GSE2197_IMMUNOSUPPRESSIVE_DNA__VS_UNTREATEDIN_DC_DN;G…	Completeproteome;Proteomicsidentification;Referenceproteome				4	4	4	14
		22.1985	22.6302	22.849	22.0927	22.4629	23.0258		0.927588	0.983166	0.0321	0.0743353	UMP-CMP kinase OS=Danio rerio OX=7955 GN=cmpk PE=2 SV=2;tr|A5WWI2|A5WWI2_	cmpk	sp|Q7ZWE9|KCY_DANRE;tr|A5WWI2|A5WWI2_DANRE;tr|F1QP56|F1QP56_DANRE;tr|A5WWI1|A5WWI1_DANRE	sp|Q7ZWE9|KCY_DANRE;tr|A5WWI2|A5WWI2_DANRE;tr|F1QP56|F1QP56_DANRE;tr|A5WWI1|A5WWI1_DANRE	KCY_DANRE	Q7ZWE9			biosynthetic process;cellular aromatic compound metabolic process;cellular biosynthetic process;cellular metabolic process;cellular nitrogen compound biosynthetic process;cellular nitrogen compound metabolic process;cellular process;'de novo' pyrimidine base biosynthetic process;heterocycle biosynthetic process;heterocycle metabolic process;metabolic process;nitrogen compound metabolic process;nu…		ATP-binding;Completeproteome;Cytoplasm;Kinase;Nucleotide-binding;Nucleus;Pyrimidinebiosynthesis;Referenceproteome;Transferase				4	4	4	21
		17.0741	18.6606	17.7417	19.208	19.6153	16.9132		0.47586	0.818198	-0.753376	-0.711674	Protein CMSS1 OS=Danio rerio OX=7955 GN=cmss1 PE=2 SV=1;tr|F1QIT7|F1QIT7_	cmss1	sp|Q5XJK9|CMS1_DANRE;tr|F1QIT7|F1QIT7_DANRE	sp|Q5XJK9|CMS1_DANRE;tr|F1QIT7|F1QIT7_DANRE	CMS1_DANRE	Q5XJK9					Completeproteome;Referenceproteome				1	1	1	2
		22.5912	23.1698	22.3426	22.8097	22.2724	21.9922		0.373641	0.785245	0.3431	0.77468	Carnosine dipeptidase 2 OS=Danio rerio OX=7955 GN=cndp2 PE=1 SV=1;tr|Q6DH98|Q6DH98_	cndp2	tr|A3KQX1|A3KQX1_DANRE;tr|Q6DH98|Q6DH98_DANRE;tr|Q6TNV3|Q6TNV3_DANRE	tr|A3KQX1|A3KQX1_DANRE;tr|Q6DH98|Q6DH98_DANRE;tr|Q6TNV3|Q6TNV3_DANRE	Q6TNV3_DANRE	Q6TNV3				ACEVEDO_NORMAL_TISSUE_ADJACENT_TO_LIVER_TUMOR_DN;BENPORATH_MYC_MAX_TARGETS;BROWN_MYELOID_CELL_DEVELOPMENT_UP;CAMP_UP.V1_UP;CHEN_METABOLIC_SYNDROM_NETWORK;chr18q22;CHUNG_BLISTER_CYTOTOXICITY_UP;CREIGHTON_ENDOCRINE_THERAPY_RESISTANCE_3;CUI_TCF21_TARGETS_2_UP;DANG_BOUND_BY_MYC;GARY_CD5_TARGETS_DN;GRAESSMANN_APOPTOSIS_BY_SERUM_DEPRIVATION_DN;GRAESSMANN_RESPONSE_TO_MC_AND_SERUM_DEPRIVATION_DN;GSE13306…			Apopto_GSEA		4	4	4	26
		21.3438	21.1243	21.475	20.8276	20.9653	22.4401		0.863207	0.966841	-0.0966333	-0.154335	Calponin OS=Danio rerio OX=7955 GN=cnn2 PE=2 SV=1;tr|Q4F876|Q4F876_	cnn2	tr|Q6PBA5|Q6PBA5_DANRE;tr|Q4F876|Q4F876_DANRE	tr|Q6PBA5|Q6PBA5_DANRE;tr|Q4F876|Q4F876_DANRE	Q6PBA5_DANRE	Q6PBA5			actin cytoskeleton organization;actin filament-based process;actomyosin structure organization;biological regulation;cellular component organization;cellular component organization at cellular level;cellular component organization or biogenesis;cellular component organization or biogenesis at cellular level;cellular process;cytoskeleton organization;organelle organization;regulation of biological…	ACTIN_BINDING;AKT_UP.V1_DN;BENPORATH_CYCLING_GENES;BENPORATH_NANOG_TARGETS;BERTUCCI_MEDULLARY_VS_DUCTAL_BREAST_CANCER_DN;BROWN_MYELOID_CELL_DEVELOPMENT_UP;BURTON_ADIPOGENESIS_9;BUYTAERT_PHOTODYNAMIC_THERAPY_STRESS_DN;CELL_JUNCTION;CHEBOTAEV_GR_TARGETS_DN;CHICAS_RB1_TARGETS_CONFLUENT;chr21q11;CYTOSKELETAL_PROTEIN_BINDING;CYTOSKELETON;CYTOSKELETON_ORGANIZATION_AND_BIOGENESIS;DODD_NASOPHARYNGEAL_CAR…	Actin-binding;Calmodulin-binding				2	2	2	8
		17.4472	17.2949	18.2026	18.1024	20.6287	16.5312		0.562832	0.867975	-0.772538	-0.582582	Calponin OS=Danio rerio OX=7955 GN=cnn3a PE=1 SV=1	cnn3a	tr|Q7T303|Q7T303_DANRE	tr|Q7T303|Q7T303_DANRE	Q7T303_DANRE	Q7T303			actin cytoskeleton organization;actin filament-based process;actomyosin structure organization;cellular component organization;cellular component organization at cellular level;cellular component organization or biogenesis;cellular component organization or biogenesis at cellular level;cellular process;cytoskeleton organization;organelle organization		Actin-binding;Calmodulin-binding;Completeproteome;Proteomicsidentification;Referenceproteome				2	1	1	2
		16.4291	16.06	17.4038	21.5223	22.4925	14.8144		0.290385	0.599968	-2.9788	-1.16953	Calponin OS=Danio rerio OX=7955 GN=cnn3b PE=1 SV=1	cnn3b	tr|Q32PU2|Q32PU2_DANRE;tr|Q502K8|Q502K8_DANRE	tr|Q32PU2|Q32PU2_DANRE	Q502K8_DANRE	Q502K8			actin cytoskeleton organization;actin filament-based process;actomyosin structure organization;cellular component organization;cellular component organization at cellular level;cellular component organization or biogenesis;cellular component organization or biogenesis at cellular level;cellular process;cytoskeleton organization;organelle organization		Actin-binding;Calmodulin-binding;Completeproteome;Proteomicsidentification;Referenceproteome				3	3	2	5
		22.993	22.3571	22.5106	23.5589	23.9281	22.6039		0.165324	0.536435	-0.743401	-1.38028	CCR4-NOT transcription complex subunit 1 OS=Danio rerio OX=7955 GN=cnot1 PE=1 SV=1;tr|F1QFA6|F1QFA6_	cnot1	tr|A0A2R8QE33|A0A2R8QE33_DANRE;tr|F1QFA6|F1QFA6_DANRE;sp|A1A5H6|CNOT1_DANRE;tr|F1R160|F1R160_DANRE	tr|A0A2R8QE33|A0A2R8QE33_DANRE;tr|F1QFA6|F1QFA6_DANRE;sp|A1A5H6|CNOT1_DANRE	CNOT1_DANRE	A1A5H6;Q6DRB0			biological regulation;biosynthetic process;cellular biosynthetic process;cellular macromolecule biosynthetic process;cellular macromolecule metabolic process;cellular metabolic process;cellular nitrogen compound metabolic process;cellular process;DNA-dependent;gene silencing;gene silencing by RNA;macromolecule biosynthetic process;macromolecule metabolic process;metabolic process;negative regulat…	CCCNNNNNNAAGWT_UNKNOWN;chr16q21;GATTGGY_V$NFY_Q6_01;GCCATNTTG_V$YY1_Q6;GCGSCMNTTT_UNKNOWN;GGGAGGRR_V$MAZ_Q6;GGGCGGR_V$SP1_Q6;GNF2_MLH1;GRAESSMANN_APOPTOSIS_BY_DOXORUBICIN_DN;GSE13493_DP_VS_CD8POS_THYMOCYTE_UP;GSE17974_0.5H_VS_72H_IL4_AND_ANTI_IL12_ACT_CD4_TCELL_DN;GSE17974_0H_VS_4H_IN_VITRO_ACT_CD4_TCELL_DN;GSE17974_1.5H_VS_72H_IL4_AND_ANTI_IL12_ACT_CD4_TCELL_DN;GSE17974_CTRL_VS_ACT_IL4_AND_ANTI_…	Completeproteome;Cytoplasm;Nucleus;Referenceproteome;Repressor;RNA-mediatedgenesilencing;Transcription;Transcriptionregulation;Translationregulation		Apopto_GSEA		11	11	11	27
		17.0474	17.4082	17.2462	19.8045	20.7235	20.386	+	0.000437971	0.0134648	-3.07072	-7.91516	Mitochondrial ribosomal protein S31 OS=Danio rerio OX=7955 GN=mrps31 PE=1 SV=1	mrps31	tr|A2BEP0|A2BEP0_DANRE	tr|A2BEP0|A2BEP0_DANRE	A2BEP0_DANRE	A2BEP0	+			AACTTT_UNKNOWN;ACEVEDO_NORMAL_TISSUE_ADJACENT_TO_LIVER_TUMOR_DN;BENPORATH_SOX2_TARGETS;BROWNE_HCMV_INFECTION_14HR_DN;BROWNE_HCMV_INFECTION_8HR_DN;BRUINS_UVC_RESPONSE_MIDDLE;chr13q14;CYTOPLASM;CYTOPLASMIC_PART;DIAZ_CHRONIC_MEYLOGENOUS_LEUKEMIA_UP;DODD_NASOPHARYNGEAL_CARCINOMA_UP;DURAND_STROMA_MAX_DN;ENK_UV_RESPONSE_EPIDERMIS_UP;GNF2_RBBP6;GSE11864_UNTREATED_VS_CSF1_IFNG_IN_MAC_DN;GSE12366_PLASMA_C…	Completeproteome;Proteomicsidentification;Referenceproteome	Mito_GSEA	Apopto_GSEA		2	2	2	2
		18.7585	21.4313	18.229	15.6399	19.1803	17.6723		0.238292	0.55659	1.97542	1.29425	CCR4-NOT transcription complex, subunit 8 OS=Danio rerio OX=7955 GN=cnot8 PE=2 SV=1;tr|A8E5K6|A8E5K6_	cnot8	tr|Q7SXS5|Q7SXS5_DANRE;tr|A8E5K6|A8E5K6_DANRE	tr|Q7SXS5|Q7SXS5_DANRE;tr|A8E5K6|A8E5K6_DANRE	A8E5K6_DANRE	A8E5K6			biosynthetic process;cellular biosynthetic process;cellular macromolecule biosynthetic process;cellular macromolecule metabolic process;cellular metabolic process;cellular nitrogen compound metabolic process;cellular process;DNA-dependent;macromolecule biosynthetic process;macromolecule metabolic process;metabolic process;nitrogen compound metabolic process;nucleic acid metabolic process;nucleoba…	BENPORATH_NANOG_TARGETS;BENPORATH_SOX2_TARGETS;BORCZUK_MALIGNANT_MESOTHELIOMA_UP;BROWNE_HCMV_INFECTION_1HR_DN;BROWNE_HCMV_INFECTION_48HR_DN;BYSTRYKH_HEMATOPOIESIS_STEM_CELL_QTL_TRANS;CACCAGC;CELL_PROLIFERATION_GO_0008283;CHEOK_RESPONSE_TO_HD_MTX_DN;CHIARETTI_ACUTE_LYMPHOBLASTIC_LEUKEMIA_ZAP70;chr5q31;DIAZ_CHRONIC_MEYLOGENOUS_LEUKEMIA_UP;ERB2_UP.V1_UP;GAZDA_DIAMOND_BLACKFAN_ANEMIA_PROGENITOR_DN;GN…	Completeproteome;Proteomicsidentification;Referenceproteome				2	2	2	3
		21.1685	23.249	21.3404	16.3951	16.5557	15.9094	+	0.00125623	0.0134737	5.63257	7.09005	Slc25a37 protein OS=Danio rerio OX=7955 GN=slc25a37 PE=2 SV=1;sp|Q287T7|MFRN1_	slc25a37	tr|B3DKD7|B3DKD7_DANRE;sp|Q287T7|MFRN1_DANRE	tr|B3DKD7|B3DKD7_DANRE;sp|Q287T7|MFRN1_DANRE	MFRN1_DANRE	Q287T7			anatomical structure development;biological regulation;cation homeostasis;cation transport;cell maturation;cellular developmental process;cellular process;chemical homeostasis;developmental maturation;developmental process;embryonic hemopoiesis;embryonic organ development;erythrocyte maturation;establishment of localization;establishment of localization in cell;hemopoiesis;hemopoietic or lymphoid…	ACEVEDO_LIVER_TUMOR_VS_NORMAL_ADJACENT_TISSUE_DN;AMIT_EGF_RESPONSE_480_HELA;ATGTAGC;BIDUS_METASTASIS_DN;BILD_HRAS_ONCOGENIC_SIGNATURE;CACGTG_V$MYC_Q2;CHARAFE_BREAST_CANCER_LUMINAL_VS_BASAL_DN;CHARAFE_BREAST_CANCER_LUMINAL_VS_MESENCHYMAL_DN;CHICAS_RB1_TARGETS_SENESCENT;chr8p21;COULOUARN_TEMPORAL_TGFB1_SIGNATURE_DN;CTTTAAR_UNKNOWN;DEURIG_T_CELL_PROLYMPHOCYTIC_LEUKEMIA_DN;FORTSCHEGGER_PHF8_TARGETS_D…	Completeproteome;Iontransport;Iron;Irontransport;Membrane;Mitochondrion;Mitochondrioninnermembrane;Referenceproteome;Repeat;Transmembrane;Transmembranehelix;Transport	Mito_k			2	2	2	6
		24.987	26.2033	25.7992	25.9892	25.9487	25.9653		0.442648	0.832998	-0.304567	-0.665231	2,3-cyclic nucleotide 3 phosphodiesterase OS=Danio rerio OX=7955 GN=cnp PE=1 SV=1;tr|A0A2R8Q784|A0A2R8Q784_	cnp	tr|E7FE19|E7FE19_DANRE;tr|A0A2R8Q784|A0A2R8Q784_DANRE;tr|A0A0R4IMW7|A0A0R4IMW7_DANRE;tr|A0A0R4IRJ5|A0A0R4IRJ5_DANRE;tr|A0A0R4IPC8|A0A0R4IPC8_DANRE;tr|A0A0R4IU23|A0A0R4IU23_DANRE;tr|A0A0R4IAJ6|A0A0R4IAJ6_DANRE;tr|A0A0R4ITR6|A0A0R4ITR6_DANRE	tr|E7FE19|E7FE19_DANRE;tr|A0A2R8Q784|A0A2R8Q784_DANRE	E9QJ13_DANRE	E9QJ13			catabolic process;cellular catabolic process;cellular metabolic process;cellular nitrogen compound catabolic process;cellular nitrogen compound metabolic process;cellular process;cyclic nucleotide catabolic process;cyclic nucleotide metabolic process;metabolic process;nitrogen compound metabolic process;nucleobase-containing compound catabolic process;nucleobase-containing compound metabolic proc…	ASTON_MAJOR_DEPRESSIVE_DISORDER_DN;ATGCTGG;BLALOCK_ALZHEIMERS_DISEASE_UP;BROWNE_HCMV_INFECTION_1HR_DN;BROWNE_HCMV_INFECTION_6HR_UP;CAGCTG_V$AP4_Q5;CAGGTG_V$E12_Q6;CAGTGTT;CELL_CELL_SIGNALING;chr17q21;CTTTGT_V$LEF1_Q2;CYCLIC_NUCLEOTIDE_PHOSPHODIESTERASE_ACTIVITY;DACOSTA_UV_RESPONSE_VIA_ERCC3_COMMON_UP;DACOSTA_UV_RESPONSE_VIA_ERCC3_UP;FIRESTEIN_PROLIFERATION;GAUSSMANN_MLL_AF4_FUSION_TARGETS_F_UP;GO…	Completeproteome;Proteomicsidentification;Referenceproteome				16	16	16	149
		17.9886	22.3271	20.5208	17.931	18.0303	15.1945		0.108083	0.338075	3.22687	1.93904	Canopy FGF-signaling regulator 2 OS=Danio rerio OX=7955 GN=cnpy2 PE=1 SV=1;tr|Q0V965|Q0V965_	cnpy2	tr|Q2L6L0|Q2L6L0_DANRE;tr|Q0V965|Q0V965_DANRE	tr|Q2L6L0|Q2L6L0_DANRE;tr|Q0V965|Q0V965_DANRE	Q0V965_DANRE	Q0V965				ACTAYRNNNCCCR_UNKNOWN;ACTGAAA;AMUNDSON_RESPONSE_TO_ARSENITE;BARRIER_COLON_CANCER_RECURRENCE_UP;BENPORATH_MYC_MAX_TARGETS;BERENJENO_TRANSFORMED_BY_RHOA_DN;BLALOCK_ALZHEIMERS_DISEASE_DN;BOYAULT_LIVER_CANCER_SUBCLASS_G2;BUYTAERT_PHOTODYNAMIC_THERAPY_STRESS_DN;CACGTG_V$MYC_Q2;chr12q15;DANG_BOUND_BY_MYC;DIAZ_CHRONIC_MEYLOGENOUS_LEUKEMIA_UP;DODD_NASOPHARYNGEAL_CARCINOMA_DN;FULCHER_INFLAMMATORY_RESPONSE…					2	2	2	3
		21.7844	17.8853	18.6323	22.5145	19.8104	20.2909		0.3794	0.710789	-1.43795	-0.923842	Procollagen type I alpha 2 chain OS=Danio rerio OX=7955 GN=col1a2 PE=2 SV=1;tr|Q6IQX2|Q6IQX2_	col1a2	tr|Q90YJ0|Q90YJ0_DANRE;tr|Q6IQX2|Q6IQX2_DANRE	tr|Q90YJ0|Q90YJ0_DANRE;tr|Q6IQX2|Q6IQX2_DANRE	Q90YJ0_DANRE	Q90YJ0			response to abiotic stimulus;response to external stimulus;response to mechanical stimulus;response to stimulus	AAAYRNCTG_UNKNOWN;AACTTT_UNKNOWN;ACEVEDO_LIVER_CANCER_UP;ACEVEDO_LIVER_CANCER_WITH_H3K27ME3_UP;ACTACCT;ANASTASSIOU_CANCER_MESENCHYMAL_TRANSITION_SIGNATURE;ANATOMICAL_STRUCTURE_DEVELOPMENT;BERENJENO_TRANSFORMED_BY_RHOA_DN;BILANGES_SERUM_SENSITIVE_VIA_TSC2;BLALOCK_ALZHEIMERS_DISEASE_UP;BOQUEST_STEM_CELL_UP;BROWNE_HCMV_INFECTION_16HR_DN;BROWNE_HCMV_INFECTION_20HR_DN;BRUINS_UVC_RESPONSE_LATE;CAGGTG_V…	Collagen		Apopto_GSEA		4	4	4	10
		21.7156	19.3549	18.8307	22.191	20.5177	19.874		0.471115	0.805375	-0.893834	-0.730075	Col2a1a protein OS=Danio rerio OX=7955 GN=col2a1a PE=1 SV=1;tr|Q2LDA1|Q2LDA1_	col2a1a	tr|B3DLK0|B3DLK0_DANRE;tr|Q2LDA1|Q2LDA1_DANRE;tr|B3DKQ3|B3DKQ3_DANRE;tr|Q90412|Q90412_DANRE;tr|A0A0H2UKU2|A0A0H2UKU2_DANRE;tr|A0A0R4IHB0|A0A0R4IHB0_DANRE;tr|A0A0R4IMA3|A0A0R4IMA3_DANRE;tr|L0S5L0|L0S5L0_DANRE	tr|B3DLK0|B3DLK0_DANRE;tr|Q2LDA1|Q2LDA1_DANRE;tr|B3DKQ3|B3DKQ3_DANRE;tr|Q90412|Q90412_DANRE;tr|A0A0H2UKU2|A0A0H2UKU2_DANRE;tr|A0A0R4IHB0|A0A0R4IHB0_DANRE;tr|A0A0R4IMA3|A0A0R4IMA3_DANRE;tr|L0S5L0|L0S5L0_DANRE	Q2LDA1_DANRE	Q2LDA1			anatomical structure development;developmental process;embryonic organ development;notochord development;organ development		Collagen;Completeproteome;Proteomicsidentification;Referenceproteome				2	2	2	8
		23.7371	23.4262	23.1512	24.236	25.3764	23.7641		0.114711	0.424555	-1.02067	-1.67977	Coatomer subunit alpha OS=Danio rerio OX=7955 GN=copa PE=2 SV=1;tr|F1QDQ1|F1QDQ1_	copa	tr|Q6DRK5|Q6DRK5_DANRE;tr|F1QDQ1|F1QDQ1_DANRE;tr|Q6JWU9|Q6JWU9_DANRE;tr|B3DGP8|B3DGP8_DANRE;tr|A7E2H7|A7E2H7_DANRE;tr|A0A286Y8Z3|A0A286Y8Z3_DANRE	tr|Q6DRK5|Q6DRK5_DANRE;tr|F1QDQ1|F1QDQ1_DANRE;tr|Q6JWU9|Q6JWU9_DANRE;tr|B3DGP8|B3DGP8_DANRE	A7E2H7_DANRE	A7E2H7			cellular process;establishment of localization;establishment of localization in cell;establishment of protein localization;intracellular protein transport;intracellular transport;protein transport;transport;vesicle-mediated transport	ACEVEDO_LIVER_CANCER_UP;ACEVEDO_LIVER_TUMOR_VS_NORMAL_ADJACENT_TISSUE_UP;ACEVEDO_METHYLATED_IN_LIVER_CANCER_DN;ASTON_MAJOR_DEPRESSIVE_DISORDER_DN;AZARE_NEOPLASTIC_TRANSFORMATION_BY_STAT3_DN;AZARE_STAT3_TARGETS;BIOCARTA_ARAP_PATHWAY;BLALOCK_ALZHEIMERS_DISEASE_DN;BLUM_RESPONSE_TO_SALIRASIB_UP;BODY_FLUID_SECRETION;BORCZUK_MALIGNANT_MESOTHELIOMA_UP;BYSTRYKH_HEMATOPOIESIS_STEM_CELL_QTL_TRANS;CAGGTG_V$…	Repeat;WDrepeat				17	17	17	62
		24.7218	24.3791	24.5081	24.4667	25.115	24.2809		0.771371	0.957376	-0.0845324	-0.227326	Coatomer subunit beta OS=Danio rerio OX=7955 GN=copb1 PE=2 SV=1	copb1	sp|Q66HV4|COPB_DANRE	sp|Q66HV4|COPB_DANRE	COPB_DANRE	Q66HV4;Q6JWU8			anatomical structure development;cellular process;developmental process;embryonic organ development;establishment of localization;establishment of localization in cell;establishment of protein localization;intracellular protein transport;intracellular transport;notochord development;organ development;protein transport;transport;vesicle-mediated transport	ALFANO_MYC_TARGETS;BARIS_THYROID_CANCER_UP;BCAT_BILD_ET_AL_DN;BENPORATH_SOX2_TARGETS;BLALOCK_ALZHEIMERS_DISEASE_UP;BRUINS_UVC_RESPONSE_VIA_TP53_GROUP_D;CELLULAR_LOCALIZATION;chr11p15;COATED_MEMBRANE;COATED_VESICLE;COATED_VESICLE_MEMBRANE;CYTOPLASM;CYTOPLASMIC_MEMBRANE_BOUND_VESICLE;CYTOPLASMIC_PART;CYTOPLASMIC_VESICLE;CYTOPLASMIC_VESICLE_MEMBRANE;CYTOPLASMIC_VESICLE_PART;CYTOSOL;DAZARD_RESPONSE_T…	Completeproteome;Cytoplasm;Cytoplasmicvesicle;ER-Golgitransport;Golgiapparatus;Membrane;Proteintransport;Referenceproteome;Repeat;Transport				18	18	18	93
		25.1348	25.2998	24.3777	24.7263	24.9924	24.5799		0.608432	0.914222	0.171234	0.419179	Coatomer subunit beta OS=Danio rerio OX=7955 GN=copb2 PE=2 SV=1;tr|B3DH83|B3DH83_	copb2	tr|Q6JWU7|Q6JWU7_DANRE;tr|B3DH83|B3DH83_DANRE;tr|B0R171|B0R171_DANRE;tr|A0A2R8RUW2|A0A2R8RUW2_DANRE	tr|Q6JWU7|Q6JWU7_DANRE;tr|B3DH83|B3DH83_DANRE;tr|B0R171|B0R171_DANRE;tr|A0A2R8RUW2|A0A2R8RUW2_DANRE	B3DH83_DANRE	B3DH83			cellular process;establishment of localization;establishment of localization in cell;establishment of protein localization;intracellular protein transport;intracellular transport;protein transport;transport;vesicle-mediated transport	ACEVEDO_LIVER_CANCER_UP;ACEVEDO_LIVER_TUMOR_VS_NORMAL_ADJACENT_TISSUE_UP;CAFFAREL_RESPONSE_TO_THC_24HR_5_DN;CELLULAR_LOCALIZATION;chr3q23;COATED_MEMBRANE;COATED_VESICLE;COATED_VESICLE_MEMBRANE;CREIGHTON_ENDOCRINE_THERAPY_RESISTANCE_5;CYTOPLASM;CYTOPLASMIC_MEMBRANE_BOUND_VESICLE;CYTOPLASMIC_PART;CYTOPLASMIC_VESICLE;CYTOPLASMIC_VESICLE_MEMBRANE;CYTOPLASMIC_VESICLE_PART;DIAZ_CHRONIC_MEYLOGENOUS_LEUK…	Repeat;WDrepeat		Apopto_GSEA		17	17	17	74
		23.7822	23.525	24.507	23.8181	23.9612	24.7364		0.598656	0.901196	-0.233834	-0.458821	Coatomer subunit epsilon OS=Danio rerio OX=7955 GN=cope PE=1 SV=2;tr|Q5U3E8|Q5U3E8_	cope	tr|F1R7S1|F1R7S1_DANRE;tr|Q5U3E8|Q5U3E8_DANRE;tr|A0A0R4IR93|A0A0R4IR93_DANRE	tr|F1R7S1|F1R7S1_DANRE;tr|Q5U3E8|Q5U3E8_DANRE;tr|A0A0R4IR93|A0A0R4IR93_DANRE	F1R7S1_DANRE	F1R7S1			cellular process;establishment of localization;establishment of localization in cell;Golgi to ER;Golgi vesicle transport;intracellular transport;retrograde vesicle-mediated transport;transport;vesicle-mediated transport	ACEVEDO_LIVER_TUMOR_VS_NORMAL_ADJACENT_TISSUE_UP;BENPORATH_NANOG_TARGETS;CAMP_UP.V1_UP;CELLULAR_LOCALIZATION;CHAUHAN_RESPONSE_TO_METHOXYESTRADIOL_DN;chr19p13;COATED_MEMBRANE;COATED_VESICLE;COATED_VESICLE_MEMBRANE;CYTOPLASM;CYTOPLASMIC_MEMBRANE_BOUND_VESICLE;CYTOPLASMIC_PART;CYTOPLASMIC_VESICLE;CYTOPLASMIC_VESICLE_MEMBRANE;CYTOPLASMIC_VESICLE_PART;ENDOMEMBRANE_SYSTEM;ENK_UV_RESPONSE_KERATINOCYTE_U…	Completeproteome;Proteomicsidentification;Referenceproteome				6	6	6	15
		23.7478	24.0014	23.5631	24.0194	24.8649	23.8291		0.244671	0.649984	-0.467033	-1.05486	Coatomer subunit gamma OS=Danio rerio OX=7955 GN=copg2 PE=2 SV=1;sp|Q9PUE4|COPG2_	copg2	tr|B2GRP4|B2GRP4_DANRE;sp|Q9PUE4|COPG2_DANRE	tr|B2GRP4|B2GRP4_DANRE;sp|Q9PUE4|COPG2_DANRE	COPG2_DANRE	Q1L8N9;Q4V9K1;Q7ZVC5;Q9PUE3;Q9PUE4			cellular process;establishment of localization;establishment of localization in cell;establishment of protein localization;intracellular protein transport;intracellular transport;protein transport;transport;vesicle-mediated transport	AACTTT_UNKNOWN;ACTWSNACTNY_UNKNOWN;BRIDEAU_IMPRINTED_GENES;CELLULAR_LOCALIZATION;chr7q32;COATED_MEMBRANE;COATED_VESICLE;COATED_VESICLE_MEMBRANE;CYTOPLASM;CYTOPLASMIC_MEMBRANE_BOUND_VESICLE;CYTOPLASMIC_PART;CYTOPLASMIC_VESICLE;CYTOPLASMIC_VESICLE_MEMBRANE;CYTOPLASMIC_VESICLE_PART;DCA_UP.V1_UP;ENDOMEMBRANE_SYSTEM;ESTABLISHMENT_OF_CELLULAR_LOCALIZATION;ESTABLISHMENT_OF_LOCALIZATION;GOLGI_APPARATUS;G…	Alternativesplicing;Completeproteome;Cytoplasm;Cytoplasmicvesicle;ER-Golgitransport;Golgiapparatus;Membrane;Proteintransport;Referenceproteome;Repeat;Transport		Apopto_GSEA		13	13	13	55
		20.8817	21.7298	21.1644	20.714	21.1628	19.0201		0.241403	0.590352	0.959667	1.20193	COP9 signalosome complex subunit 2 OS=Danio rerio OX=7955 GN=cops2 PE=2 SV=1;tr|E9QI69|E9QI69_	cops2	sp|Q6IQT4|CSN2_DANRE;tr|E9QI69|E9QI69_DANRE	sp|Q6IQT4|CSN2_DANRE;tr|E9QI69|E9QI69_DANRE	CSN2_DANRE	Q6IQT4				ATAACCT;BENPORATH_MYC_MAX_TARGETS;BIOPOLYMER_METABOLIC_PROCESS;BUYTAERT_PHOTODYNAMIC_THERAPY_STRESS_UP;CAGCTTT;chr15q21;CREIGHTON_ENDOCRINE_THERAPY_RESISTANCE_1;CYTOPLASM;DANG_BOUND_BY_MYC;DEBIASI_APOPTOSIS_BY_REOVIRUS_INFECTION_UP;DIAZ_CHRONIC_MEYLOGENOUS_LEUKEMIA_UP;DODD_NASOPHARYNGEAL_CARCINOMA_DN;ENK_UV_RESPONSE_KERATINOCYTE_DN;FLECHNER_BIOPSY_KIDNEY_TRANSPLANT_OK_VS_DONOR_UP;FLECHNER_BIOPSY_…	Completeproteome;Cytoplasm;Nucleus;Referenceproteome;Signalosome		Apopto_GSEA		4	4	4	13
		20.8463	20.985	20.4969	21.1377	21.5184	20.9402		0.131345	0.552431	-0.4227	-1.30731	COP9 signalosome complex subunit 3 OS=Danio rerio OX=7955 GN=cops3 PE=2 SV=1;tr|B2GTE8|B2GTE8_	cops3	sp|Q6P2U9|CSN3_DANRE;tr|B2GTE8|B2GTE8_DANRE;tr|F1Q731|F1Q731_DANRE	sp|Q6P2U9|CSN3_DANRE;tr|B2GTE8|B2GTE8_DANRE;tr|F1Q731|F1Q731_DANRE	CSN3_DANRE	Q6P2U9;Q7ZVT8			catabolic process;cellular catabolic process;cellular macromolecule catabolic process;cellular macromolecule metabolic process;cellular metabolic process;cellular process;cellular protein metabolic process;cullin deneddylation;macromolecule catabolic process;macromolecule metabolic process;macromolecule modification;metabolic process;modification-dependent macromolecule catabolic process;modifica…	BENPORATH_MYC_MAX_TARGETS;CHIANG_LIVER_CANCER_SUBCLASS_UNANNOTATED_DN;chr17p11;CSR_LATE_UP.V1_UP;CYTOPLASM;DANG_BOUND_BY_MYC;DIAZ_CHRONIC_MEYLOGENOUS_LEUKEMIA_UP;GATTGGY_V$NFY_Q6_01;GGGAGGRR_V$MAZ_Q6;GNF2_ANP32B;GNF2_DEK;GNF2_FEN1;GNF2_HAT1;GNF2_SMC4L1;GSE13484_UNSTIM_VS_YF17D_VACCINE_STIM_PBMC_UP;GSE14000_UNSTIM_VS_16H_LPS_DC_UP;GSE14308_TH1_VS_INDUCED_TREG_DN;GSE14308_TH2_VS_INDUCED_TREG_DN;GSE…	Completeproteome;Cytoplasm;Nucleus;Referenceproteome;Signalosome		Apopto_GSEA		1	1	1	13
		22.645	23.535	22.8054	22.7525	23.1908	22.9082		0.889811	0.977931	0.0446339	0.110911	COP9 signalosome complex subunit 4 OS=Danio rerio OX=7955 GN=cops4 PE=2 SV=1;tr|A0A2R8QL66|A0A2R8QL66_	cops4	sp|Q6P0H6|CSN4_DANRE;tr|A0A2R8QL66|A0A2R8QL66_DANRE	sp|Q6P0H6|CSN4_DANRE;tr|A0A2R8QL66|A0A2R8QL66_DANRE	CSN4_DANRE	Q6P0H6;Q6PHJ7				ACEVEDO_LIVER_CANCER_UP;BARRIER_CANCER_RELAPSE_TUMOR_SAMPLE_UP;BLALOCK_ALZHEIMERS_DISEASE_DN;BRUINS_UVC_RESPONSE_LATE;chr4q21;DAIRKEE_TERT_TARGETS_UP;DIAZ_CHRONIC_MEYLOGENOUS_LEUKEMIA_UP;DODD_NASOPHARYNGEAL_CARCINOMA_UP;GATTGGY_V$NFY_Q6_01;GCATTTG;GGGCGGR_V$SP1_Q6;GSE10239_NAIVE_VS_KLRG1INT_EFF_CD8_TCELL_DN;GSE10325_CD4_TCELL_VS_LUPUS_CD4_TCELL_DN;GSE13485_DAY1_VS_DAY21_YF17D_VACCINE_PBMC_DN;GSE1…	Celljunction;Completeproteome;Cytoplasm;Cytoplasmicvesicle;Nucleus;Referenceproteome;Signalosome;Synapse				7	7	7	38
		21.6584	21.9674	21.2178	21.6954	21.4269	16.0018		0.365016	0.680184	1.90651	0.969023	COP9 signalosome complex subunit 5 OS=Danio rerio OX=7955 GN=cops5 PE=2 SV=1	cops5	sp|Q6PC30|CSN5_DANRE	sp|Q6PC30|CSN5_DANRE	CSN5_DANRE	Q6PC30				ASTIER_INTEGRIN_SIGNALING;BIOCARTA_HIF_PATHWAY;BIOPOLYMER_METABOLIC_PROCESS;BIOSYNTHETIC_PROCESS;BLALOCK_ALZHEIMERS_DISEASE_DN;BLALOCK_ALZHEIMERS_DISEASE_INCIPIENT_DN;BORCZUK_MALIGNANT_MESOTHELIOMA_UP;BOYAULT_LIVER_CANCER_SUBCLASS_G3_UP;CAIRO_HEPATOBLASTOMA_CLASSES_UP;CELLULAR_BIOSYNTHETIC_PROCESS;CELLULAR_MACROMOLECULE_METABOLIC_PROCESS;CELLULAR_PROTEIN_METABOLIC_PROCESS;chr8q13;CYTOPLASM;CYTOPL…	Completeproteome;Cytoplasm;Hydrolase;Metal-binding;Metalloprotease;Nucleus;Protease;Referenceproteome;Signalosome;Zinc				3	3	3	10
		21.2602	21.737	21.2668	21.9189	22.1441	21.25		0.324394	0.750437	-0.349667	-0.849839	COP9 constitutive photomorphogenic homolog subunit 6 (Arabidopsis) OS=Danio rerio OX=7955 GN=cops6 PE=2 SV=1	cops6	tr|Q567F8|Q567F8_DANRE	tr|Q567F8|Q567F8_DANRE	Q567F8_DANRE	Q567F8			anatomical structure development;anatomical structure morphogenesis;brain development;central nervous system morphogenesis;convergent extension;developmental process;dorsal/ventral pattern formation;morphogenesis of an epithelium;organ development;pattern specification process;regionalization;tissue morphogenesis	CHANG_CORE_SERUM_RESPONSE_UP;chr7q22;CTTTAAR_UNKNOWN;DELACROIX_RAR_BOUND_ES;GCM_HBP1;GCM_NF2;GGGAGGRR_V$MAZ_Q6;GGGCGGR_V$SP1_Q6;GSE11924_TFH_VS_TH1_CD4_TCELL_DN;GSE14000_UNSTIM_VS_4H_LPS_DC_TRANSLATED_RNA_UP;GSE14026_TH1_VS_TH17_DN;GSE1460_CD4_THYMOCYTE_VS_THYMIC_STROMAL_CELL_DN;GSE17721_CPG_VS_GARDIQUIMOD_8H_BMDM_UP;GSE17721_CTRL_VS_GARDIQUIMOD_1H_BMDM_UP;GSE17721_CTRL_VS_GARDIQUIMOD_2H_BMDM_UP;…			Apopto_GSEA		3	3	3	10
		16.246	17.9548	15.9422	22.5704	21.7165	21.8321	+	0.00144434	0.0134902	-5.3253	-6.81773	Zgc:153867 OS=Danio rerio OX=7955 GN=zgc:153867 PE=1 SV=1;tr|Q6TNS5|Q6TNS5_	zgc:153867	tr|A0A2R8QHK5|A0A2R8QHK5_DANRE;tr|Q6TNS5|Q6TNS5_DANRE;tr|E9QG86|E9QG86_DANRE;tr|A0A0R4IXM2|A0A0R4IXM2_DANRE;tr|A0A2R8QGT1|A0A2R8QGT1_DANRE;tr|Q1JPY2|Q1JPY2_DANRE;tr|Q5U3D1|Q5U3D1_DANRE;tr|Q3B730|Q3B730_DANRE;tr|E9QF73|E9QF73_DANRE;tr|E9QCD6|E9QCD6_DANRE;tr|A0A2R8Q1L3|A0A2R8Q1L3_DANRE	tr|A0A2R8QHK5|A0A2R8QHK5_DANRE;tr|Q6TNS5|Q6TNS5_DANRE;tr|E9QG86|E9QG86_DANRE;tr|A0A0R4IXM2|A0A0R4IXM2_DANRE;tr|A0A2R8QGT1|A0A2R8QGT1_DANRE;tr|Q1JPY2|Q1JPY2_DANRE;tr|Q5U3D1|Q5U3D1_DANRE;tr|Q3B730|Q3B730_DANRE;tr|E9QF73|E9QF73_DANRE;tr|E9QCD6|E9QCD6_DANRE;tr|A0A2R8Q1L3|A0A2R8Q1L3_DANRE	Q3B730_DANRE	Q3B730									7	4	1	10
		16.9669	17.0268	17.2664	20.9973	21.5173	20.8044	+	6.48202e-05	0.0135	-4.01966	-12.1175	28S ribosomal protein S7, mitochondrial OS=Danio rerio OX=7955 GN=mrps7 PE=1 SV=1;sp|Q498Z6|RT07_	mrps7	tr|A0A0R4IMM2|A0A0R4IMM2_DANRE;sp|Q498Z6|RT07_DANRE	tr|A0A0R4IMM2|A0A0R4IMM2_DANRE;sp|Q498Z6|RT07_DANRE	RT07_DANRE	Q498Z6	+		biosynthetic process;cellular biosynthetic process;cellular macromolecule biosynthetic process;cellular macromolecule metabolic process;cellular metabolic process;cellular process;cellular protein metabolic process;macromolecule biosynthetic process;macromolecule metabolic process;metabolic process;primary metabolic process;protein metabolic process;translation	ACEVEDO_LIVER_CANCER_UP;BIOSYNTHETIC_PROCESS;BYSTRYKH_HEMATOPOIESIS_STEM_CELL_AND_BRAIN_QTL_CIS;BYSTRYKH_HEMATOPOIESIS_STEM_CELL_QTL_CIS;CAIRO_HEPATOBLASTOMA_CLASSES_UP;CELLULAR_BIOSYNTHETIC_PROCESS;CELLULAR_MACROMOLECULE_METABOLIC_PROCESS;CELLULAR_PROTEIN_METABOLIC_PROCESS;chr17q23;CREIGHTON_AKT1_SIGNALING_VIA_MTOR_DN;ENK_UV_RESPONSE_EPIDERMIS_UP;GGGCGGR_V$SP1_Q6;GSE10239_KLRG1INT_VS_KLRG1HIGH_E…	Completeproteome;Mitochondrion;Referenceproteome;Ribonucleoprotein;Ribosomalprotein;Transitpeptide	Mito_k			2	2	2	4
		17.1992	16.3876	17.8491	17.5919	20.3917	19.5319		0.094773	0.32773	-2.02653	-1.96805	2-methoxy-6-polyprenyl-1,4-benzoquinol methylase, mitochondrial OS=Danio rerio OX=7955 GN=coq5 PE=1 SV=1;sp|Q66L51|COQ5_	coq5	tr|A5WW99|A5WW99_DANRE;sp|Q66L51|COQ5_DANRE	tr|A5WW99|A5WW99_DANRE;sp|Q66L51|COQ5_DANRE	COQ5_DANRE	Q66L51			biosynthetic process;cellular biosynthetic process;cellular ketone metabolic process;cellular metabolic process;cellular process;coenzyme biosynthetic process;coenzyme metabolic process;cofactor biosynthetic process;cofactor metabolic process;metabolic process;methylation;one-carbon metabolic process;oxidoreduction coenzyme metabolic process;quinone cofactor biosynthetic process;quinone cofactor …	BURTON_ADIPOGENESIS_6;chr12q24;CHUNG_BLISTER_CYTOTOXICITY_UP;GRAESSMANN_APOPTOSIS_BY_DOXORUBICIN_DN;GRAESSMANN_RESPONSE_TO_MC_AND_DOXORUBICIN_DN;GSE15930_NAIVE_VS_24H_IN_VITRO_STIM_CD8_TCELL_DN;GSE15930_NAIVE_VS_24H_IN_VITRO_STIM_IL12_CD8_TCELL_DN;GSE15930_NAIVE_VS_24H_IN_VITRO_STIM_INFAB_CD8_TCELL_DN;GSE17721_0.5H_VS_12H_GARDIQUIMOD_BMDM_UP;GSE17721_0.5H_VS_24H_PAM3CSK4_BMDM_UP;GSE17721_0.5H_VS_…	Completeproteome;Membrane;Methyltransferase;Mitochondrion;Mitochondrioninnermembrane;Referenceproteome;S-adenosyl-L-methionine;Transferase;Transitpeptide;Ubiquinonebiosynthesis	Mito_k	Apopto_GSEA		2	2	2	1
		20.5863	21.1234	21.0197	18.9592	21.1486	21.2667		0.588125	0.886221	0.451633	0.520266	Atypical kinase COQ8A, mitochondrial OS=Danio rerio OX=7955 GN=coq8a PE=2 SV=2;tr|A0A0R4I9G5|A0A0R4I9G5_	coq8a	sp|Q5RGU1|COQ8A_DANRE;tr|A0A0R4I9G5|A0A0R4I9G5_DANRE;tr|E7F0M3|E7F0M3_DANRE	sp|Q5RGU1|COQ8A_DANRE;tr|A0A0R4I9G5|A0A0R4I9G5_DANRE;tr|E7F0M3|E7F0M3_DANRE								Mito_HC			2	2	2	5
		23.0387	18.7851	21.5014	20.898	21.908	20.8269		0.94052	0.983183	-0.102567	-0.0737039	Coronin-1C-A OS=Danio rerio OX=7955 GN=coro1ca PE=2 SV=1	coro1ca	sp|B0R0D7|COR1C_DANRE	sp|B0R0D7|COR1C_DANRE	Q7ZW06_DANRE	Q7ZW06			actin cytoskeleton organization;actin filament-based process;ameboidal cell migration;cell migration;cell motility;cellular component movement;cellular component organization;cellular component organization at cellular level;cellular component organization or biogenesis;cellular component organization or biogenesis at cellular level;cellular process;cytoskeleton organization;locomotion;neural cre…		Repeat;WDrepeat				5	5	5	12
		17.5041	19.3722	19.2544	20.5566	21.0731	20.0746		0.0500328	0.208731	-1.85788	-2.41499	Coronin (Fragment) OS=Danio rerio OX=7955 GN=coro1cb PE=1 SV=8;tr|E9QI46|E9QI46_	coro1cb	tr|E9QIL5|E9QIL5_DANRE;tr|E9QI46|E9QI46_DANRE	tr|E9QIL5|E9QIL5_DANRE;tr|E9QI46|E9QI46_DANRE	E9QIL5_DANRE	E9QIL5			actin cytoskeleton organization;actin filament-based process;cellular component organization;cellular component organization at cellular level;cellular component organization or biogenesis;cellular component organization or biogenesis at cellular level;cellular process;cytoskeleton organization;organelle organization		Completeproteome;Proteomicsidentification;Referenceproteome;Repeat;WDrepeat				2	2	2	9
		24.7089	24.3571	23.705	23.5191	24.1555	25.4268		0.87037	0.968164	-0.110133	-0.150206	Coactosin-like 1 OS=Danio rerio OX=7955 GN=cotl1 PE=1 SV=1	cotl1	tr|Q6PFT7|Q6PFT7_DANRE	tr|Q6PFT7|Q6PFT7_DANRE	Q6PFT7_DANRE	Q1LWV6;Q6PFT7			alkene biosynthetic process;biosynthetic process;carboxylic acid biosynthetic process;carboxylic acid metabolic process;cellular alkene metabolic process;cellular biosynthetic process;cellular ketone metabolic process;cellular lipid metabolic process;cellular metabolic process;cellular process;fatty acid biosynthetic process;fatty acid metabolic process;icosanoid biosynthetic process;icosanoid me…	ACEVEDO_FGFR1_TARGETS_IN_PROSTATE_CANCER_MODEL_UP;ACTIN_BINDING;BASAKI_YBX1_TARGETS_UP;BCAT_GDS748_UP;BENPORATH_NANOG_TARGETS;BLALOCK_ALZHEIMERS_DISEASE_INCIPIENT_UP;BLALOCK_ALZHEIMERS_DISEASE_UP;BRUECKNER_TARGETS_OF_MIRLET7A3_DN;CACCAGC;CHANG_CORE_SERUM_RESPONSE_UP;CHARAFE_BREAST_CANCER_LUMINAL_VS_BASAL_DN;CHEBOTAEV_GR_TARGETS_DN;CHEN_METABOLIC_SYNDROM_NETWORK;CHICAS_RB1_TARGETS_CONFLUENT;chr16q…	Completeproteome;Proteomicsidentification;Referenceproteome		Apopto_GSEA		6	6	6	50
		21.4561	22.3348	21.6336	20.6736	21.7969	20.6089		0.171457	0.53823	0.781701	1.37191	Cytochrome c oxidase subunit 1 OS=Danio rerio OX=7955 GN=COX1 PE=3 SV=1;tr|A0A0A0VG02|A0A0A0VG02_	COX1	tr|A0A0U2NKY1|A0A0U2NKY1_DANRE;tr|A0A0A0VG02|A0A0A0VG02_DANRE;sp|Q9MIY8|COX1_DANRE	tr|A0A0U2NKY1|A0A0U2NKY1_DANRE;tr|A0A0A0VG02|A0A0A0VG02_DANRE;sp|Q9MIY8|COX1_DANRE	A0A0A0VG02_DANRE	A0A0A0VG02			aerobic respiration;cellular metabolic process;cellular process;cellular respiration;energy derivation by oxidation of organic compounds;generation of precursor metabolites and energy;metabolic process;oxidation-reduction process;oxidative phosphorylation;phosphate-containing compound metabolic process;phosphorus metabolic process;phosphorylation	BIOCARTA_ETC_PATHWAY;CTTTGA_V$LEF1_Q2;JOHNSTONE_PARVB_TARGETS_2_UP;KEGG_ALZHEIMERS_DISEASE;KEGG_CARDIAC_MUSCLE_CONTRACTION;KEGG_HUNTINGTONS_DISEASE;KEGG_OXIDATIVE_PHOSPHORYLATION;KEGG_PARKINSONS_DISEASE;REACTOME_RESPIRATORY_ELECTRON_TRANSPORT;REACTOME_RESPIRATORY_ELECTRON_TRANSPORT_ATP_SYNTHESIS_BY_CHEMIOSMOTIC_COUPLING_AND_HEAT_PRODUCTION_BY_UNCOUPLING_PROTEINS_;REACTOME_TCA_CYCLE_AND_RESPIRATOR…	Copper;Electrontransport;Heme;Iron;Membrane;Metal-binding;Mitochondrion;Mitochondrioninnermembrane;Oxidoreductase;Respiratorychain;Transmembrane;Transport	Mito_k			2	2	2	11
		26.2031	27.8768	27.0194	26.5875	27.5838	27.3953		0.798759	0.958308	-0.155766	-0.231893	Cytochrome c oxidase subunit 4I1 OS=Danio rerio OX=7955 GN=cox4i1 PE=1 SV=1;tr|Q4VBT9|Q4VBT9_	cox4i1	tr|Q6TNV0|Q6TNV0_DANRE;tr|Q4VBT9|Q4VBT9_DANRE;tr|Q6PBL1|Q6PBL1_DANRE;tr|F1QLR1|F1QLR1_DANRE	tr|Q6TNV0|Q6TNV0_DANRE;tr|Q4VBT9|Q4VBT9_DANRE	Q4VBT9_DANRE	Q4VBT9				ACEVEDO_LIVER_CANCER_DN;ALCALA_APOPTOSIS;BLALOCK_ALZHEIMERS_DISEASE_DN;CATION_TRANSMEMBRANE_TRANSPORTER_ACTIVITY;CYTOCHROME_C_OXIDASE_ACTIVITY;GRATIAS_RETINOBLASTOMA_16Q24;GSE13485_CTRL_VS_DAY7_YF17D_VACCINE_PBMC_UP;GSE13485_DAY7_VS_DAY21_YF17D_VACCINE_PBMC_DN;GSE14308_TH1_VS_INDUCED_TREG_DN;GSE1432_1H_VS_24H_IFNG_MICROGLIA_UP;GSE1432_1H_VS_6H_IFNG_MICROGLIA_UP;GSE17721_0.5H_VS_24H_GARDIQUIMOD_BM…		Mito_GSEA	Apopto_GSEA		13	13	13	148
		21.0647	16.6135	23.067	17.1553	17.4404	16.2719		0.164779	0.450439	3.29255	1.61455	Cox5aa protein OS=Danio rerio OX=7955 GN=cox5aa PE=1 SV=1	cox5aa	tr|Q4VBU7|Q4VBU7_DANRE	tr|Q4VBU7|Q4VBU7_DANRE	Q4VBU7_DANRE	Q4VBU7			anatomical structure development;cell differentiation;cell differentiation in spinal cord;cellular developmental process;cellular process;central nervous system neuron differentiation;developmental process;embryonic organ development;neuron differentiation;organ development;spinal cord motor neuron differentiation		Completeproteome;Proteomicsidentification;Referenceproteome				2	2	2	1
		22.7877	22.3661	23.0103	23.4601	22.8437	17.355		0.484108	0.806264	1.50175	0.732693	Cytochrome c oxidase subunit 6A, mitochondrial OS=Danio rerio OX=7955 GN=cox6a1 PE=2 SV=1;tr|A9C462|A9C462_	cox6a1	tr|Q642I9|Q642I9_DANRE;tr|A9C462|A9C462_DANRE	tr|Q642I9|Q642I9_DANRE;tr|A9C462|A9C462_DANRE	Q642I9_DANRE	Q642I9				ACEVEDO_LIVER_TUMOR_VS_NORMAL_ADJACENT_TISSUE_UP;BARIS_THYROID_CANCER_UP;BENPORATH_NANOG_TARGETS;BLALOCK_ALZHEIMERS_DISEASE_DN;BURTON_ADIPOGENESIS_5;CHAUHAN_RESPONSE_TO_METHOXYESTRADIOL_DN;chr12q24;ENK_UV_RESPONSE_KERATINOCYTE_UP;FLECHNER_BIOPSY_KIDNEY_TRANSPLANT_REJECTED_VS_OK_DN;GCM_ACTG1;GGGACCA;GRADE_COLON_CANCER_UP;GSE15324_NAIVE_VS_ACTIVATED_ELF4_KO_CD8_TCELL_DN;GSE17721_4H_VS_24H_POLYIC_BM…	Membrane;Mitochondrion;Mitochondrioninnermembrane	Mito_k			2	2	2	18
		16.4044	17.6497	15.5735	21.4061	15.7961	19.8451		0.236435	0.550237	-2.47323	-1.31748	Cytochrome c oxidase subunit OS=Danio rerio OX=7955 GN=cox6b2 PE=1 SV=1	cox6b2	tr|Q7SXM1|Q7SXM1_DANRE	tr|Q7SXM1|Q7SXM1_DANRE	Q7SXM1_DANRE	Q7SXM1				BENPORATH_ES_WITH_H3K27ME3;BYSTRYKH_HEMATOPOIESIS_STEM_CELL_QTL_TRANS;chr19q13;CYTOPLASM;CYTOPLASMIC_PART;ENVELOPE;GSE10856_CTRL_VS_TNFRSF6B_IN_MACROPHAGE_DN;GSE11924_TFH_VS_TH2_CD4_TCELL_DN;GSE11924_TH1_VS_TH2_CD4_TCELL_UP;GSE17721_CTRL_VS_CPG_24H_BMDM_UP;GSE17721_CTRL_VS_LPS_0.5H_BMDM_UP;GSE17721_PAM3CSK4_VS_GADIQUIMOD_0.5H_BMDM_UP;GSE20366_TREG_VS_NAIVE_CD4_TCELL_DEC205_CONVERSION_UP;GSE32423_…	Completeproteome;Disulfidebond;Proteomicsidentification;Referenceproteome	Mito_GSEA			2	2	2	3
		23.8176	24.0912	24.7125	24.2077	24.4447	24.2105		0.785074	0.958057	-0.080534	-0.214096	Cytochrome c oxidase subunit 6C OS=Danio rerio OX=7955 GN=cox6c PE=1 SV=1;tr|A8WFU9|A8WFU9_	cox6c	tr|Q6ZM23|Q6ZM23_DANRE;tr|A8WFU9|A8WFU9_DANRE	tr|Q6ZM23|Q6ZM23_DANRE;tr|A8WFU9|A8WFU9_DANRE	Q6ZM23_DANRE	Q6ZM23				BLALOCK_ALZHEIMERS_DISEASE_DN;chr8q22;CREIGHTON_ENDOCRINE_THERAPY_RESISTANCE_4;GOLDRATH_HOMEOSTATIC_PROLIFERATION;GRESHOCK_CANCER_COPY_NUMBER_UP;GSE10239_NAIVE_VS_MEMORY_CD8_TCELL_DN;GSE13229_MATURE_VS_INTMATURE_NKCELL_DN;GSE13493_DP_VS_CD4INTCD8POS_THYMOCYTE_DN;GSE1460_CORD_VS_ADULT_BLOOD_NAIVE_CD4_TCELL_UP;GSE17721_CPG_VS_GARDIQUIMOD_8H_BMDM_UP;GSE17721_LPS_VS_PAM3CSK4_2H_BMDM_DN;GSE17721_LPS_V…	Completeproteome;Proteomicsidentification;Referenceproteome	Mito_GSEA			5	5	5	44
		23.1295	23.8348	23.6021	23.2502	24.0238	23.6293		0.731256	0.951562	-0.1123	-0.277389	Cox7a2l protein OS=Danio rerio OX=7955 GN=cox7a2l PE=1 SV=1	cox7a2l	tr|Q7SXI1|Q7SXI1_DANRE	tr|Q7SXI1|Q7SXI1_DANRE											5	5	5	47
		18.5814	16.0589	18.2385	19.1652	20.4025	17.1665		0.355062	0.682024	-1.28512	-0.966314	Zgc:66475 OS=Danio rerio OX=7955 GN=cpdp PE=1 SV=1;tr|A0A0R4IS22|A0A0R4IS22_	cpdp	tr|Q7SYI9|Q7SYI9_DANRE;tr|A0A0R4IS22|A0A0R4IS22_DANRE	tr|Q7SYI9|Q7SYI9_DANRE;tr|A0A0R4IS22|A0A0R4IS22_DANRE											1	1	1	3
		22.1276	22.9796	22.4089	21.4148	21.8065	22.7227		0.319616	0.707236	0.524033	0.933223	Copine I OS=Danio rerio OX=7955 GN=cpne1 PE=2 SV=1;tr|Q6TEN9|Q6TEN9_	cpne1	tr|Q7ZWI2|Q7ZWI2_DANRE;tr|Q6TEN9|Q6TEN9_DANRE;tr|F1QNY5|F1QNY5_DANRE;tr|A7MBS0|A7MBS0_DANRE;tr|Q1RM49|Q1RM49_DANRE	tr|Q7ZWI2|Q7ZWI2_DANRE;tr|Q6TEN9|Q6TEN9_DANRE;tr|F1QNY5|F1QNY5_DANRE;tr|A7MBS0|A7MBS0_DANRE	F1QNY5_DANRE	F1QNY5				AAAYWAACM_V$HFH4_01;CAGGTG_V$E12_Q6;CAIRO_HEPATOBLASTOMA_CLASSES_UP;CCAWYNNGAAR_UNKNOWN;chr20q11;CREIGHTON_ENDOCRINE_THERAPY_RESISTANCE_1;CTTTAAR_UNKNOWN;CTTTGA_V$LEF1_Q2;CTTTGT_V$LEF1_Q2;ENK_UV_RESPONSE_EPIDERMIS_UP;ESTABLISHMENT_OF_LOCALIZATION;FIRESTEIN_PROLIFERATION;FLECHNER_PBL_KIDNEY_TRANSPLANT_OK_VS_DONOR_UP;GARY_CD5_TARGETS_UP;GATTGGY_V$NFY_Q6_01;GCANCTGNY_V$MYOD_Q6;GCCATNTTG_V$YY1_Q6;GGA…	Completeproteome;Proteomicsidentification;Referenceproteome		Apopto_GSEA		5	5	5	28
		20.3598	20.0786	20.795	20.9527	19.001	20.1403		0.563089	0.880949	0.3798	0.540119	Copine III OS=Danio rerio OX=7955 GN=cpne3 PE=1 SV=1;tr|A0A2R8Q1N5|A0A2R8Q1N5_	cpne3	tr|A0A0R4IUW1|A0A0R4IUW1_DANRE;tr|A0A2R8Q1N5|A0A2R8Q1N5_DANRE;tr|Q7ZVU4|Q7ZVU4_DANRE;tr|F1Q9D2|F1Q9D2_DANRE;tr|A0A0G2KVZ0|A0A0G2KVZ0_DANRE;tr|E7F725|E7F725_DANRE;tr|E7F5X2|E7F5X2_DANRE;tr|A0A286Y928|A0A286Y928_DANRE;tr|Q7T296|Q7T296_DANRE;tr|Q1LX40|Q1LX40_DANRE;tr|B0R0N3|B0R0N3_DANRE;tr|A0A2R8Q0R6|A0A2R8Q0R6_DANRE;tr|E9QJ75|E9QJ75_DANRE;tr|A0A0R4IS92|A0A0R4IS92_DANRE;tr|A0A2R8RX13|A0A2R8RX13_DANR…	tr|A0A0R4IUW1|A0A0R4IUW1_DANRE;tr|A0A2R8Q1N5|A0A2R8Q1N5_DANRE;tr|Q7ZVU4|Q7ZVU4_DANRE;tr|F1Q9D2|F1Q9D2_DANRE;tr|A0A0G2KVZ0|A0A0G2KVZ0_DANRE;tr|E7F725|E7F725_DANRE;tr|E7F5X2|E7F5X2_DANRE;tr|A0A286Y928|A0A286Y928_DANRE;tr|Q7T296|Q7T296_DANRE;tr|Q1LX40|Q1LX40_DANRE;tr|B0R0N3|B0R0N3_DANRE;tr|A0A2R8Q0R6|A0A2R8Q0R6_DANRE;tr|E9QJ75|E9QJ75_DANRE;tr|A0A0R4IS92|A0A0R4IS92_DANRE;tr|A0A2R8RX13|A0A2R8RX13_DANR…	Q7ZVU4_DANRE	Q7ZVU4				ALFANO_MYC_TARGETS;BLALOCK_ALZHEIMERS_DISEASE_INCIPIENT_UP;BLALOCK_ALZHEIMERS_DISEASE_UP;BROWN_MYELOID_CELL_DEVELOPMENT_UP;chr8q21;CHYLA_CBFA2T3_TARGETS_UP;CREIGHTON_ENDOCRINE_THERAPY_RESISTANCE_5;CYTOPLASM;CYTOPLASMIC_PART;CYTOSOL;DELYS_THYROID_CANCER_DN;DEURIG_T_CELL_PROLYMPHOCYTIC_LEUKEMIA_UP;DIAZ_CHRONIC_MEYLOGENOUS_LEUKEMIA_UP;ENK_UV_RESPONSE_KERATINOCYTE_DN;ESTABLISHMENT_OF_LOCALIZATION;GOL…			Apopto_GSEA		2	2	2	15
		25.6516	27.7046	25.0926	22.3799	21.7194	24.0378		0.0308405	0.121502	3.43723	2.98446	Coproporphyrinogen oxidase OS=Danio rerio OX=7955 GN=cpox PE=2 SV=1;tr|Q1LY08|Q1LY08_	cpox	tr|Q05AK3|Q05AK3_DANRE;tr|Q1LY08|Q1LY08_DANRE;tr|Q1XIH8|Q1XIH8_DANRE	tr|Q05AK3|Q05AK3_DANRE;tr|Q1LY08|Q1LY08_DANRE;tr|Q1XIH8|Q1XIH8_DANRE	Q1LY08_DANRE	Q1LY08			biosynthetic process;cellular biosynthetic process;cellular metabolic process;cellular nitrogen compound biosynthetic process;cellular nitrogen compound metabolic process;cellular process;cofactor biosynthetic process;cofactor metabolic process;heterocycle biosynthetic process;heterocycle metabolic process;metabolic process;nitrogen compound metabolic process;porphyrin-containing compound biosynt…	ADDYA_ERYTHROID_DIFFERENTIATION_BY_HEMIN;BIOCARTA_AHSP_PATHWAY;BIOSYNTHETIC_PROCESS;BRUINS_UVC_RESPONSE_VIA_TP53_GROUP_B;CAHOY_OLIGODENDROCUTIC;CELLULAR_BIOSYNTHETIC_PROCESS;chr3q12;COFACTOR_BIOSYNTHETIC_PROCESS;COFACTOR_METABOLIC_PROCESS;CYTOPLASM;CYTOPLASMIC_PART;DIAZ_CHRONIC_MEYLOGENOUS_LEUKEMIA_UP;DOANE_RESPONSE_TO_ANDROGEN_DN;DODD_NASOPHARYNGEAL_CARCINOMA_DN;ENK_UV_RESPONSE_KERATINOCYTE_DN;E…	Completeproteome;Proteomicsidentification;Referenceproteome	Mito_GSEA	Apopto_GSEA		15	15	15	98
		22.3426	21.7609	21.6642	21.9276	22.7256	21.7363		0.604952	0.90574	-0.207266	-0.441284	Cleavage and polyadenylation-specific factor 1 OS=Danio rerio OX=7955 GN=cpsf1 PE=1 SV=1;tr|A0A0R4IC37|A0A0R4IC37_	cpsf1	tr|F6NXE7|F6NXE7_DANRE;tr|A0A0R4IC37|A0A0R4IC37_DANRE;tr|A4IGB2|A4IGB2_DANRE;tr|Q5EB13|Q5EB13_DANRE;tr|Q6DRG2|Q6DRG2_DANRE;tr|Q6DRG0|Q6DRG0_DANRE	tr|F6NXE7|F6NXE7_DANRE;tr|A0A0R4IC37|A0A0R4IC37_DANRE;tr|A4IGB2|A4IGB2_DANRE;tr|Q5EB13|Q5EB13_DANRE	F1QCJ8_DANRE	F1QCJ8			anatomical structure development;cellular macromolecule metabolic process;cellular metabolic process;cellular nitrogen compound metabolic process;cellular process;definitive hemopoiesis;developmental process;hemopoiesis;hemopoietic or lymphoid organ development;macromolecule metabolic process;metabolic process;mRNA 3'-end processing;mRNA cleavage;mRNA metabolic process;mRNA polyadenylation;mRNA p…	ACEVEDO_NORMAL_TISSUE_ADJACENT_TO_LIVER_TUMOR_DN;AGUIRRE_PANCREATIC_CANCER_COPY_NUMBER_UP;BARRIER_CANCER_RELAPSE_NORMAL_SAMPLE_DN;BENPORATH_MYC_MAX_TARGETS;BIOPOLYMER_METABOLIC_PROCESS;BLALOCK_ALZHEIMERS_DISEASE_INCIPIENT_UP;BLALOCK_ALZHEIMERS_DISEASE_UP;BONOME_OVARIAN_CANCER_SURVIVAL_SUBOPTIMAL_DEBULKING;BROWNE_HCMV_INFECTION_14HR_DN;BROWNE_HCMV_INFECTION_48HR_DN;BROWNE_HCMV_INFECTION_4HR_DN;CAI…	Completeproteome;Proteomicsidentification;Referenceproteome				7	7	7	15
		20.5741	20.9232	20.8347	21.2246	21.2488	20.3561		0.62294	0.918202	-0.165833	-0.40275	Cleavage and polyadenylation specificity factor subunit 2 OS=Danio rerio OX=7955 GN=cpsf2 PE=1 SV=1;tr|Q6DHE5|Q6DHE5_	cpsf2	tr|F1QVV4|F1QVV4_DANRE;tr|Q6DHE5|Q6DHE5_DANRE;tr|F1QX42|F1QX42_DANRE	tr|F1QVV4|F1QVV4_DANRE;tr|Q6DHE5|Q6DHE5_DANRE;tr|F1QX42|F1QX42_DANRE	F1QVV4_DANRE	F1QVV4			cellular macromolecule metabolic process;cellular metabolic process;cellular nitrogen compound metabolic process;cellular process;macromolecule metabolic process;metabolic process;mRNA 3'-end processing;mRNA cleavage;mRNA metabolic process;mRNA polyadenylation;mRNA processing;nitrogen compound metabolic process;nucleic acid metabolic process;nucleic acid phosphodiester bond hydrolysis;nucleobase-…	BOYLAN_MULTIPLE_MYELOMA_C_D_UP;BYSTRYKH_HEMATOPOIESIS_STEM_CELL_AND_BRAIN_QTL_CIS;BYSTRYKH_HEMATOPOIESIS_STEM_CELL_QTL_CIS;CCAGGGG;CHESLER_BRAIN_HIGHEST_GENETIC_VARIANCE;CHESLER_BRAIN_QTL_CIS;chr14q31;GCCATNTTG_V$YY1_Q6;GGGNRMNNYCAT_UNKNOWN;GOLDRATH_HOMEOSTATIC_PROLIFERATION;GSE11864_UNTREATED_VS_CSF1_IFNG_IN_MAC_DN;GSE11864_UNTREATED_VS_CSF1_PAM3CYS_IN_MAC_DN;GSE14000_TRANSLATED_RNA_VS_MRNA_4H_L…	Completeproteome;Proteomicsidentification;Referenceproteome				4	4	4	9
		16.578	17.0954	20.6599	21.924	22.8889	16.9154		0.335295	0.651136	-2.46502	-1.04779	Cleavage and polyadenylation specificity factor 3 OS=Danio rerio OX=7955 GN=cpsf3 PE=2 SV=1;tr|Q5U3T4|Q5U3T4_	cpsf3	tr|Q6DRG6|Q6DRG6_DANRE;tr|Q5U3T4|Q5U3T4_DANRE	tr|Q6DRG6|Q6DRG6_DANRE;tr|Q5U3T4|Q5U3T4_DANRE	Q5U3T4_DANRE	Q5U3T4				BIOPOLYMER_METABOLIC_PROCESS;chr2p25;CHUNG_BLISTER_CYTOTOXICITY_UP;DODD_NASOPHARYNGEAL_CARCINOMA_DN;GSE14308_TH2_VS_INDUCED_TREG_DN;GSE17721_0.5H_VS_12H_GARDIQUIMOD_BMDM_UP;GSE17721_0.5H_VS_4H_GARDIQUIMOD_BMDM_UP;GSE17721_0.5H_VS_8H_PAM3CSK4_BMDM_UP;GSE17721_CPG_VS_GARDIQUIMOD_2H_BMDM_UP;GSE17721_LPS_VS_GARDIQUIMOD_8H_BMDM_DN;GSE17721_PAM3CSK4_VS_GADIQUIMOD_12H_BMDM_UP;GSE17721_PAM3CSK4_VS_GADIQU…	Completeproteome;Proteomicsidentification;Referenceproteome				5	5	5	9
		20.0613	20.4426	19.9915	20.3708	19.9895	16.0893		0.382291	0.71631	1.34861	0.914172	Nar protein OS=Danio rerio OX=7955 GN=cpsf4 PE=2 SV=1;tr|F1Q949|F1Q949_	cpsf4	tr|Q98881|Q98881_DANRE;tr|F1Q949|F1Q949_DANRE	tr|Q98881|Q98881_DANRE;tr|F1Q949|F1Q949_DANRE	Q98881_DANRE	Q98881			anatomical structure development;cell development;cellular developmental process;cellular process;developmental process;eye photoreceptor cell development;neuron development;photoreceptor cell development	AATGTGA;AMBROSINI_FLAVOPIRIDOL_TREATMENT_TP53;CCTGCTG;chr7q22;CTACCTC;DELACROIX_RARG_BOUND_MEF;DODD_NASOPHARYNGEAL_CARCINOMA_DN;ENK_UV_RESPONSE_KERATINOCYTE_DN;GCM_DENR;GSE11057_NAIVE_CD4_VS_PBMC_CD4_TCELL_UP;GSE13306_LAMINA_PROPRIA_VS_SPLEEN_TREG_DN;GSE13306_TREG_VS_TCONV_LAMINA_PROPRIA_DN;GSE13306_TREG_VS_TCONV_SPLEEN_DN;GSE14000_TRANSLATED_RNA_VS_MRNA_DC_DN;GSE14000_UNSTIM_VS_4H_LPS_DC_UP;GSE1…	Metal-binding;Zinc;Zinc-finger				1	1	1	4
		22.6255	21.4163	22.8724	22.3142	22.6569	21.8855		0.971335	0.992834	0.0192	0.0318832	Cleavage and polyadenylation specificity factor subunit 6 OS=Danio rerio OX=7955 GN=cpsf6 PE=2 SV=1;tr|A0A2R8RIN6|A0A2R8RIN6_	cpsf6	sp|Q6NWC6|CPSF6_DANRE;tr|A0A2R8RIN6|A0A2R8RIN6_DANRE	sp|Q6NWC6|CPSF6_DANRE;tr|A0A2R8RIN6|A0A2R8RIN6_DANRE	CPSF6_DANRE	Q6NWC6;Q6TH26			cellular macromolecule metabolic process;cellular metabolic process;cellular nitrogen compound metabolic process;cellular process;macromolecule metabolic process;metabolic process;mRNA 3'-end processing;mRNA metabolic process;mRNA polyadenylation;mRNA processing;nitrogen compound metabolic process;nucleic acid metabolic process;nucleobase-containing compound metabolic process;primary metabolic pr…	AAGCAAT;ACTTTAT;ATCTTGC;BIOPOLYMER_METABOLIC_PROCESS;BLALOCK_ALZHEIMERS_DISEASE_DN;BOYAULT_LIVER_CANCER_SUBCLASS_G123_UP;BOYLAN_MULTIPLE_MYELOMA_C_UP;BROWNE_HCMV_INFECTION_48HR_DN;CAIRO_HEPATOBLASTOMA_CLASSES_UP;chr12q15;CTCAGGG;DELASERNA_MYOD_TARGETS_UP;DIAZ_CHRONIC_MEYLOGENOUS_LEUKEMIA_UP;DODD_NASOPHARYNGEAL_CARCINOMA_DN;GAUSSMANN_MLL_AF4_FUSION_TARGETS_A_UP;GAZDA_DIAMOND_BLACKFAN_ANEMIA_PROGEN…	Alternativesplicing;Completeproteome;mRNAprocessing;Nucleus;Referenceproteome				4	4	4	15
		19.3694	19.903	19.4759	16.9706	16.1874	16.9506	+	0.000701943	0.013617	2.87989	7.11004	Zgc:114114 protein OS=Danio rerio OX=7955 GN=mrpl44 PE=2 SV=1;tr|F1RB48|F1RB48_	mrpl44	tr|A3KNS6|A3KNS6_DANRE;tr|F1RB48|F1RB48_DANRE;tr|Q4V8W2|Q4V8W2_DANRE	tr|A3KNS6|A3KNS6_DANRE;tr|F1RB48|F1RB48_DANRE;tr|Q4V8W2|Q4V8W2_DANRE	Q4V8W2_DANRE	Q4V8W2	+			ACEVEDO_LIVER_CANCER_UP;ATF2_UP.V1_DN;BYSTRYKH_HEMATOPOIESIS_STEM_CELL_AND_BRAIN_QTL_CIS;CHIANG_LIVER_CANCER_SUBCLASS_UNANNOTATED_DN;chr2p24;GSE10239_KLRG1INT_VS_KLRG1HIGH_EFF_CD8_TCELL_UP;GSE10239_MEMORY_VS_DAY4.5_EFF_CD8_TCELL_DN;GSE13411_NAIVE_VS_IGM_MEMORY_BCELL_DN;GSE14000_4H_VS_16H_LPS_DC_DN;GSE15930_NAIVE_VS_48H_IN_VITRO_STIM_IFNAB_CD8_TCELL_DN;GSE15930_NAIVE_VS_48H_IN_VITRO_STIM_IL12_CD8_…	Completeproteome;Proteomicsidentification;Referenceproteome	Mito_GSEA			5	5	5	8
		23.0964	23.611	23.4668	22.8948	24.4819	23.1483		0.831693	0.959746	-0.116933	-0.189962	Carnitine O-palmitoyltransferase 2, mitochondrial OS=Danio rerio OX=7955 GN=cpt2 PE=1 SV=1;tr|A0A2R8Q0N5|A0A2R8Q0N5_	cpt2	tr|B2GQ15|B2GQ15_DANRE;tr|A0A2R8Q0N5|A0A2R8Q0N5_DANRE;sp|Q5U3U3|CPT2_DANRE;tr|B0S7W8|B0S7W8_DANRE	tr|B2GQ15|B2GQ15_DANRE;tr|A0A2R8Q0N5|A0A2R8Q0N5_DANRE;sp|Q5U3U3|CPT2_DANRE	CPT2_DANRE	B0S7W9;Q5U3U3			carboxylic acid catabolic process;carboxylic acid metabolic process;catabolic process;cellular catabolic process;cellular ketone metabolic process;cellular lipid catabolic process;cellular lipid metabolic process;cellular metabolic process;cellular process;establishment of localization;fatty acid beta-oxidation;fatty acid catabolic process;fatty acid metabolic process;fatty acid oxidation;lipid c…	BLALOCK_ALZHEIMERS_DISEASE_INCIPIENT_UP;BLALOCK_ALZHEIMERS_DISEASE_UP;BURTON_ADIPOGENESIS_5;CAIRO_HEPATOBLASTOMA_DN;CHIANG_LIVER_CANCER_SUBCLASS_PROLIFERATION_DN;chr1p32;CYCLIN_D1_UP.V1_UP;GAL_LEUKEMIC_STEM_CELL_UP;GALLUZZI_PERMEABILIZE_MITOCHONDRIA;GERHOLD_ADIPOGENESIS_UP;GGGCGGR_V$SP1_Q6;GOTZMANN_EPITHELIAL_TO_MESENCHYMAL_TRANSITION_DN;GRAESSMANN_APOPTOSIS_BY_DOXORUBICIN_UP;GRAESSMANN_RESPONSE_…	Acyltransferase;Completeproteome;Fattyacidmetabolism;Lipidmetabolism;Membrane;Mitochondrion;Mitochondrioninnermembrane;Referenceproteome;Transferase;Transitpeptide;Transport	Mito_k	Apopto_GSEA		11	11	11	52
		21.1502	21.6952	20.7119	16.121	20.8947	20.905		0.310161	0.628693	1.87886	1.09355	Carboxypeptidase vitellogenic-like OS=Danio rerio OX=7955 GN=cpvl PE=1 SV=1	cpvl	tr|Q7ZU43|Q7ZU43_DANRE	tr|Q7ZU43|Q7ZU43_DANRE	Q7ZU43_DANRE	Q7ZU43				ACEVEDO_LIVER_CANCER_UP;ACEVEDO_LIVER_TUMOR_VS_NORMAL_ADJACENT_TISSUE_UP;AKL_HTLV1_INFECTION_DN;BASSO_HAIRY_CELL_LEUKEMIA_DN;BOQUEST_STEM_CELL_CULTURED_VS_FRESH_DN;chr7p14;DIAZ_CHRONIC_MEYLOGENOUS_LEUKEMIA_UP;GNF2_CARD15;GNF2_CASP1;GNF2_CD1D;GNF2_CD33;GNF2_FOS;GNF2_HCK;GNF2_S100A4;GNF2_TNFRSF1B;GSE10325_BCELL_VS_MYELOID_DN;GSE11864_UNTREATED_VS_CSF1_PAM3CYS_IN_MAC_UP;GSE13229_MATURE_VS_INTMATURE_…	Carboxypeptidase;Completeproteome;Hydrolase;Protease;Proteomicsidentification;Referenceproteome		Apopto_GSEA		3	3	3	11
		17.2682	17.2236	17.7021	20.5632	20.8924	21.6567	+	0.000527467	0.0136571	-3.6395	-7.94582	Thioredoxin-like 1 OS=Danio rerio OX=7955 GN=txnl1 PE=1 SV=1;tr|B8A5D4|B8A5D4_	txnl1	tr|F6NTA0|F6NTA0_DANRE;tr|B8A5D4|B8A5D4_DANRE	tr|F6NTA0|F6NTA0_DANRE;tr|B8A5D4|B8A5D4_DANRE	B8A5D4_DANRE	B8A5D4			biological regulation;cell redox homeostasis;cellular homeostasis;cellular process;glycerol ether metabolic process;homeostatic process;metabolic process;organic ether metabolic process;regulation of biological process;regulation of biological quality;regulation of cellular process;small molecule metabolic process	AAAGACA;ACACTGG;ACEVEDO_LIVER_CANCER_UP;AGCTCCT;APOPTOSIS_GO;CELL_DEVELOPMENT;CHANG_POU5F1_TARGETS_DN;chr18q21;CYTOPLASM;DIAZ_CHRONIC_MEYLOGENOUS_LEUKEMIA_UP;DING_LUNG_CANCER_EXPRESSION_BY_COPY_NUMBER;ELECTRON_TRANSPORT_GO_0006118;GENERATION_OF_PRECURSOR_METABOLITES_AND_ENERGY;GRAESSMANN_APOPTOSIS_BY_SERUM_DEPRIVATION_DN;GROSS_HYPOXIA_VIA_ELK3_DN;GSE11864_CSF1_IFNG_VS_CSF1_IFNG_PAM3CYS_IN_MAC_DN;…	Completeproteome;Proteomicsidentification;Referenceproteome		Apopto_GSEA		10	1	1	7
		22.4084	22.7159	22.0732	22.1951	22.3277	21.7901		0.297074	0.749909	0.294867	0.851851	Carnitine acetyltransferase OS=Danio rerio OX=7955 GN=cratb PE=2 SV=1;tr|A0A0R4ILX2|A0A0R4ILX2_	cratb	tr|Q66I01|Q66I01_DANRE;tr|A0A0R4ILX2|A0A0R4ILX2_DANRE;tr|A3KPZ2|A3KPZ2_DANRE;tr|A3KPZ5|A3KPZ5_DANRE	tr|Q66I01|Q66I01_DANRE;tr|A0A0R4ILX2|A0A0R4ILX2_DANRE;tr|A3KPZ2|A3KPZ2_DANRE	Q66I01_DANRE	Q66I01					Acyltransferase;Transferase				5	5	5	19
		20.3805	20.7795	20.6973	17.1059	16.2653	16.4845	+	0.000138619	0.0136667	4.00052	10.5388	Mitochondrial ribosomal protein L43 OS=Danio rerio OX=7955 GN=mrpl43 PE=1 SV=1	mrpl43	tr|Q6DH43|Q6DH43_DANRE	tr|Q6DH43|Q6DH43_DANRE	Q6DH43_DANRE	Q6DH43	+			BENPORATH_SOX2_TARGETS;chr10q24;GEORGES_TARGETS_OF_MIR192_AND_MIR215;GGAANCGGAANY_UNKNOWN;GGGCGGR_V$SP1_Q6;GSE14769_UNSTIM_VS_60MIN_LPS_BMDM_UP;GSE14769_UNSTIM_VS_80MIN_LPS_BMDM_UP;GSE16522_ANTI_CD3CD28_STIM_VS_UNSTIM_NAIVE_CD8_TCELL_UP;GSE17721_CTRL_VS_PAM3CSK4_2H_BMDM_UP;GSE17721_LPS_VS_PAM3CSK4_1H_BMDM_UP;GSE17721_POLYIC_VS_PAM3CSK4_2H_BMDM_UP;GSE17974_0.5H_VS_72H_UNTREATED_IN_VITRO_CD4_TCELL_…		Mito_HC			4	4	4	6
		24.1873	24.5024	24.1092	24.1841	24.1512	24.1572		0.444788	0.901873	0.102133	0.462962	V-crk avian sarcoma virus CT10 oncogene homolog OS=Danio rerio OX=7955 GN=crk PE=1 SV=1	crk	tr|Q6DEM2|Q6DEM2_DANRE	tr|Q6DEM2|Q6DEM2_DANRE	Q6DEM2_DANRE	Q6DEM2			anatomical structure formation involved in morphogenesis;cellular process;developmental process;myoblast fusion;syncytium formation;syncytium formation by plasma membrane fusion	AATGTGA;ACACTAC;ACCAATC;ACTIN_CYTOSKELETON_ORGANIZATION_AND_BIOGENESIS;ACTIN_FILAMENT_BASED_PROCESS;ACTTTAT;AGCACTT;AGTCTAG;ATTCTTT;BENPORATH_CYCLING_GENES;BIOCARTA_CXCR4_PATHWAY;BIOCARTA_MET_PATHWAY;BIOPOLYMER_METABOLIC_PROCESS;CCGNMNNTNACG_UNKNOWN;CHARAFE_BREAST_CANCER_LUMINAL_VS_BASAL_DN;chr17p13;CTACTAG;CUI_TCF21_TARGETS_2_DN;CYTOPLASM;CYTOSKELETON_ORGANIZATION_AND_BIOGENESIS;DEBIASI_APOPTOSI…	Completeproteome;Proteomicsidentification;Referenceproteome;SH3domain		Apopto_GSEA		10	10	10	47
		21.815	16.3509	21.2961	21.3991	21.4333	20.2912		0.530864	0.832497	-1.22053	-0.648776	Crooked neck pre-mRNA-splicing factor 1 OS=Danio rerio OX=7955 GN=crnkl1 PE=1 SV=1	crnkl1	tr|Q803R7|Q803R7_DANRE	tr|Q803R7|Q803R7_DANRE	Q803R7_DANRE	Q803R7			cellular macromolecule metabolic process;cellular metabolic process;cellular nitrogen compound metabolic process;cellular process;macromolecule metabolic process;metabolic process;mRNA metabolic process;mRNA processing;nitrogen compound metabolic process;nucleic acid metabolic process;nucleobase-containing compound metabolic process;primary metabolic process;RNA metabolic process;RNA processing	BARIS_THYROID_CANCER_UP;BIOPOLYMER_METABOLIC_PROCESS;BLALOCK_ALZHEIMERS_DISEASE_DN;BOYAULT_LIVER_CANCER_SUBCLASS_G1_UP;CELLULAR_COMPONENT_ASSEMBLY;CHARAFE_BREAST_CANCER_LUMINAL_VS_BASAL_UP;chr20p11;GCM_DFFA;GCM_FANCL;GCM_GSPT1;GCM_MYST2;GCM_NCAM1;GCM_RAB10;GCM_RAN;GCM_RBM8A;GCM_SUFU;GCM_UBE2N;GCM_ZNF198;GGGAGGRR_V$MAZ_Q6;GSE10463_CD40L_AND_VA347_VS_CD40L_IN_DC_UP;GSE13485_DAY1_VS_DAY3_YF17D_VACCI…	mRNAprocessing;Nucleus;Repeat				4	4	4	8
		24.1745	24.1057	22.6503	24.1015	22.606	22.7008		0.50486	0.837426	0.507399	0.639554	Pentaxin OS=Danio rerio OX=7955 GN=crp2 PE=1 SV=2;tr|A9JRE3|A9JRE3_	crp2	tr|Q7SZ53|Q7SZ53_DANRE;tr|A9JRE3|A9JRE3_DANRE;tr|X4YKC7|X4YKC7_DANRE;tr|Q5XJ77|Q5XJ77_DANRE	tr|Q7SZ53|Q7SZ53_DANRE;tr|A9JRE3|A9JRE3_DANRE	F1QXE9_DANRE	F1QXE9					Completeproteome;Referenceproteome				5	5	3	30
		22.7202	16.5401	17.7474	20.9716	19.0692	16.785		0.979749	0.993222	0.060634	0.0258533	Beta B1-crystallin OS=Danio rerio OX=7955 GN=crybb1 PE=1 SV=1;tr|Q6DGZ8|Q6DGZ8_	crybb1	tr|Q90WT1|Q90WT1_DANRE;tr|Q6DGZ8|Q6DGZ8_DANRE;tr|F1QT01|F1QT01_DANRE	tr|Q90WT1|Q90WT1_DANRE;tr|Q6DGZ8|Q6DGZ8_DANRE;tr|F1QT01|F1QT01_DANRE	Q6DGZ8_DANRE	Q6DGZ8				BANDRES_RESPONSE_TO_CARMUSTIN_MGMT_48HR_DN;CHAUHAN_RESPONSE_TO_METHOXYESTRADIOL_UP;chr22q11;CRX_NRL_DN.V1_UP;GSE13306_TREG_VS_TCONV_LAMINA_PROPRIA_DN;GSE15324_NAIVE_VS_ACTIVATED_ELF4_KO_CD8_TCELL_UP;GSE17721_CPG_VS_GARDIQUIMOD_8H_BMDM_UP;GSE17721_CTRL_VS_CPG_8H_BMDM_DN;GSE17721_POLYIC_VS_GARDIQUIMOD_0.5H_BMDM_DN;GSE17974_IL4_AND_ANTI_IL12_VS_UNTREATED_0.5H_ACT_CD4_TCELL_DN;GSE22886_UNSTIM_VS_IL2_…	Repeat				1	1	1	8
		23.5445	16.7377	17.4004	16.4631	17.4987	15.8147		0.301198	0.609965	2.63536	1.13508	Crystallin, beta B1,-like 2 OS=Danio rerio OX=7955 GN=crybb1l2 PE=1 SV=1;tr|E7F8M1|E7F8M1_	crybb1l2	tr|A7E2K5|A7E2K5_DANRE;tr|E7F8M1|E7F8M1_DANRE;tr|Q502C7|Q502C7_DANRE;tr|A0A2R8RI32|A0A2R8RI32_DANRE	tr|A7E2K5|A7E2K5_DANRE;tr|E7F8M1|E7F8M1_DANRE;tr|Q502C7|Q502C7_DANRE;tr|A0A2R8RI32|A0A2R8RI32_DANRE	A7E2K5_DANRE	A7E2K5					Completeproteome;Proteomicsidentification;Referenceproteome;Repeat				4	4	4	7
		24.0451	16.8216	18.3106	22.7096	19.9086	15.2594		0.895386	0.975677	0.433246	0.135669	Crystallin gamma EM2-8 OS=Danio rerio OX=7955 GN=crygm2d8 PE=1 SV=2;tr|A7E2M9|A7E2M9_	crygm2d8	tr|Q6DGX6|Q6DGX6_DANRE;tr|A7E2M9|A7E2M9_DANRE;tr|A7E2M6|A7E2M6_DANRE;tr|A7E2K8|A7E2K8_DANRE;tr|A0A2R8Q3Y3|A0A2R8Q3Y3_DANRE;tr|A0A0R4IM55|A0A0R4IM55_DANRE;tr|Q6DH12|Q6DH12_DANRE;tr|A8WGI8|A8WGI8_DANRE;tr|Q6IQK6|Q6IQK6_DANRE;tr|Q15I86|Q15I86_DANRE;tr|A0A2R8QRH7|A0A2R8QRH7_DANRE;tr|B0V191|B0V191_DANRE;tr|B0S6N3|B0S6N3_DANRE;tr|A7MC89|A7MC89_DANRE;tr|A0A2R8Q1I4|A0A2R8Q1I4_DANRE;tr|A0A286YB98|A0A286YB…	tr|Q6DGX6|Q6DGX6_DANRE;tr|A7E2M9|A7E2M9_DANRE;tr|A7E2M6|A7E2M6_DANRE;tr|A7E2K8|A7E2K8_DANRE;tr|A0A2R8Q3Y3|A0A2R8Q3Y3_DANRE;tr|A0A0R4IM55|A0A0R4IM55_DANRE;tr|Q6DH12|Q6DH12_DANRE;tr|A8WGI8|A8WGI8_DANRE;tr|Q6IQK6|Q6IQK6_DANRE;tr|Q15I86|Q15I86_DANRE;tr|A0A2R8QRH7|A0A2R8QRH7_DANRE;tr|B0V191|B0V191_DANRE;tr|B0S6N3|B0S6N3_DANRE;tr|A7MC89|A7MC89_DANRE;tr|A0A2R8Q1I4|A0A2R8Q1I4_DANRE;tr|A0A286YB98|A0A286YB…	Q6DGX6_DANRE	Q6DGX6					Completeproteome;Proteomicsidentification;Referenceproteome;Repeat				2	2	1	10
		19.9767	21.1629	20.0321	20.9775	20.8269	21.1449		0.210087	0.585946	-0.592533	-1.1916	Crystallin, lambda 1 OS=Danio rerio OX=7955 GN=cryl1 PE=2 SV=1;tr|B0UYA3|B0UYA3_	cryl1	tr|Q0V973|Q0V973_DANRE;tr|B0UYA3|B0UYA3_DANRE;tr|Q1RLR0|Q1RLR0_DANRE;tr|B0UYA2|B0UYA2_DANRE	tr|Q0V973|Q0V973_DANRE;tr|B0UYA3|B0UYA3_DANRE;tr|Q1RLR0|Q1RLR0_DANRE	Q0V973_DANRE	Q0V973			carboxylic acid metabolic process;cellular ketone metabolic process;cellular lipid metabolic process;cellular metabolic process;cellular process;fatty acid metabolic process;lipid metabolic process;metabolic process;monocarboxylic acid metabolic process;organic acid metabolic process;oxoacid metabolic process;primary metabolic process;small molecule metabolic process	ACEVEDO_FGFR1_TARGETS_IN_PROSTATE_CANCER_MODEL_DN;BENPORATH_ES_WITH_H3K27ME3;BOCHKIS_FOXA2_TARGETS;BOYAULT_LIVER_CANCER_SUBCLASS_G3_DN;CHANDRAN_METASTASIS_TOP50_DN;CHANGOLKAR_H2AFY_TARGETS_DN;chr13q11;DODD_NASOPHARYNGEAL_CARCINOMA_UP;ESC_J1_UP_EARLY.V1_DN;GAUSSMANN_MLL_AF4_FUSION_TARGETS_A_UP;GSE11864_UNTREATED_VS_CSF1_IFNG_IN_MAC_UP;GSE12845_IGD_NEG_BLOOD_VS_DARKZONE_GC_TONSIL_BCELL_UP;GSE12845_…					3	3	3	7
		21.0626	21.3929	20.7507	21.2656	21.3126	20.8503		0.769743	0.957581	-0.0740999	-0.220175	Cryz protein OS=Danio rerio OX=7955 GN=cryz PE=2 SV=1;tr|Q5CZU9|Q5CZU9_	cryz	tr|B2GS03|B2GS03_DANRE;tr|Q5CZU9|Q5CZU9_DANRE;tr|A5PN39|A5PN39_DANRE	tr|B2GS03|B2GS03_DANRE;tr|Q5CZU9|Q5CZU9_DANRE;tr|A5PN39|A5PN39_DANRE	A5PN40_DANRE	A5PN40				ACEVEDO_METHYLATED_IN_LIVER_CANCER_DN;BASSO_CD40_SIGNALING_DN;BENPORATH_NANOG_TARGETS;BILANGES_RAPAMYCIN_SENSITIVE_VIA_TSC1_AND_TSC2;BILANGES_SERUM_SENSITIVE_GENES;BLALOCK_ALZHEIMERS_DISEASE_DN;BOYAULT_LIVER_CANCER_SUBCLASS_G6_UP;BYSTRYKH_HEMATOPOIESIS_STEM_CELL_QTL_CIS;CHEMNITZ_RESPONSE_TO_PROSTAGLANDIN_E2_DN;CHEOK_RESPONSE_TO_HD_MTX_DN;chr1p31;COLINA_TARGETS_OF_4EBP1_AND_4EBP2;E2F1_UP.V1_UP;FLE…	Completeproteome;Proteomicsidentification;Referenceproteome	Mito_GSEA			2	2	2	8
		25.3792	25.1639	25.0301	24.4717	25.1041	25.2775		0.416628	0.831006	0.239967	0.657182	Citrate synthase OS=Danio rerio OX=7955 GN=cs PE=1 SV=1;tr|B2GT34|B2GT34_	cs	tr|B2GTW6|B2GTW6_DANRE;tr|B2GT34|B2GT34_DANRE;sp|Q7ZVY5|CISY_DANRE	tr|B2GTW6|B2GTW6_DANRE;tr|B2GT34|B2GT34_DANRE;sp|Q7ZVY5|CISY_DANRE	CISY_DANRE	Q7ZVY5			acetyl-CoA catabolic process;acetyl-CoA metabolic process;carbohydrate metabolic process;catabolic process;cellular carbohydrate metabolic process;cellular catabolic process;cellular metabolic process;cellular process;coenzyme catabolic process;coenzyme metabolic process;cofactor catabolic process;cofactor metabolic process;metabolic process;primary metabolic process;response to activity;response…	ACACTCC;AGGCACT;BACOLOD_RESISTANCE_TO_ALKYLATING_AGENTS_DN;BENPORATH_NANOG_TARGETS;BILANGES_RAPAMYCIN_SENSITIVE_VIA_TSC1_AND_TSC2;BILANGES_SERUM_SENSITIVE_GENES;BIOCARTA_KREB_PATHWAY;BLALOCK_ALZHEIMERS_DISEASE_DN;BOCHKIS_FOXA2_TARGETS;BURTON_ADIPOGENESIS_6;CAIRO_HEPATOBLASTOMA_UP;CAMP_UP.V1_UP;chr12q13;CTCTAGA;CTTTAAR_UNKNOWN;CTTTGA_V$LEF1_Q2;CTTTGT_V$LEF1_Q2;CYTOPLASM;CYTOPLASMIC_PART;DODD_NASOP…	Completeproteome;Mitochondrion;Referenceproteome;Transferase;Transitpeptide;Tricarboxylicacidcycle	Mito_k			10	10	10	90
		21.3615	21.4504	20.9656	21.5259	21.6666	20.9238		0.699516	0.94795	-0.112933	-0.303415	Cold shock domain-containing E1, RNA-binding OS=Danio rerio OX=7955 GN=csde1 PE=1 SV=1;tr|A0A2R8QTS1|A0A2R8QTS1_	csde1	tr|E9QFH8|E9QFH8_DANRE;tr|A0A2R8QTS1|A0A2R8QTS1_DANRE;tr|A0A2R8QRZ0|A0A2R8QRZ0_DANRE;tr|A0A2R8QTF0|A0A2R8QTF0_DANRE;tr|E9QCU5|E9QCU5_DANRE;tr|F1R386|F1R386_DANRE	tr|E9QFH8|E9QFH8_DANRE;tr|A0A2R8QTS1|A0A2R8QTS1_DANRE;tr|A0A2R8QRZ0|A0A2R8QRZ0_DANRE;tr|A0A2R8QTF0|A0A2R8QTF0_DANRE;tr|E9QCU5|E9QCU5_DANRE	E9QCU5_DANRE	E9QCU5			biological regulation;DNA-dependent;regulation of biological process;regulation of biosynthetic process;regulation of cellular biosynthetic process;regulation of cellular macromolecule biosynthetic process;regulation of cellular metabolic process;regulation of cellular process;regulation of gene expression;regulation of macromolecule biosynthetic process;regulation of macromolecule metabolic proc…	AAGCACA;ACCATTT;ACTAYRNNNCCCR_UNKNOWN;ACTGCAG;ANATOMICAL_STRUCTURE_DEVELOPMENT;ATTCTTT;BENPORATH_MYC_MAX_TARGETS;BLALOCK_ALZHEIMERS_DISEASE_INCIPIENT_UP;BLALOCK_ALZHEIMERS_DISEASE_UP;BOYAULT_LIVER_CANCER_SUBCLASS_G3_UP;CACGTG_V$MYC_Q2;CAGCTG_V$AP4_Q5;CAMPS_COLON_CANCER_COPY_NUMBER_UP;CCAWNWWNNNGGC_UNKNOWN;chr1p22;CTAWWWATA_V$RSRFC4_Q2;CTCAGGG;CTTTAAR_UNKNOWN;CTTTGT_V$LEF1_Q2;CTTTGTA;DANG_BOUND_BY…	Completeproteome;Proteomicsidentification;Referenceproteome		Apopto_GSEA		4	4	4	15
		24.2156	24.5561	24.2081	25.1205	26.3854	24.7906		0.0912426	0.362593	-1.10557	-1.84444	Exportin-2 OS=Danio rerio OX=7955 GN=cse1l PE=1 SV=2	cse1l	sp|Q7SZC2|XPO2_DANRE	sp|Q7SZC2|XPO2_DANRE	XPO2_DANRE	Q7SZC2			biological regulation;body fluid secretion;establishment of localization;establishment of localization in cell;establishment of protein localization;intracellular protein transport;intracellular transport;multicellular organismal process;protein transport;regulation of biological quality;regulation of body fluid levels;secretion;transport	ACOSTA_PROLIFERATION_INDEPENDENT_MYC_TARGETS_UP;ALFANO_MYC_TARGETS;APOPTOSIS_GO;BASSO_B_LYMPHOCYTE_NETWORK;BENPORATH_ES_1;BENPORATH_PROLIFERATION;BERENJENO_TRANSFORMED_BY_RHOA_UP;BIDUS_METASTASIS_UP;BLALOCK_ALZHEIMERS_DISEASE_DN;BLUM_RESPONSE_TO_SALIRASIB_DN;BURTON_ADIPOGENESIS_4;CACCAGC;CAIRO_HEPATOBLASTOMA_CLASSES_UP;CASORELLI_ACUTE_PROMYELOCYTIC_LEUKEMIA_DN;CELL_DEVELOPMENT;CELL_PROLIFERATION_…	Completeproteome;Cytoplasm;Nucleus;Proteintransport;Referenceproteome;Transport		Apopto_GSEA		27	27	27	96
		16.9424	15.5679	16.5188	20.6985	20.7489	20.4111	+	0.000523137	0.0136774	-4.27648	-8.22701	RRP15-like protein OS=Danio rerio OX=7955 GN=rrp15 PE=1 SV=1;sp|Q7ZV20|RRP15_	rrp15	tr|F1R3X1|F1R3X1_DANRE;sp|Q7ZV20|RRP15_DANRE	tr|F1R3X1|F1R3X1_DANRE;sp|Q7ZV20|RRP15_DANRE	RRP15_DANRE	Q7ZV20		+		ACEVEDO_LIVER_CANCER_UP;ACEVEDO_LIVER_TUMOR_VS_NORMAL_ADJACENT_TISSUE_UP;BENPORATH_ES_1;CACGTG_V$MYC_Q2;chr1q41;DODD_NASOPHARYNGEAL_CARCINOMA_DN;ELVIDGE_HIF1A_TARGETS_UP;ELVIDGE_HYPOXIA_DN;ERB2_UP.V1_DN;FEVR_CTNNB1_TARGETS_DN;GARCIA_TARGETS_OF_FLI1_AND_DAX1_DN;GARY_CD5_TARGETS_DN;GRAESSMANN_APOPTOSIS_BY_DOXORUBICIN_DN;GRAESSMANN_APOPTOSIS_BY_SERUM_DEPRIVATION_UP;GRAESSMANN_RESPONSE_TO_MC_AND_DOXO…	Coiledcoil;Completeproteome;Referenceproteome		Apopto_GSEA		2	2	2	3
		21.9805	21.3832	20.4419	20.4813	22.197	20.2405		0.717678	0.942012	0.2956	0.343097	Casein kinase 1, alpha 1 OS=Danio rerio OX=7955 GN=csnk1a1 PE=1 SV=1;tr|A0A2R8QUQ3|A0A2R8QUQ3_	csnk1a1	tr|Q8JGT0|Q8JGT0_DANRE;tr|A0A2R8QUQ3|A0A2R8QUQ3_DANRE;tr|Q8JG73|Q8JG73_DANRE;tr|Q8JHD9|Q8JHD9_DANRE;tr|A0A2R8Q421|A0A2R8Q421_DANRE;tr|Q8JHE0|Q8JHE0_DANRE;tr|A0A140LFX4|A0A140LFX4_DANRE	tr|Q8JGT0|Q8JGT0_DANRE;tr|A0A2R8QUQ3|A0A2R8QUQ3_DANRE;tr|Q8JG73|Q8JG73_DANRE;tr|Q8JHD9|Q8JHD9_DANRE;tr|A0A2R8Q421|A0A2R8Q421_DANRE;tr|Q8JHE0|Q8JHE0_DANRE	Q8JHE0_DANRE	Q8JHE0			anatomical structure development;biological regulation;cell surface receptor linked signaling pathway;cellular component organization;cellular component organization or biogenesis;cellular macromolecule metabolic process;cellular membrane organization;cellular metabolic process;cellular process;cellular protein metabolic process;cellular response to stimulus;developmental process;endocytosis;esta…	AAAYRNCTG_UNKNOWN;AACATTC;AAGCCAT;ACCAAAG;ACCATTT;ACCTGTTG_UNKNOWN;AGCYRWTTC_UNKNOWN;ATGGYGGA_UNKNOWN;ATGTACA;BILD_SRC_ONCOGENIC_SIGNATURE;BIOCARTA_NFAT_PATHWAY;BIOCARTA_P35ALZHEIMERS_PATHWAY;BIOCARTA_P53HYPOXIA_PATHWAY;BIOCARTA_WNT_PATHWAY;BIOPOLYMER_METABOLIC_PROCESS;BIOPOLYMER_MODIFICATION;BLALOCK_ALZHEIMERS_DISEASE_UP;BLUM_RESPONSE_TO_SALIRASIB_UP;CAGTGTT;CARDOSO_RESPONSE_TO_GAMMA_RADIATION_A…	ATP-binding;Completeproteome;Kinase;Nucleotide-binding;Proteomicsidentification;Referenceproteome;Serine/threonine-proteinkinase;Transferase				4	4	4	6
		21.6393	19.3625	19.7675	15.9243	17.4552	17.7832		0.0240914	0.101348	3.20219	3.18469	Casein kinase I isoform delta-A OS=Danio rerio OX=7955 GN=csnk1da PE=3 SV=1;sp|Q7T2E3|KC1DA_	csnk1da	tr|A0A286YAS3|A0A286YAS3_DANRE;sp|Q7T2E3|KC1DA_DANRE;tr|B2GSL2|B2GSL2_DANRE;sp|Q6P3K7|KC1DB_DANRE;tr|Q6P109|Q6P109_DANRE	tr|A0A286YAS3|A0A286YAS3_DANRE;sp|Q7T2E3|KC1DA_DANRE;tr|B2GSL2|B2GSL2_DANRE;sp|Q6P3K7|KC1DB_DANRE;tr|Q6P109|Q6P109_DANRE	KC1DA_DANRE	Q7T2E3			biological regulation;cell surface receptor linked signaling pathway;cellular component organization;cellular component organization or biogenesis;cellular macromolecule metabolic process;cellular membrane organization;cellular metabolic process;cellular process;cellular protein metabolic process;cellular response to stimulus;endocytosis;establishment of localization;macromolecule metabolic proce…		ATP-binding;Completeproteome;Cytoplasm;Kinase;Nucleotide-binding;Nucleus;Referenceproteome;Serine/threonine-proteinkinase;Transferase;Wntsignalingpathway				2	2	2	5
		25.5949	26.2502	25.6593	25.77	26.4928	25.9317		0.489229	0.872431	-0.230033	-0.571637	Casein kinase 2, alpha 1 polypeptide OS=Danio rerio OX=7955 GN=csnk2a1 PE=1 SV=1;tr|Q803N7|Q803N7_	csnk2a1	tr|A0A2R8QH30|A0A2R8QH30_DANRE;tr|Q803N7|Q803N7_DANRE;tr|E9QIP1|E9QIP1_DANRE;tr|Q91397|Q91397_DANRE;tr|E9QHH7|E9QHH7_DANRE;tr|E9QCX0|E9QCX0_DANRE;tr|B0R0Q0|B0R0Q0_DANRE;tr|A0A0R4IE41|A0A0R4IE41_DANRE	tr|A0A2R8QH30|A0A2R8QH30_DANRE;tr|Q803N7|Q803N7_DANRE;tr|E9QIP1|E9QIP1_DANRE;tr|Q91397|Q91397_DANRE;tr|E9QHH7|E9QHH7_DANRE;tr|E9QCX0|E9QCX0_DANRE	E9QIP1_DANRE	E9QIP1				AACTTT_UNKNOWN;ATTCTTT;BIOCARTA_EGF_PATHWAY;BIOCARTA_EPO_PATHWAY;BIOCARTA_IGF1_PATHWAY;BIOCARTA_IL2_PATHWAY;BIOCARTA_IL6_PATHWAY;BIOCARTA_INSULIN_PATHWAY;BIOCARTA_NGF_PATHWAY;BIOCARTA_PDGF_PATHWAY;BIOCARTA_TPO_PATHWAY;BIOCARTA_WNT_PATHWAY;BIOPOLYMER_METABOLIC_PROCESS;BIOPOLYMER_MODIFICATION;BLALOCK_ALZHEIMERS_DISEASE_DN;BLALOCK_ALZHEIMERS_DISEASE_INCIPIENT_DN;BRUINS_UVC_RESPONSE_LATE;BUYTAERT_PHO…	ATP-binding;Completeproteome;Kinase;Nucleotide-binding;Proteomicsidentification;Referenceproteome;Serine/threonine-proteinkinase;Transferase		Apopto_GSEA		14	14	2	160
		16.5089	16.795	16.1085	20.3377	20.93	16.9582		0.0789816	0.281664	-2.9378	-2.1713	Casein kinase 2, alpha prime polypeptide b OS=Danio rerio OX=7955 GN=csnk2a2b PE=1 SV=1	csnk2a2b	tr|E7FCZ6|E7FCZ6_DANRE	tr|E7FCZ6|E7FCZ6_DANRE	E7FCZ6_DANRE	E7FCZ6					ATP-binding;Completeproteome;Nucleotide-binding;Proteomicsidentification;Referenceproteome				3	3	3	7
		21.7206	21.8888	20.7334	20.2136	20.7787	22.036		0.536025	0.866376	0.438167	0.585758	Cysteine and glycine-rich protein 1 OS=Danio rerio OX=7955 GN=csrp1a PE=1 SV=1;tr|F8W3V9|F8W3V9_	csrp1a	tr|Q6NZV4|Q6NZV4_DANRE;tr|F8W3V9|F8W3V9_DANRE	tr|Q6NZV4|Q6NZV4_DANRE;tr|F8W3V9|F8W3V9_DANRE	F8W5N8_DANRE	F8W5N8					Completeproteome;LIMdomain;Metal-binding;Proteomicsidentification;Referenceproteome;Zinc				2	2	2	12
		25.1421	25.1451	24.0566	25.1141	24.1847	25.097		0.972633	0.99323	-0.0173333	-0.0301503	Cystatin 14a, tandem duplicate 2 OS=Danio rerio OX=7955 GN=cst14a.2 PE=1 SV=1;tr|Q7ZUH6|Q7ZUH6_	cst14a.2	tr|A7MCL7|A7MCL7_DANRE;tr|Q7ZUH6|Q7ZUH6_DANRE;tr|E7EYW5|E7EYW5_DANRE	tr|A7MCL7|A7MCL7_DANRE;tr|Q7ZUH6|Q7ZUH6_DANRE;tr|E7EYW5|E7EYW5_DANRE	A7MCL7_DANRE	A7MCL7					Completeproteome;Proteomicsidentification;Referenceproteome				4	4	4	58
		24.5835	24.3443	22.9121	22.9735	22.6164	25.5527		0.83748	0.961978	0.232433	0.200018	Cystatin 14b, tandem duplicate 1 OS=Danio rerio OX=7955 GN=cst14b.1 PE=1 SV=1	cst14b.1	tr|A0A2R8QDV2|A0A2R8QDV2_DANRE	tr|A0A2R8QDV2|A0A2R8QDV2_DANRE	F1RBG8_DANRE	F1RBG8					Completeproteome;Proteomicsidentification;Referenceproteome				2	2	1	39
		23.7276	23.7412	23.3547	23.6752	23.9283	23.5192		0.597016	0.93038	-0.0997334	-0.364115	Zgc:77560 protein OS=Danio rerio OX=7955 GN=cstf1 PE=2 SV=1;tr|F1QFK9|F1QFK9_	cstf1	tr|Q6NYN6|Q6NYN6_DANRE;tr|F1QFK9|F1QFK9_DANRE;tr|Q7SYM3|Q7SYM3_DANRE;tr|E9QEG6|E9QEG6_DANRE;tr|E9QES9|E9QES9_DANRE;tr|E9QCD8|E9QCD8_DANRE	tr|Q6NYN6|Q6NYN6_DANRE;tr|F1QFK9|F1QFK9_DANRE;tr|Q7SYM3|Q7SYM3_DANRE	E9QCD8_DANRE	E9QCD8				BENPORATH_NANOG_TARGETS;BIOPOLYMER_METABOLIC_PROCESS;BOYLAN_MULTIPLE_MYELOMA_C_CLUSTER_UP;BOYLAN_MULTIPLE_MYELOMA_C_UP;BROWNE_HCMV_INFECTION_4HR_DN;BUYTAERT_PHOTODYNAMIC_THERAPY_STRESS_DN;CHENG_IMPRINTED_BY_ESTRADIOL;chr20q13;CTTTGA_V$LEF1_Q2;DAZARD_RESPONSE_TO_UV_SCC_DN;DODD_NASOPHARYNGEAL_CARCINOMA_DN;GATTGGY_V$NFY_Q6_01;GRADE_COLON_AND_RECTAL_CANCER_UP;GSE14000_UNSTIM_VS_4H_LPS_DC_TRANSLATED_R…	Completeproteome;Proteomicsidentification;Referenceproteome;Repeat;WDrepeat				9	9	9	52
		22.642	22.106	21.0135	24.1733	22.5488	22.0217		0.284705	0.627412	-0.994099	-1.09784	Cleavage stimulation factor, 3 pre-RNA, subunit 2 OS=Danio rerio OX=7955 GN=cstf2 PE=2 SV=1;tr|F1QWP0|F1QWP0_	cstf2	tr|Q6P0U7|Q6P0U7_DANRE;tr|F1QWP0|F1QWP0_DANRE;tr|A0A0R4I9I2|A0A0R4I9I2_DANRE;tr|Q7ZUX2|Q7ZUX2_DANRE;tr|A0A140LG27|A0A140LG27_DANRE	tr|Q6P0U7|Q6P0U7_DANRE;tr|F1QWP0|F1QWP0_DANRE;tr|A0A0R4I9I2|A0A0R4I9I2_DANRE;tr|Q7ZUX2|Q7ZUX2_DANRE;tr|A0A140LG27|A0A140LG27_DANRE	Q6P0U7_DANRE	Q6P0U7				ACEVEDO_LIVER_CANCER_UP;ACEVEDO_LIVER_CANCER_WITH_H3K27ME3_UP;ACEVEDO_LIVER_TUMOR_VS_NORMAL_ADJACENT_TISSUE_UP;AMIT_SERUM_RESPONSE_120_MCF10A;BERENJENO_TRANSFORMED_BY_RHOA_UP;BIOPOLYMER_METABOLIC_PROCESS;BRUINS_UVC_RESPONSE_LATE;BURTON_ADIPOGENESIS_3;chrxq22;DODD_NASOPHARYNGEAL_CARCINOMA_UP;E2F1_UP.V1_UP;ENK_UV_RESPONSE_EPIDERMIS_UP;GARY_CD5_TARGETS_DN;GRAESSMANN_APOPTOSIS_BY_DOXORUBICIN_DN;GRAES…			Apopto_GSEA		6	6	6	37
		23.655	23.6567	23.9003	23.9989	24.5741	23.3404		0.557292	0.888494	-0.2338	-0.502143	Cleavage stimulation factor, 3 pre-RNA, subunit 3, 77kDa OS=Danio rerio OX=7955 GN=cstf3 PE=2 SV=1;tr|Q7ZVG5|Q7ZVG5_	cstf3	tr|Q6PUS3|Q6PUS3_DANRE;tr|Q7ZVG5|Q7ZVG5_DANRE;tr|F1QIB2|F1QIB2_DANRE	tr|Q6PUS3|Q6PUS3_DANRE;tr|Q7ZVG5|Q7ZVG5_DANRE;tr|F1QIB2|F1QIB2_DANRE	Q6PUS3_DANRE	Q6PUS3			cellular macromolecule metabolic process;cellular metabolic process;cellular nitrogen compound metabolic process;cellular process;macromolecule metabolic process;metabolic process;mRNA metabolic process;mRNA processing;nitrogen compound metabolic process;nucleic acid metabolic process;nucleobase-containing compound metabolic process;primary metabolic process;RNA metabolic process;RNA processing	AAAYRNCTG_UNKNOWN;AACTGGA;ACACTAC;ATTACAT;BASAKI_YBX1_TARGETS_UP;BENPORATH_MYC_MAX_TARGETS;BENPORATH_NANOG_TARGETS;BILD_SRC_ONCOGENIC_SIGNATURE;BIOPOLYMER_METABOLIC_PROCESS;BRUINS_UVC_RESPONSE_EARLY_LATE;BUYTAERT_PHOTODYNAMIC_THERAPY_STRESS_UP;CHICAS_RB1_TARGETS_SENESCENT;chr11p13;CTCTATG;CTTGTAT;DANG_BOUND_BY_MYC;DODD_NASOPHARYNGEAL_CARCINOMA_DN;FORTSCHEGGER_PHF8_TARGETS_DN;GCM_BNIP1;GCM_DPF2;GC…	Completeproteome;mRNAprocessing;Nucleus;Proteomicsidentification;Referenceproteome;Repeat		Apopto_GSEA		14	14	14	65
		26.0507	25.2158	25.3493	25.7139	25.7377	24.973		0.868313	0.974568	0.0637334	0.138358	C-terminal-binding protein 1 OS=Danio rerio OX=7955 GN=ctbp1 PE=1 SV=1;tr|E9QEQ4|E9QEQ4_	ctbp1	tr|Q9DEG7|Q9DEG7_DANRE;tr|E9QEQ4|E9QEQ4_DANRE;tr|Q7ZU55|Q7ZU55_DANRE;tr|A0A2R8QPP7|A0A2R8QPP7_DANRE;tr|A0A2R8PZF8|A0A2R8PZF8_DANRE;tr|Q1RLQ4|Q1RLQ4_DANRE;tr|F8W3Q3|F8W3Q3_DANRE;tr|F8W377|F8W377_DANRE;tr|F8W438|F8W438_DANRE;tr|A0A2R8Q6F5|A0A2R8Q6F5_DANRE	tr|Q9DEG7|Q9DEG7_DANRE;tr|E9QEQ4|E9QEQ4_DANRE;tr|Q7ZU55|Q7ZU55_DANRE;tr|A0A2R8QPP7|A0A2R8QPP7_DANRE;tr|A0A2R8PZF8|A0A2R8PZF8_DANRE;tr|Q1RLQ4|Q1RLQ4_DANRE	E9QEQ4_DANRE	E9QEQ4				ACCATTT;BAELDE_DIABETIC_NEPHROPATHY_DN;BIOCARTA_WNT_PATHWAY;BIOPOLYMER_METABOLIC_PROCESS;BIOPOLYMER_MODIFICATION;BLALOCK_ALZHEIMERS_DISEASE_UP;CAGGTG_V$E12_Q6;CELL_PROLIFERATION_GO_0008283;CELLULAR_MACROMOLECULE_METABOLIC_PROCESS;CELLULAR_PROTEIN_METABOLIC_PROCESS;CHAUHAN_RESPONSE_TO_METHOXYESTRADIOL_DN;chr4p16;CYCLIN_D1_KE_.V1_UP;ENK_UV_RESPONSE_KERATINOCYTE_DN;FLECHNER_BIOPSY_KIDNEY_TRANSPLANT_…	Completeproteome;Proteomicsidentification;Referenceproteome				8	8	6	84
		23.2613	23.0888	23.455	23.5381	23.8873	23.022		0.476258	0.870779	-0.2141	-0.57448	Ribeye b protein OS=Danio rerio OX=7955 GN=ctbp2l PE=2 SV=1	ctbp2l	tr|Q5BU17|Q5BU17_DANRE	tr|Q5BU17|Q5BU17_DANRE	Q5BU17_DANRE	Q5BU17			cellular component assembly;cellular component assembly at cellular level;cellular component organization;cellular component organization at cellular level;cellular component organization or biogenesis;cellular component organization or biogenesis at cellular level;cellular membrane organization;cellular process;clustering of voltage-gated calcium channels;membrane organization;neuronal ion chann…						4	2	2	30
		22.0851	19.4178	20.2043	20.2279	21.8667	16.0896		0.568488	0.864673	1.17434	0.589428	CCCTC-binding factor (zinc finger protein) OS=Danio rerio OX=7955 GN=ctcf PE=1 SV=1;tr|Q6JAA4|Q6JAA4_	ctcf	tr|A0A2R8Q542|A0A2R8Q542_DANRE;tr|Q6JAA4|Q6JAA4_DANRE;tr|A0A2R8QUZ1|A0A2R8QUZ1_DANRE;tr|Q4V985|Q4V985_DANRE;tr|Q1RM41|Q1RM41_DANRE;tr|Q5XJR2|Q5XJR2_DANRE	tr|A0A2R8Q542|A0A2R8Q542_DANRE;tr|Q6JAA4|Q6JAA4_DANRE;tr|A0A2R8QUZ1|A0A2R8QUZ1_DANRE	K7DY15_DANRE	K7DY15				AAACCAC;AACTTT_UNKNOWN;AATGTGA;ACAWNRNSRCGG_UNKNOWN;ACEVEDO_LIVER_CANCER_UP;ACEVEDO_LIVER_TUMOR_VS_NORMAL_ADJACENT_TISSUE_UP;ATGTAGC;BENPORATH_CYCLING_GENES;BENPORATH_EED_TARGETS;BIOPOLYMER_METABOLIC_PROCESS;BYSTRYKH_HEMATOPOIESIS_STEM_CELL_AND_BRAIN_QTL_TRANS;CAAGGAT;CATION_BINDING;CCCAGAG;CGTSACG_V$PAX3_B;chr16q21;CTCNANGTGNY_UNKNOWN;CTTTGT_V$LEF1_Q2;DACOSTA_UV_RESPONSE_VIA_ERCC3_DN;DAZARD_RESP…	Completeproteome;Proteomicsidentification;Referenceproteome		Apopto_GSEA		3	3	3	9
		18.0268	18.5213	18.6053	17.135	17.1855	18.6803		0.253223	0.611887	0.717534	1.12455	CTD (carboxy-terminal domain, RNA polymerase II, polypeptide A) phosphatase, subunit 1 OS=Danio rerio OX=7955 GN=ctdp1 PE=1 SV=2;tr|Q6DRN5|Q6DRN5_	ctdp1	tr|E7FFL3|E7FFL3_DANRE;tr|Q6DRN5|Q6DRN5_DANRE	tr|E7FFL3|E7FFL3_DANRE;tr|Q6DRN5|Q6DRN5_DANRE	E7FFL3_DANRE	E7FFL3				AGGGCAG;AGUIRRE_PANCREATIC_CANCER_COPY_NUMBER_DN;BIOPOLYMER_METABOLIC_PROCESS;BIOPOLYMER_MODIFICATION;BROWNE_HCMV_INFECTION_24HR_UP;BRUINS_UVC_RESPONSE_EARLY_LATE;BYSTRYKH_HEMATOPOIESIS_STEM_CELL_QTL_TRANS;CELLULAR_MACROMOLECULE_METABOLIC_PROCESS;CELLULAR_PROTEIN_METABOLIC_PROCESS;chr18q23;COLLIS_PRKDC_SUBSTRATES;DEPHOSPHORYLATION;FIGUEROA_AML_METHYLATION_CLUSTER_4_DN;FIGUEROA_AML_METHYLATION_CLU…	Completeproteome;Proteomicsidentification;Referenceproteome				3	3	3	3
		25.1151	25.0571	24.6763	23.9252	15.4982	25.1021		0.319175	0.626962	3.44101	1.10027	CTD (carboxy-terminal domain, RNA polymerase II, polypeptide A) small phosphatase-like 3 OS=Danio rerio OX=7955 GN=ctdspl3 PE=4 SV=1	ctdspl3	tr|E7F3H1|E7F3H1_DANRE	tr|E7F3H1|E7F3H1_DANRE											1	1	1	10
		22.0664	21.676	22.1569	22.681	23.7542	23.3724		0.0198727	0.130075	-1.30277	-2.91443	Catenin (Cadherin-associated protein), alpha OS=Danio rerio OX=7955 GN=ctnna1 PE=1 SV=1;tr|A9JRW0|A9JRW0_	ctnna1	tr|Q9PVF8|Q9PVF8_DANRE;tr|A9JRW0|A9JRW0_DANRE	tr|Q9PVF8|Q9PVF8_DANRE;tr|A9JRW0|A9JRW0_DANRE	Q9PVF8_DANRE	Q9PVF8			actin cytoskeleton organization;actin filament organization;actin filament-based process;biological adhesion;cell adhesion;cell-cell adhesion;cellular component organization;cellular component organization at cellular level;cellular component organization or biogenesis;cellular component organization or biogenesis at cellular level;cellular process;cytoskeleton organization;epithelial cell-cell a…	AKL_HTLV1_INFECTION_UP;ALCALAY_AML_BY_NPM1_LOCALIZATION_UP;BAELDE_DIABETIC_NEPHROPATHY_DN;BARIS_THYROID_CANCER_DN;BASSO_B_LYMPHOCYTE_NETWORK;BIOCARTA_CELL2CELL_PATHWAY;BLALOCK_ALZHEIMERS_DISEASE_UP;BOYLAN_MULTIPLE_MYELOMA_D_CLUSTER_DN;BOYLAN_MULTIPLE_MYELOMA_D_DN;BOYLAN_MULTIPLE_MYELOMA_PCA3_DN;CAGTGTT;chr5q31;CYTOSKELETAL_PROTEIN_BINDING;DEURIG_T_CELL_PROLYMPHOCYTIC_LEUKEMIA_UP;DIAZ_CHRONIC_MEYL…	Completeproteome;Proteomicsidentification;Referenceproteome		Apopto_GSEA		9	9	9	34
		21.5782	20.1168	20.7435	17.4907	20.6931	21.1984		0.455992	0.793248	1.01878	0.762753	Beta-catenin 2 OS=Danio rerio OX=7955 GN=ctnnb2 PE=2 SV=1;tr|E7FC99|E7FC99_	ctnnb2	tr|Q8JID2|Q8JID2_DANRE;tr|E7FC99|E7FC99_DANRE;sp|F1QGH7|CTNB1_DANRE	tr|Q8JID2|Q8JID2_DANRE;tr|E7FC99|E7FC99_DANRE;sp|F1QGH7|CTNB1_DANRE	Q8JID2_DANRE	Q8JID2			adherens junction assembly;adherens junction organization;anatomical structure morphogenesis;biological regulation;canonical Wnt receptor signaling pathway;cell junction assembly;cell junction organization;cell surface receptor linked signaling pathway;cell-cell junction organization;cellular component assembly;cellular component assembly at cellular level;cellular component organization;cellular…						3	2	2	9
		21.3996	20.5834	20.8677	20.9527	21.7346	19.9569		0.909278	0.979604	0.0688337	0.103151	Catenin, beta-like 1 OS=Danio rerio OX=7955 GN=ctnnbl1 PE=1 SV=1	ctnnbl1	tr|Q6P4V4|Q6P4V4_DANRE	tr|Q6P4V4|Q6P4V4_DANRE	Q6P4V4_DANRE	Q6P4V4				BLALOCK_ALZHEIMERS_DISEASE_UP;BOYAULT_LIVER_CANCER_SUBCLASS_G6_UP;CASORELLI_ACUTE_PROMYELOCYTIC_LEUKEMIA_DN;CHIANG_LIVER_CANCER_SUBCLASS_CTNNB1_UP;chr20q11;DIAZ_CHRONIC_MEYLOGENOUS_LEUKEMIA_UP;GINESTIER_BREAST_CANCER_20Q13_AMPLIFICATION_UP;GSE11864_UNTREATED_VS_CSF1_IFNG_IN_MAC_DN;GSE11924_TFH_VS_TH17_CD4_TCELL_DN;GSE13411_IGM_MEMORY_BCELL_VS_PLASMA_CELL_UP;GSE13411_SWITCHED_MEMORY_BCELL_VS_PLASM…	Completeproteome;Proteomicsidentification;Referenceproteome				4	4	4	13
		21.4547	21.01	21.3176	21.1146	21.8152	21.7314		0.31804	0.770199	-0.292966	-0.820485	Catenin (cadherin-associated protein), delta 1 OS=Danio rerio OX=7955 GN=ctnnd1 PE=1 SV=2;tr|F1R6C8|F1R6C8_	ctnnd1	tr|A0A286Y8C1|A0A286Y8C1_DANRE;tr|F1R6C8|F1R6C8_DANRE;tr|B1WB97|B1WB97_DANRE	tr|A0A286Y8C1|A0A286Y8C1_DANRE;tr|F1R6C8|F1R6C8_DANRE;tr|B1WB97|B1WB97_DANRE	B1WB97_DANRE	B1WB97			biological adhesion;cell adhesion;cell-cell adhesion;cellular process	AACATTC;AACTGGA;AACTTT_UNKNOWN;ALCALAY_AML_BY_NPM1_LOCALIZATION_UP;ALFANO_MYC_TARGETS;ATGTACA;BENPORATH_CYCLING_GENES;BERENJENO_TRANSFORMED_BY_RHOA_DN;BURTON_ADIPOGENESIS_9;BYSTRYKH_HEMATOPOIESIS_STEM_CELL_QTL_TRANS;CAGGTG_V$E12_Q6;CCAWYNNGAAR_UNKNOWN;CCTGTGA;CHIARETTI_ACUTE_LYMPHOBLASTIC_LEUKEMIA_ZAP70;chr11q12;COULOUARN_TEMPORAL_TGFB1_SIGNATURE_DN;CREIGHTON_ENDOCRINE_THERAPY_RESISTANCE_5;CTGCAG…					5	5	5	22
		23.9431	24.5876	24.0833	24.5029	25.0144	23.2202		0.945741	0.986234	-0.0411663	-0.0615891	CTP synthase 1 OS=Danio rerio OX=7955 GN=ctps1 PE=1 SV=1;tr|A3QJW5|A3QJW5_	ctps1	sp|Q6PEI7|PYRG1_DANRE;tr|A3QJW5|A3QJW5_DANRE;tr|A0A2R8Q6Q1|A0A2R8Q6Q1_DANRE;tr|B7ZVK1|B7ZVK1_DANRE;tr|A9JT21|A9JT21_DANRE;tr|A0A2R8QCI7|A0A2R8QCI7_DANRE;tr|Q6DBZ3|Q6DBZ3_DANRE	sp|Q6PEI7|PYRG1_DANRE;tr|A3QJW5|A3QJW5_DANRE	PYRG1_DANRE	Q6PEI7			amine metabolic process;biosynthetic process;carboxylic acid metabolic process;cellular amine metabolic process;cellular amino acid metabolic process;cellular biosynthetic process;cellular ketone metabolic process;cellular metabolic process;cellular nitrogen compound biosynthetic process;cellular nitrogen compound metabolic process;cellular process;CTP biosynthetic process;CTP metabolic process;'…		ATP-binding;Completeproteome;Glutamineamidotransferase;Ligase;Nucleotide-binding;Phosphoprotein;Pyrimidinebiosynthesis;Referenceproteome				13	13	13	71
		21.4995	21.5866	22.7739	20.0895	21.5547	15.5954		0.19327	0.503055	2.87346	1.48166	CTR9 homolog, Paf1/RNA polymerase II complex component OS=Danio rerio OX=7955 GN=ctr9 PE=1 SV=1	ctr9	tr|A3KDM3|A3KDM3_DANRE	tr|A3KDM3|A3KDM3_DANRE	A3KDM3_DANRE	A3KDM3			anatomical structure development;anatomical structure formation involved in morphogenesis;anterior/posterior pattern specification;biological regulation;cell development;cellular developmental process;cellular process;developmental process;DNA-dependent;heart development;mesenchymal cell development;neural crest cell development;organ development;pattern specification process;pigmentation;regiona…	ACEVEDO_LIVER_TUMOR_VS_NORMAL_ADJACENT_TISSUE_UP;ACTGCAG;BENPORATH_CYCLING_GENES;CGGAARNGGCNG_UNKNOWN;chr11p15;CTTTGT_V$LEF1_Q2;DER_IFN_BETA_RESPONSE_UP;DEURIG_T_CELL_PROLYMPHOCYTIC_LEUKEMIA_DN;GCM_TPR;GGGCGGR_V$SP1_Q6;GRAESSMANN_APOPTOSIS_BY_DOXORUBICIN_UP;GRAESSMANN_RESPONSE_TO_MC_AND_DOXORUBICIN_UP;GSE10239_NAIVE_VS_DAY4.5_EFF_CD8_TCELL_UP;GSE11864_UNTREATED_VS_CSF1_IFNG_PAM3CYS_IN_MAC_DN;GSE1…	Completeproteome;Proteomicsidentification;Referenceproteome;Repeat;TPRrepeat		Apopto_GSEA		3	3	3	7
		22.3652	21.4625	21.2791	21.6207	21.3124	21.6227		0.628576	0.91781	0.183666	0.407111	Carboxypeptidase OS=Danio rerio OX=7955 GN=ctsa PE=1 SV=2;tr|Q6PHJ3|Q6PHJ3_	ctsa	tr|A0A0R4ILY1|A0A0R4ILY1_DANRE;tr|Q6PHJ3|Q6PHJ3_DANRE;tr|A0A0R4ITW7|A0A0R4ITW7_DANRE	tr|A0A0R4ILY1|A0A0R4ILY1_DANRE;tr|Q6PHJ3|Q6PHJ3_DANRE	Q6PHJ3_DANRE	Q6PHJ3				AKL_HTLV1_INFECTION_DN;AMUNDSON_RESPONSE_TO_ARSENITE;APPEL_IMATINIB_RESPONSE;BARRIER_COLON_CANCER_RECURRENCE_DN;BERENJENO_TRANSFORMED_BY_RHOA_DN;BRUINS_UVC_RESPONSE_VIA_TP53_GROUP_B;BURTON_ADIPOGENESIS_8;CACGTG_V$MYC_Q2;CELLULAR_LOCALIZATION;chr20q13;CREIGHTON_AKT1_SIGNALING_VIA_MTOR_DN;CYTOPLASM;CYTOPLASMIC_PART;DAVICIONI_TARGETS_OF_PAX_FOXO1_FUSIONS_UP;DEBIASI_APOPTOSIS_BY_REOVIRUS_INFECTION_DN…	Carboxypeptidase;Hydrolase;Protease;Signal		Apopto_GSEA		3	3	3	7
		22.2016	23.2413	20.9187	22.0176	21.5244	22.4154		0.86056	0.963606	0.134733	0.164421	Cathepsin C OS=Danio rerio OX=7955 GN=ctsc PE=1 SV=2;tr|Q6P2V1|Q6P2V1_	ctsc	tr|A0A0R4IK18|A0A0R4IK18_DANRE;tr|Q6P2V1|Q6P2V1_DANRE	tr|A0A0R4IK18|A0A0R4IK18_DANRE;tr|Q6P2V1|Q6P2V1_DANRE	F1QL40_DANRE	F1QL40				BAUS_TFF2_TARGETS_DN;BENPORATH_ES_1;BENPORATH_MYC_MAX_TARGETS;BRUNO_HEMATOPOIESIS;BUYTAERT_PHOTODYNAMIC_THERAPY_STRESS_DN;BYSTRYKH_HEMATOPOIESIS_STEM_CELL_AND_BRAIN_QTL_CIS;BYSTRYKH_HEMATOPOIESIS_STEM_CELL_QTL_CIS;CHARAFE_BREAST_CANCER_LUMINAL_VS_BASAL_DN;CHARAFE_BREAST_CANCER_LUMINAL_VS_MESENCHYMAL_DN;CHEMNITZ_RESPONSE_TO_PROSTAGLANDIN_E2_DN;chr11q14;CHUNG_BLISTER_CYTOTOXICITY_UP;CHYLA_CBFA2T3_T…	Completeproteome;Hydrolase;Protease;Proteomicsidentification;Referenceproteome;Thiolprotease		Apopto_GSEA		2	2	2	13
		23.8541	25.0732	24.1749	23.3434	23.5379	24.2763		0.233638	0.605189	0.6482	1.15246	Cathepsin D OS=Danio rerio OX=7955 GN=ctsd PE=2 SV=1;tr|Q8AWD9|Q8AWD9_	ctsd	tr|Q8JH28|Q8JH28_DANRE;tr|Q8AWD9|Q8AWD9_DANRE;tr|Q1L9E4|Q1L9E4_DANRE;tr|Q9DD89|Q9DD89_DANRE	tr|Q8JH28|Q8JH28_DANRE;tr|Q8AWD9|Q8AWD9_DANRE;tr|Q1L9E4|Q1L9E4_DANRE;tr|Q9DD89|Q9DD89_DANRE	Q1L9E5_DANRE	Q1L9E5				ACEVEDO_LIVER_TUMOR_VS_NORMAL_ADJACENT_TISSUE_DN;ACOSTA_PROLIFERATION_INDEPENDENT_MYC_TARGETS_DN;AMUNDSON_DNA_DAMAGE_RESPONSE_TP53;APPEL_IMATINIB_RESPONSE;BCAT_BILD_ET_AL_UP;BECKER_TAMOXIFEN_RESISTANCE_UP;BENPORATH_CYCLING_GENES;BENPORATH_EED_TARGETS;BHAT_ESR1_TARGETS_VIA_AKT1_UP;BIOCARTA_MTA3_PATHWAY;BLUM_RESPONSE_TO_SALIRASIB_UP;CAGCTG_V$AP4_Q5;CHEN_METABOLIC_SYNDROM_NETWORK;chr11p15;DELACROIX_…	Aspartylprotease;Disulfidebond;Hydrolase;Protease				5	5	5	74
		21.7077	22.126	21.7977	21.6704	23.1723	22.8743		0.218233	0.587487	-0.6952	-1.20617	Cttn protein OS=Danio rerio OX=7955 GN=cttn PE=2 SV=1;tr|Q71E44|Q71E44_	cttn	tr|B3DGZ4|B3DGZ4_DANRE;tr|Q71E44|Q71E44_DANRE;tr|F1Q932|F1Q932_DANRE;tr|Q7SXH4|Q7SXH4_DANRE;tr|Q643X0|Q643X0_DANRE;tr|F1R3Q0|F1R3Q0_DANRE	tr|B3DGZ4|B3DGZ4_DANRE;tr|Q71E44|Q71E44_DANRE;tr|F1Q932|F1Q932_DANRE	Q643X0_DANRE	Q643X0			actin cytoskeleton organization;actin filament organization;actin filament polymerization;actin filament-based process;actin polymerization or depolymerization;cellular component assembly;cellular component assembly at cellular level;cellular component organization;cellular component organization at cellular level;cellular component organization or biogenesis;cellular component organization or bi…	AMUNDSON_POOR_SURVIVAL_AFTER_GAMMA_RADIATION_2G;BIOCARTA_AGR_PATHWAY;BORCZUK_MALIGNANT_MESOTHELIOMA_DN;BOYLAN_MULTIPLE_MYELOMA_C_D_DN;BURTON_ADIPOGENESIS_7;CAHOY_ASTROGLIAL;CELL_CORTEX;CELL_FRACTION;CELL_PROJECTION;CHIN_BREAST_CANCER_COPY_NUMBER_UP;chr11q13;CLIMENT_BREAST_CANCER_COPY_NUMBER_UP;CYTOPLASM;CYTOPLASMIC_PART;CYTOSKELETON;DELACROIX_RARG_BOUND_MEF;DELYS_THYROID_CANCER_UP;DING_LUNG_CANCE…			Apopto_GSEA		6	6	6	16
		17.7716	16.8068	15.8956	19.0148	22.3023	19.1805		0.0494398	0.179148	-3.34119	-2.57282	Cul1a protein OS=Danio rerio OX=7955 GN=cul1a PE=2 SV=1;tr|Q6NYS3|Q6NYS3_	cul1a	tr|Q7ZVR2|Q7ZVR2_DANRE;tr|Q6NYS3|Q6NYS3_DANRE;tr|Q802D4|Q802D4_DANRE;tr|F1QV12|F1QV12_DANRE;tr|F1Q7M5|F1Q7M5_DANRE;tr|Q502R5|Q502R5_DANRE	tr|Q7ZVR2|Q7ZVR2_DANRE;tr|Q6NYS3|Q6NYS3_DANRE;tr|Q802D4|Q802D4_DANRE;tr|F1QV12|F1QV12_DANRE;tr|F1Q7M5|F1Q7M5_DANRE	Q6NYS3_DANRE	Q6NYS3			catabolic process;cellular catabolic process;cellular macromolecule catabolic process;cellular macromolecule metabolic process;cellular metabolic process;cellular process;macromolecule catabolic process;macromolecule metabolic process;metabolic process;modification-dependent macromolecule catabolic process;modification-dependent protein catabolic process;primary metabolic process;protein metaboli…		Completeproteome;Proteomicsidentification;Referenceproteome				8	8	8	10
		20.8876	20.7681	17.1944	21.4637	22.6913	21.1178		0.175536	0.488707	-2.14091	-1.5267	Cullin 3b (Fragment) OS=Danio rerio OX=7955 GN=cul3b PE=1 SV=1;tr|Q6TEL5|Q6TEL5_	cul3b	tr|A0A0R4IXY4|A0A0R4IXY4_DANRE;tr|Q6TEL5|Q6TEL5_DANRE;tr|Q6P0Z1|Q6P0Z1_DANRE;tr|B3DIU1|B3DIU1_DANRE;tr|F6NVK8|F6NVK8_DANRE	tr|A0A0R4IXY4|A0A0R4IXY4_DANRE;tr|Q6TEL5|Q6TEL5_DANRE;tr|Q6P0Z1|Q6P0Z1_DANRE;tr|B3DIU1|B3DIU1_DANRE;tr|F6NVK8|F6NVK8_DANRE	B3DIU1_DANRE	B3DIU1			catabolic process;cellular catabolic process;cellular macromolecule catabolic process;cellular macromolecule metabolic process;cellular metabolic process;cellular process;macromolecule catabolic process;macromolecule metabolic process;metabolic process;modification-dependent macromolecule catabolic process;modification-dependent protein catabolic process;primary metabolic process;protein metaboli…						6	6	6	16
		21.2489	21.5734	21.496	21.6175	22.9535	21.54		0.27171	0.649247	-0.597567	-1.04999	Cullin 4B OS=Danio rerio OX=7955 GN=cul4b PE=1 SV=1;tr|F1R029|F1R029_	cul4b	tr|F8W428|F8W428_DANRE;tr|F1R029|F1R029_DANRE;tr|Q7T2C1|Q7T2C1_DANRE;tr|B2GSS7|B2GSS7_DANRE	tr|F8W428|F8W428_DANRE;tr|F1R029|F1R029_DANRE	F8W428_DANRE	F8W428			catabolic process;cellular catabolic process;cellular macromolecule catabolic process;cellular macromolecule metabolic process;cellular metabolic process;cellular process;macromolecule catabolic process;macromolecule metabolic process;metabolic process;modification-dependent macromolecule catabolic process;modification-dependent protein catabolic process;primary metabolic process;protein metaboli…	BASAKI_YBX1_TARGETS_DN;CHARAFE_BREAST_CANCER_LUMINAL_VS_MESENCHYMAL_DN;CHEOK_RESPONSE_TO_MERCAPTOPURINE_DN;chrxq23;chrxq24;DIAZ_CHRONIC_MEYLOGENOUS_LEUKEMIA_UP;FLECHNER_PBL_KIDNEY_TRANSPLANT_OK_VS_DONOR_UP;FORTSCHEGGER_PHF8_TARGETS_DN;GRAESSMANN_APOPTOSIS_BY_DOXORUBICIN_DN;GSE10239_MEMORY_VS_KLRG1HIGH_EFF_CD8_TCELL_DN;GSE13306_RA_VS_UNTREATED_TREG_UP;GSE13484_3H_UNSTIM_VS_YF17D_VACCINE_STIM_PBMC_…	Completeproteome;Proteomicsidentification;Referenceproteome		Apopto_GSEA		9	9	9	25
		20.6803	22.053	21.9117	22.5437	21.3971	22.1028		0.443712	0.811994	-0.466201	-0.718197	Protein CWC15 homolog OS=Danio rerio OX=7955 GN=cwc15 PE=2 SV=1;tr|A5WV15|A5WV15_	cwc15	sp|Q6IQU4|CWC15_DANRE;tr|A5WV15|A5WV15_DANRE	sp|Q6IQU4|CWC15_DANRE;tr|A5WV15|A5WV15_DANRE	CWC15_DANRE	Q6IQU4			cellular macromolecule metabolic process;cellular metabolic process;cellular nitrogen compound metabolic process;cellular process;macromolecule metabolic process;metabolic process;mRNA metabolic process;mRNA processing;nitrogen compound metabolic process;nuclear mRNA splicing;nucleic acid metabolic process;nucleobase-containing compound metabolic process;primary metabolic process;RNA metabolic pr…	BENPORATH_CYCLING_GENES;BIOPOLYMER_METABOLIC_PROCESS;chr11q21;DAIRKEE_TERT_TARGETS_UP;GATTGGY_V$NFY_Q6_01;GGGAGGRR_V$MAZ_Q6;GGGCGGR_V$SP1_Q6;GSE13493_CD4INTCD8POS_VS_CD8POS_THYMOCYTE_UP;GSE14000_TRANSLATED_RNA_VS_MRNA_4H_LPS_DC_DN;GSE14308_TH1_VS_TH17_UP;GSE1448_ANTI_VALPHA2_VS_VBETA5_DP_THYMOCYTE_UP;GSE15930_STIM_VS_STIM_AND_IFNAB_72H_CD8_T_CELL_DN;GSE15930_STIM_VS_STIM_AND_IL-12_24H_CD8_T_CELL_…	Coiledcoil;Completeproteome;mRNAprocessing;mRNAsplicing;Referenceproteome				3	3	3	9
		19.9227	19.4357	19.6848	20.6382	20.9992	19.7165		0.131343	0.489103	-0.770234	-1.51934	CWF19-like 1, cell cycle control OS=Danio rerio OX=7955 GN=cwf19l1 PE=2 SV=1;sp|Q5RGJ5|C19L1_	cwf19l1	tr|B3DJ28|B3DJ28_DANRE;sp|Q5RGJ5|C19L1_DANRE	tr|B3DJ28|B3DJ28_DANRE;sp|Q5RGJ5|C19L1_DANRE	C19L1_DANRE	Q0P469;Q5RGJ5				ATF2_S_UP.V1_DN;chr10q24;GSE11864_CSF1_PAM3CYS_VS_CSF1_IFNG_PAM3CYS_IN_MAC_DN;GSE11924_TH1_VS_TH17_CD4_TCELL_UP;GSE13485_CTRL_VS_DAY3_YF17D_VACCINE_PBMC_UP;GSE17721_POLYIC_VS_CPG_0.5H_BMDM_UP;GSE17721_POLYIC_VS_PAM3CSK4_16H_BMDM_UP;GSE17974_1.5H_VS_72H_IL4_AND_ANTI_IL12_ACT_CD4_TCELL_UP;GSE19825_NAIVE_VS_IL2RALOW_DAY3_EFF_CD8_TCELL_DN;GSE24634_TREG_VS_TCONV_POST_DAY5_IL4_CONVERSION_UP;GSE28237_FO…	Completeproteome;Referenceproteome				3	3	3	9
		16.9848	16.4925	17.201	18.392	20.4668	16.3651		0.276158	0.601735	-1.5152	-1.16329	Gap junction protein OS=Danio rerio OX=7955 GN=cx43.4 PE=2 SV=1;tr|B0UYC0|B0UYC0_	cx43.4	tr|Q803S5|Q803S5_DANRE;tr|B0UYC0|B0UYC0_DANRE;sp|Q92052|CXG1_DANRE	tr|Q803S5|Q803S5_DANRE;tr|B0UYC0|B0UYC0_DANRE;sp|Q92052|CXG1_DANRE	B0UYC0_DANRE	B0UYC0			cell communication;cellular process		Celljunction;Cellmembrane;Completeproteome;Gapjunction;Membrane;Proteomicsidentification;Referenceproteome;Transmembrane;Transmembranehelix				2	2	2	3
		17.0203	18.1927	18.5304	21.5145	15.8151	20.3499		0.505941	0.821786	-1.31203	-0.691365	Cytochrome b5 type A (Microsomal) OS=Danio rerio OX=7955 GN=cyb5a PE=2 SV=1;tr|A8WGS0|A8WGS0_	cyb5a	tr|Q7T341|Q7T341_DANRE;tr|A8WGS0|A8WGS0_DANRE	tr|Q7T341|Q7T341_DANRE;tr|A8WGS0|A8WGS0_DANRE	A8WGS0_DANRE	A8WGS0				BERENJENO_TRANSFORMED_BY_RHOA_DN;BLUM_RESPONSE_TO_SALIRASIB_DN;BOCHKIS_FOXA2_TARGETS;BURTON_ADIPOGENESIS_6;BUYTAERT_PHOTODYNAMIC_THERAPY_STRESS_DN;CATION_TRANSMEMBRANE_TRANSPORTER_ACTIVITY;CHARAFE_BREAST_CANCER_LUMINAL_VS_MESENCHYMAL_UP;CHICAS_RB1_TARGETS_CONFLUENT;CHICAS_RB1_TARGETS_SENESCENT;chr18q23;CHUNG_BLISTER_CYTOTOXICITY_UP;CONCANNON_APOPTOSIS_BY_EPOXOMICIN_DN;CREIGHTON_ENDOCRINE_THERAPY_…	Completeproteome;Heme;Iron;Metal-binding;Proteomicsidentification;Referenceproteome	Mito_GSEA	Apopto_GSEA		1	1	1	2
		23.3392	24.4377	24.0676	24.1463	24.9626	23.8399		0.473036	0.831701	-0.3681	-0.651306	NADH-cytochrome b5 reductase OS=Danio rerio OX=7955 GN=cyb5r1 PE=1 SV=1;tr|Q7ZVF8|Q7ZVF8_	cyb5r1	tr|A0A2R8QRI6|A0A2R8QRI6_DANRE;tr|Q7ZVF8|Q7ZVF8_DANRE;tr|F1QJ75|F1QJ75_DANRE	tr|A0A2R8QRI6|A0A2R8QRI6_DANRE;tr|Q7ZVF8|Q7ZVF8_DANRE;tr|F1QJ75|F1QJ75_DANRE	F1QJ75_DANRE	F1QJ75				AMIT_SERUM_RESPONSE_480_MCF10A;APPIERTO_RESPONSE_TO_FENRETINIDE_UP;BASSO_HAIRY_CELL_LEUKEMIA_DN;BONOME_OVARIAN_CANCER_SURVIVAL_OPTIMAL_DEBULKING;BURTON_ADIPOGENESIS_PEAK_AT_0HR;BYSTRYKH_HEMATOPOIESIS_STEM_CELL_QTL_TRANS;CHEN_LIVER_METABOLISM_QTL_CIS;CHIARADONNA_NEOPLASTIC_TRANSFORMATION_CDC25_DN;chr1q32;CONCANNON_APOPTOSIS_BY_EPOXOMICIN_UP;DACOSTA_UV_RESPONSE_VIA_ERCC3_UP;DUTERTRE_ESTRADIOL_RESPO…	Completeproteome;FAD;Flavoprotein;NAD;Oxidoreductase;Proteomicsidentification;Referenceproteome		Apopto_GSEA		12	12	9	91
[truncated: 2,071 more rows]

## Sheet: Table S2
	Table S2. Functional enrichments after STRING network analysis with the 223 significantly dysregulated zebrafish genes
[truncated: 14 more rows]

## Sheet: Table S3
		Table S3. Mapping of human homologous genes on zebrafish dataset.
[truncated: 188 more rows]
